# Supplementary material for: Improved analysis of (e)CLIP data with RCRUNCH yields a compendium of RNA-binding protein binding sites and motifs
Source: Genome Biol. 2023 Apr 17;24:77. doi: 10.1186/s13059-023-02913-0 (PMC10108518; doi:10.1186/s13059-023-02913-0)
Supplement: Supplementary file 2 — Additional file 2. [file 13059_2023_2913_MOESM2_ESM.bed]

11	10801473	10801513	PTBP1_HepG2_ENCSR384KAN_2	14.345840496164026	-	rcrunch	peak_center
12	50456710	50456750	PTBP1_HepG2_ENCSR384KAN_2	12.350173973676991	+	rcrunch	peak_center
1	109100388	109100428	PTBP1_HepG2_ENCSR384KAN_2	10.744392338450801	+	rcrunch	peak_center
4	73447351	73447391	PTBP1_HepG2_ENCSR384KAN_2	10.573541473960637	+	rcrunch	peak_center
14	95533374	95533414	PTBP1_HepG2_ENCSR384KAN_2	10.298308196157217	-	rcrunch	peak_center
2	21029448	21029488	PTBP1_HepG2_ENCSR384KAN_2	10.179398772302326	-	rcrunch	peak_center
17	35151129	35151169	PTBP1_HepG2_ENCSR384KAN_2	10.078713188847422	-	rcrunch	peak_center
4	1974681	1974721	PTBP1_HepG2_ENCSR384KAN_2	9.935065245156396	+	rcrunch	peak_center
12	6510504	6510544	PTBP1_HepG2_ENCSR384KAN_2	9.723531979514993	+	rcrunch	peak_center
10	100237194	100237234	PTBP1_HepG2_ENCSR384KAN_2	9.424917622158482	-	rcrunch	peak_center
12	6510414	6510454	PTBP1_HepG2_ENCSR384KAN_2	8.97148993662088	+	rcrunch	peak_center
10	100361175	100361215	PTBP1_HepG2_ENCSR384KAN_2	8.911159330528351	+	rcrunch	peak_center
3	172041414	172041454	PTBP1_HepG2_ENCSR384KAN_2	8.787358452368881	+	rcrunch	peak_center
8	133242689	133242729	PTBP1_HepG2_ENCSR384KAN_2	8.65230450833782	-	rcrunch	peak_center
21	8219951	8219991	PTBP1_HepG2_ENCSR384KAN_2	8.500909850234008	+	rcrunch	peak_center
3	160514958	160514998	PTBP1_HepG2_ENCSR384KAN_2	8.380579440744564	-	rcrunch	peak_center
12	6967410	6967450	PTBP1_HepG2_ENCSR384KAN_2	8.376638899628801	-	rcrunch	peak_center
8	13260578	13260618	PTBP1_HepG2_ENCSR384KAN_2	8.367357436317226	-	rcrunch	peak_center
2	187511834	187511874	PTBP1_HepG2_ENCSR384KAN_2	8.275950260108251	-	rcrunch	peak_center
17	77089344	77089384	PTBP1_HepG2_ENCSR384KAN_2	8.203323717884537	+	rcrunch	peak_center
10	100237095	100237135	PTBP1_HepG2_ENCSR384KAN_2	8.070021932110743	-	rcrunch	peak_center
12	98599770	98599810	PTBP1_HepG2_ENCSR384KAN_2	8.046477320883021	+	rcrunch	peak_center
11	93721790	93721830	PTBP1_HepG2_ENCSR384KAN_2	7.98483962967836	+	rcrunch	peak_center
21	8218744	8218784	PTBP1_HepG2_ENCSR384KAN_2	7.974286696696763	+	rcrunch	peak_center
18	49814104	49814144	PTBP1_HepG2_ENCSR384KAN_2	7.9738992076505575	+	rcrunch	peak_center
3	160515055	160515095	PTBP1_HepG2_ENCSR384KAN_2	7.867603071182869	-	rcrunch	peak_center
7	98881792	98881832	PTBP1_HepG2_ENCSR384KAN_2	7.771079448673916	+	rcrunch	peak_center
21	8220135	8220175	PTBP1_HepG2_ENCSR384KAN_2	7.75377075170749	+	rcrunch	peak_center
21	8220042	8220082	PTBP1_HepG2_ENCSR384KAN_2	7.750559462392527	+	rcrunch	peak_center
21	8993206	8993246	PTBP1_HepG2_ENCSR384KAN_2	7.73738050480905	+	rcrunch	peak_center
11	2138518	2138558	PTBP1_HepG2_ENCSR384KAN_2	7.718307370117933	-	rcrunch	peak_center
19	53874604	53874644	PTBP1_HepG2_ENCSR384KAN_2	7.7046593587054755	+	rcrunch	peak_center
1	109100228	109100268	PTBP1_HepG2_ENCSR384KAN_2	7.6310132584170045	+	rcrunch	peak_center
14	95533537	95533577	PTBP1_HepG2_ENCSR384KAN_2	7.558134007335784	-	rcrunch	peak_center
8	13237898	13237938	PTBP1_HepG2_ENCSR384KAN_2	7.555060015476794	-	rcrunch	peak_center
20	8451859	8451899	PTBP1_HepG2_ENCSR384KAN_2	7.543275369740963	+	rcrunch	peak_center
2	187518868	187518908	PTBP1_HepG2_ENCSR384KAN_2	7.476901727273228	+	rcrunch	peak_center
2	233275871	233275911	PTBP1_HepG2_ENCSR384KAN_2	7.476330100472144	+	rcrunch	peak_center
17	55306856	55306896	PTBP1_HepG2_ENCSR384KAN_2	7.317028410042157	+	rcrunch	peak_center
5	139278798	139278838	PTBP1_HepG2_ENCSR384KAN_2	7.275220017653148	+	rcrunch	peak_center
17	75975855	75975895	PTBP1_HepG2_ENCSR384KAN_2	7.234636364002258	-	rcrunch	peak_center
11	93721524	93721564	PTBP1_HepG2_ENCSR384KAN_2	7.219933578040795	+	rcrunch	peak_center
2	233288811	233288851	PTBP1_HepG2_ENCSR384KAN_2	7.158294910727237	+	rcrunch	peak_center
16	58020717	58020757	PTBP1_HepG2_ENCSR384KAN_2	7.13606246435313	+	rcrunch	peak_center
7	137988914	137988954	PTBP1_HepG2_ENCSR384KAN_2	7.099802827825737	-	rcrunch	peak_center
X	133734532	133734572	PTBP1_HepG2_ENCSR384KAN_2	7.061048203458933	-	rcrunch	peak_center
X	109712952	109712992	PTBP1_HepG2_ENCSR384KAN_2	7.03459472821967	-	rcrunch	peak_center
17	14455591	14455631	PTBP1_HepG2_ENCSR384KAN_2	6.886920417510048	+	rcrunch	peak_center
8	118073590	118073630	PTBP1_HepG2_ENCSR384KAN_2	6.88326531808774	-	rcrunch	peak_center
2	231461622	231461662	PTBP1_HepG2_ENCSR384KAN_2	6.8421648979565175	-	rcrunch	peak_center
14	20323233	20323273	PTBP1_HepG2_ENCSR384KAN_2	6.834480372968267	-	rcrunch	peak_center
2	78379358	78379398	PTBP1_HepG2_ENCSR384KAN_2	6.816236237415026	-	rcrunch	peak_center
21	8443013	8443053	PTBP1_HepG2_ENCSR384KAN_2	6.814774156719055	+	rcrunch	peak_center
11	93721579	93721619	PTBP1_HepG2_ENCSR384KAN_2	6.809204374895403	+	rcrunch	peak_center
16	21503205	21503245	PTBP1_HepG2_ENCSR384KAN_2	6.8012108659817505	-	rcrunch	peak_center
14	95533439	95533479	PTBP1_HepG2_ENCSR384KAN_2	6.782406891276198	-	rcrunch	peak_center
5	173020763	173020803	PTBP1_HepG2_ENCSR384KAN_2	6.7788679661775255	+	rcrunch	peak_center
21	8258514	8258554	PTBP1_HepG2_ENCSR384KAN_2	6.689260624445398	+	rcrunch	peak_center
17	32482060	32482100	PTBP1_HepG2_ENCSR384KAN_2	6.623806549420395	+	rcrunch	peak_center
21	8442095	8442135	PTBP1_HepG2_ENCSR384KAN_2	6.6221392794483895	+	rcrunch	peak_center
16	2769172	2769212	PTBP1_HepG2_ENCSR384KAN_2	6.617619861759738	+	rcrunch	peak_center
X	115737803	115737843	PTBP1_HepG2_ENCSR384KAN_2	6.5978180193055485	-	rcrunch	peak_center
20	8548549	8548589	PTBP1_HepG2_ENCSR384KAN_2	6.594339795745102	+	rcrunch	peak_center
6	1916476	1916516	PTBP1_HepG2_ENCSR384KAN_2	6.5740550767144965	-	rcrunch	peak_center
4	86973776	86973816	PTBP1_HepG2_ENCSR384KAN_2	6.571958593006138	+	rcrunch	peak_center
7	105050711	105050751	PTBP1_HepG2_ENCSR384KAN_2	6.571167486992918	+	rcrunch	peak_center
17	58405660	58405700	PTBP1_HepG2_ENCSR384KAN_2	6.547331720553068	-	rcrunch	peak_center
17	35151232	35151272	PTBP1_HepG2_ENCSR384KAN_2	6.516460258374179	-	rcrunch	peak_center
17	1376319	1376359	PTBP1_HepG2_ENCSR384KAN_2	6.502174093377238	-	rcrunch	peak_center
12	127166401	127166441	PTBP1_HepG2_ENCSR384KAN_2	6.4805346041239655	-	rcrunch	peak_center
9	31997991	31998031	PTBP1_HepG2_ENCSR384KAN_2	6.477453690829121	+	rcrunch	peak_center
1	91499935	91499975	PTBP1_HepG2_ENCSR384KAN_2	6.454931563595892	+	rcrunch	peak_center
7	92717333	92717373	PTBP1_HepG2_ENCSR384KAN_2	6.439634918539102	-	rcrunch	peak_center
18	49814319	49814359	PTBP1_HepG2_ENCSR384KAN_2	6.436120964557332	+	rcrunch	peak_center
2	78262850	78262890	PTBP1_HepG2_ENCSR384KAN_2	6.4339239417570635	-	rcrunch	peak_center
3	30641915	30641955	PTBP1_HepG2_ENCSR384KAN_2	6.4197399075685135	+	rcrunch	peak_center
1	91498711	91498751	PTBP1_HepG2_ENCSR384KAN_2	6.416908907680769	+	rcrunch	peak_center
16	20695647	20695687	PTBP1_HepG2_ENCSR384KAN_2	6.407954349587366	+	rcrunch	peak_center
10	100362517	100362557	PTBP1_HepG2_ENCSR384KAN_2	6.4066493992903535	+	rcrunch	peak_center
2	233275957	233275997	PTBP1_HepG2_ENCSR384KAN_2	6.404815149309693	+	rcrunch	peak_center
2	231712467	231712507	PTBP1_HepG2_ENCSR384KAN_2	6.383933807501477	+	rcrunch	peak_center
6	119225388	119225428	PTBP1_HepG2_ENCSR384KAN_2	6.381415330148117	-	rcrunch	peak_center
6	128486769	128486809	PTBP1_HepG2_ENCSR384KAN_2	6.372654456636024	-	rcrunch	peak_center
12	9115629	9115669	PTBP1_HepG2_ENCSR384KAN_2	6.3719169224742185	-	rcrunch	peak_center
12	6510252	6510292	PTBP1_HepG2_ENCSR384KAN_2	6.368764454076233	+	rcrunch	peak_center
20	23385703	23385743	PTBP1_HepG2_ENCSR384KAN_2	6.36253974409007	-	rcrunch	peak_center
11	93721682	93721722	PTBP1_HepG2_ENCSR384KAN_2	6.331486603024187	+	rcrunch	peak_center
6	129627622	129627662	PTBP1_HepG2_ENCSR384KAN_2	6.3300190821455296	-	rcrunch	peak_center
2	231463219	231463259	PTBP1_HepG2_ENCSR384KAN_2	6.312641746342554	-	rcrunch	peak_center
20	44420411	44420451	PTBP1_HepG2_ENCSR384KAN_2	6.310815011764929	+	rcrunch	peak_center
6	2215613	2215653	PTBP1_HepG2_ENCSR384KAN_2	6.291121494523394	-	rcrunch	peak_center
19	12943866	12943906	PTBP1_HepG2_ENCSR384KAN_2	6.2810792644978894	+	rcrunch	peak_center
12	46519368	46519408	PTBP1_HepG2_ENCSR384KAN_2	6.26955462768586	+	rcrunch	peak_center
21	15016875	15016915	PTBP1_HepG2_ENCSR384KAN_2	6.2577620398965	-	rcrunch	peak_center
21	8258169	8258209	PTBP1_HepG2_ENCSR384KAN_2	6.248527911596546	+	rcrunch	peak_center
21	8992077	8992117	PTBP1_HepG2_ENCSR384KAN_2	6.246459804303119	+	rcrunch	peak_center
2	53945488	53945528	PTBP1_HepG2_ENCSR384KAN_2	6.2448457086795	-	rcrunch	peak_center
10	94603451	94603491	PTBP1_HepG2_ENCSR384KAN_2	6.198428451060531	+	rcrunch	peak_center
4	73447297	73447337	PTBP1_HepG2_ENCSR384KAN_2	6.194537396559737	+	rcrunch	peak_center
6	120262302	120262342	PTBP1_HepG2_ENCSR384KAN_2	6.188018091457286	+	rcrunch	peak_center
1	213988189	213988229	PTBP1_HepG2_ENCSR384KAN_2	6.176441461542884	+	rcrunch	peak_center
17	57341897	57341937	PTBP1_HepG2_ENCSR384KAN_2	6.1688893566212	+	rcrunch	peak_center
3	39408454	39408494	PTBP1_HepG2_ENCSR384KAN_2	6.1612278204560615	+	rcrunch	peak_center
2	231711920	231711960	PTBP1_HepG2_ENCSR384KAN_2	6.140759679599007	+	rcrunch	peak_center
20	34893186	34893226	PTBP1_HepG2_ENCSR384KAN_2	6.138894200712175	+	rcrunch	peak_center
10	73126104	73126144	PTBP1_HepG2_ENCSR384KAN_2	6.1386432572271055	-	rcrunch	peak_center
8	43023462	43023502	PTBP1_HepG2_ENCSR384KAN_2	6.125451482333507	+	rcrunch	peak_center
6	32186108	32186148	PTBP1_HepG2_ENCSR384KAN_2	6.111332913409068	-	rcrunch	peak_center
6	37977908	37977948	PTBP1_HepG2_ENCSR384KAN_2	6.106330730545856	+	rcrunch	peak_center
17	7906183	7906223	PTBP1_HepG2_ENCSR384KAN_2	6.104878880960606	+	rcrunch	peak_center
2	231455860	231455900	PTBP1_HepG2_ENCSR384KAN_2	6.081669404215106	-	rcrunch	peak_center
11	87189142	87189182	PTBP1_HepG2_ENCSR384KAN_2	6.062206333990497	+	rcrunch	peak_center
14	102084796	102084836	PTBP1_HepG2_ENCSR384KAN_2	6.0537944827900345	-	rcrunch	peak_center
17	47174973	47175013	PTBP1_HepG2_ENCSR384KAN_2	6.051952400488635	-	rcrunch	peak_center
6	120262281	120262321	PTBP1_HepG2_ENCSR384KAN_2	6.0466754952478405	+	rcrunch	peak_center
7	149021062	149021102	PTBP1_HepG2_ENCSR384KAN_2	6.0405577204465315	-	rcrunch	peak_center
19	55662056	55662096	PTBP1_HepG2_ENCSR384KAN_2	6.038760569351128	+	rcrunch	peak_center
5	93583459	93583499	PTBP1_HepG2_ENCSR384KAN_2	6.029174698816023	+	rcrunch	peak_center
12	1711682	1711722	PTBP1_HepG2_ENCSR384KAN_2	6.02531625413445	+	rcrunch	peak_center
5	179726694	179726734	PTBP1_HepG2_ENCSR384KAN_2	6.002894381273812	+	rcrunch	peak_center
10	75645928	75645968	PTBP1_HepG2_ENCSR384KAN_2	5.9794263187323455	+	rcrunch	peak_center
16	58020495	58020535	PTBP1_HepG2_ENCSR384KAN_2	5.97128947218807	+	rcrunch	peak_center
19	18169477	18169517	PTBP1_HepG2_ENCSR384KAN_2	5.966386215019197	+	rcrunch	peak_center
17	81249404	81249444	PTBP1_HepG2_ENCSR384KAN_2	5.959114206272582	-	rcrunch	peak_center
21	8255344	8255384	PTBP1_HepG2_ENCSR384KAN_2	5.9590400617337	+	rcrunch	peak_center
2	222893712	222893752	PTBP1_HepG2_ENCSR384KAN_2	5.957391005837989	+	rcrunch	peak_center
X	1393867	1393907	PTBP1_HepG2_ENCSR384KAN_2	5.945801256909302	+	rcrunch	peak_center
21	8234433	8234473	PTBP1_HepG2_ENCSR384KAN_2	5.925751475414819	+	rcrunch	peak_center
21	8397340	8397380	PTBP1_HepG2_ENCSR384KAN_2	5.8978560256316115	+	rcrunch	peak_center
21	8992877	8992917	PTBP1_HepG2_ENCSR384KAN_2	5.858946543909965	+	rcrunch	peak_center
17	39532135	39532175	PTBP1_HepG2_ENCSR384KAN_2	5.849767397341071	+	rcrunch	peak_center
17	14464319	14464359	PTBP1_HepG2_ENCSR384KAN_2	5.849059470519428	+	rcrunch	peak_center
6	44250509	44250549	PTBP1_HepG2_ENCSR384KAN_2	5.839560629268074	+	rcrunch	peak_center
1	173866886	173866926	PTBP1_HepG2_ENCSR384KAN_2	5.8380183175866565	-	rcrunch	peak_center
21	8254321	8254361	PTBP1_HepG2_ENCSR384KAN_2	5.799032544752671	+	rcrunch	peak_center
10	100357497	100357537	PTBP1_HepG2_ENCSR384KAN_2	5.795451968526352	+	rcrunch	peak_center
1	27834487	27834527	PTBP1_HepG2_ENCSR384KAN_2	5.795360967836754	+	rcrunch	peak_center
19	53874985	53875025	PTBP1_HepG2_ENCSR384KAN_2	5.7810849166586245	+	rcrunch	peak_center
14	23584195	23584235	PTBP1_HepG2_ENCSR384KAN_2	5.765931156173162	-	rcrunch	peak_center
5	93583344	93583384	PTBP1_HepG2_ENCSR384KAN_2	5.7617497613112	+	rcrunch	peak_center
X	133842551	133842591	PTBP1_HepG2_ENCSR384KAN_2	5.75619454086336	-	rcrunch	peak_center
2	187525442	187525482	PTBP1_HepG2_ENCSR384KAN_2	5.755519554360283	+	rcrunch	peak_center
8	17905341	17905381	PTBP1_HepG2_ENCSR384KAN_2	5.753774582188692	-	rcrunch	peak_center
11	10801551	10801591	PTBP1_HepG2_ENCSR384KAN_2	5.753301639346508	-	rcrunch	peak_center
20	8539747	8539787	PTBP1_HepG2_ENCSR384KAN_2	5.742242183511214	+	rcrunch	peak_center
7	29240878	29240918	PTBP1_HepG2_ENCSR384KAN_2	5.72037627593854	+	rcrunch	peak_center
2	137969191	137969231	PTBP1_HepG2_ENCSR384KAN_2	5.698874913311903	+	rcrunch	peak_center
21	8253014	8253054	PTBP1_HepG2_ENCSR384KAN_2	5.69188972382357	+	rcrunch	peak_center
6	7303586	7303626	PTBP1_HepG2_ENCSR384KAN_2	5.685811391733014	-	rcrunch	peak_center
2	39475900	39475940	PTBP1_HepG2_ENCSR384KAN_2	5.685173241394754	+	rcrunch	peak_center
14	91126470	91126510	PTBP1_HepG2_ENCSR384KAN_2	5.6443310808557685	+	rcrunch	peak_center
2	207729675	207729715	PTBP1_HepG2_ENCSR384KAN_2	5.628898995702057	+	rcrunch	peak_center
9	125236619	125236659	PTBP1_HepG2_ENCSR384KAN_2	5.623673169110005	-	rcrunch	peak_center
3	185665967	185666007	PTBP1_HepG2_ENCSR384KAN_2	5.606975345554979	-	rcrunch	peak_center
2	39495986	39496026	PTBP1_HepG2_ENCSR384KAN_2	5.604760852277958	+	rcrunch	peak_center
3	39411109	39411149	PTBP1_HepG2_ENCSR384KAN_2	5.581849004028263	+	rcrunch	peak_center
11	62800105	62800145	PTBP1_HepG2_ENCSR384KAN_2	5.574332097397366	-	rcrunch	peak_center
12	57360620	57360660	PTBP1_HepG2_ENCSR384KAN_2	5.56450602867106	-	rcrunch	peak_center
8	120775594	120775634	PTBP1_HepG2_ENCSR384KAN_2	5.560550486929157	-	rcrunch	peak_center
20	43559313	43559353	PTBP1_HepG2_ENCSR384KAN_2	5.5581165813397035	+	rcrunch	peak_center
6	11210735	11210775	PTBP1_HepG2_ENCSR384KAN_2	5.553972478980022	-	rcrunch	peak_center
8	120755146	120755186	PTBP1_HepG2_ENCSR384KAN_2	5.543978338075917	-	rcrunch	peak_center
1	173866319	173866359	PTBP1_HepG2_ENCSR384KAN_2	5.542170721290341	-	rcrunch	peak_center
6	7309936	7309976	PTBP1_HepG2_ENCSR384KAN_2	5.537151763422981	-	rcrunch	peak_center
17	78206678	78206718	PTBP1_HepG2_ENCSR384KAN_2	5.5300938701724265	+	rcrunch	peak_center
17	14541860	14541900	PTBP1_HepG2_ENCSR384KAN_2	5.529260522546634	+	rcrunch	peak_center
3	8877776	8877816	PTBP1_HepG2_ENCSR384KAN_2	5.526862677630741	-	rcrunch	peak_center
10	74474510	74474550	PTBP1_HepG2_ENCSR384KAN_2	5.520222856724565	+	rcrunch	peak_center
6	144346876	144346916	PTBP1_HepG2_ENCSR384KAN_2	5.520021033356328	+	rcrunch	peak_center
2	101272959	101272999	PTBP1_HepG2_ENCSR384KAN_2	5.518781406986693	-	rcrunch	peak_center
16	81500842	81500882	PTBP1_HepG2_ENCSR384KAN_2	5.5134465245152615	+	rcrunch	peak_center
5	179724694	179724734	PTBP1_HepG2_ENCSR384KAN_2	5.5113816037807615	+	rcrunch	peak_center
2	105348043	105348083	PTBP1_HepG2_ENCSR384KAN_2	5.497965900227791	+	rcrunch	peak_center
9	107313909	107313949	PTBP1_HepG2_ENCSR384KAN_2	5.497848558668795	+	rcrunch	peak_center
11	61277073	61277113	PTBP1_HepG2_ENCSR384KAN_2	5.493683288163089	-	rcrunch	peak_center
12	65824752	65824792	PTBP1_HepG2_ENCSR384KAN_2	5.485650517888991	+	rcrunch	peak_center
6	132815322	132815362	PTBP1_HepG2_ENCSR384KAN_2	5.483691437250629	+	rcrunch	peak_center
4	55397693	55397733	PTBP1_HepG2_ENCSR384KAN_2	5.480138588358365	+	rcrunch	peak_center
10	7723812	7723852	PTBP1_HepG2_ENCSR384KAN_2	5.477370922303656	+	rcrunch	peak_center
21	8217988	8218028	PTBP1_HepG2_ENCSR384KAN_2	5.4773142300756135	+	rcrunch	peak_center
2	138003960	138004000	PTBP1_HepG2_ENCSR384KAN_2	5.467735096419041	+	rcrunch	peak_center
17	66221162	66221202	PTBP1_HepG2_ENCSR384KAN_2	5.459943009553065	-	rcrunch	peak_center
9	31872953	31872993	PTBP1_HepG2_ENCSR384KAN_2	5.458990020483976	+	rcrunch	peak_center
4	154587707	154587747	PTBP1_HepG2_ENCSR384KAN_2	5.4478308767641215	-	rcrunch	peak_center
2	165938688	165938728	PTBP1_HepG2_ENCSR384KAN_2	5.439359404815347	-	rcrunch	peak_center
3	172041522	172041562	PTBP1_HepG2_ENCSR384KAN_2	5.431792233920443	+	rcrunch	peak_center
11	66646202	66646242	PTBP1_HepG2_ENCSR384KAN_2	5.429172597696158	+	rcrunch	peak_center
3	10285461	10285501	PTBP1_HepG2_ENCSR384KAN_2	5.422398449441464	+	rcrunch	peak_center
17	77162259	77162299	PTBP1_HepG2_ENCSR384KAN_2	5.420195909929211	-	rcrunch	peak_center
6	63529516	63529556	PTBP1_HepG2_ENCSR384KAN_2	5.4147434819153775	+	rcrunch	peak_center
2	63968719	63968759	PTBP1_HepG2_ENCSR384KAN_2	5.411351666887271	-	rcrunch	peak_center
3	78884892	78884932	PTBP1_HepG2_ENCSR384KAN_2	5.408733858163433	-	rcrunch	peak_center
6	109270301	109270341	PTBP1_HepG2_ENCSR384KAN_2	5.398473015260197	+	rcrunch	peak_center
1	186401529	186401569	PTBP1_HepG2_ENCSR384KAN_2	5.396407436159876	+	rcrunch	peak_center
13	98149233	98149273	PTBP1_HepG2_ENCSR384KAN_2	5.386317990257885	+	rcrunch	peak_center
11	62799118	62799158	PTBP1_HepG2_ENCSR384KAN_2	5.377451874768632	-	rcrunch	peak_center
21	8401781	8401821	PTBP1_HepG2_ENCSR384KAN_2	5.372266228074803	+	rcrunch	peak_center
6	44252141	44252181	PTBP1_HepG2_ENCSR384KAN_2	5.372071064468223	+	rcrunch	peak_center
17	77365409	77365449	PTBP1_HepG2_ENCSR384KAN_2	5.36182035899309	+	rcrunch	peak_center
12	23875522	23875562	PTBP1_HepG2_ENCSR384KAN_2	5.351078860459747	-	rcrunch	peak_center
7	158556154	158556194	PTBP1_HepG2_ENCSR384KAN_2	5.340777041630053	-	rcrunch	peak_center
X	133848798	133848838	PTBP1_HepG2_ENCSR384KAN_2	5.3373432598839186	-	rcrunch	peak_center
6	52502789	52502829	PTBP1_HepG2_ENCSR384KAN_2	5.332599222179142	-	rcrunch	peak_center
11	57818058	57818098	PTBP1_HepG2_ENCSR384KAN_2	5.3213668104647125	+	rcrunch	peak_center
2	132281068	132281108	PTBP1_HepG2_ENCSR384KAN_2	5.313806942600774	-	rcrunch	peak_center
17	6707481	6707521	PTBP1_HepG2_ENCSR384KAN_2	5.3131022429995065	-	rcrunch	peak_center
14	19115710	19115750	PTBP1_HepG2_ENCSR384KAN_2	5.3093519182936895	+	rcrunch	peak_center
2	27383993	27384033	PTBP1_HepG2_ENCSR384KAN_2	5.308872792858749	-	rcrunch	peak_center
5	53482338	53482378	PTBP1_HepG2_ENCSR384KAN_2	5.308529800701815	+	rcrunch	peak_center
3	172313050	172313090	PTBP1_HepG2_ENCSR384KAN_2	5.307610810063982	+	rcrunch	peak_center
21	8229898	8229938	PTBP1_HepG2_ENCSR384KAN_2	5.300417083746586	+	rcrunch	peak_center
X	133728340	133728380	PTBP1_HepG2_ENCSR384KAN_2	5.296749918917684	-	rcrunch	peak_center
2	113718769	113718809	PTBP1_HepG2_ENCSR384KAN_2	5.2958335709828965	-	rcrunch	peak_center
4	73158091	73158131	PTBP1_HepG2_ENCSR384KAN_2	5.293626860289254	-	rcrunch	peak_center
7	140178282	140178322	PTBP1_HepG2_ENCSR384KAN_2	5.290517807042178	+	rcrunch	peak_center
22	37024942	37024982	PTBP1_HepG2_ENCSR384KAN_2	5.274676197483525	+	rcrunch	peak_center
2	231460738	231460778	PTBP1_HepG2_ENCSR384KAN_2	5.268885162770184	-	rcrunch	peak_center
11	70599785	70599825	PTBP1_HepG2_ENCSR384KAN_2	5.2675048151122335	-	rcrunch	peak_center
6	16372290	16372330	PTBP1_HepG2_ENCSR384KAN_2	5.258319286935027	-	rcrunch	peak_center
2	183171269	183171309	PTBP1_HepG2_ENCSR384KAN_2	5.252828886271467	+	rcrunch	peak_center
6	160108670	160108710	PTBP1_HepG2_ENCSR384KAN_2	5.252325834475943	+	rcrunch	peak_center
16	81474360	81474400	PTBP1_HepG2_ENCSR384KAN_2	5.241705408177302	+	rcrunch	peak_center
5	115522941	115522981	PTBP1_HepG2_ENCSR384KAN_2	5.241520417154893	-	rcrunch	peak_center
2	61271597	61271637	PTBP1_HepG2_ENCSR384KAN_2	5.241507118916284	-	rcrunch	peak_center
15	66993287	66993327	PTBP1_HepG2_ENCSR384KAN_2	5.229986826453615	-	rcrunch	peak_center
21	8230673	8230713	PTBP1_HepG2_ENCSR384KAN_2	5.220728641705338	+	rcrunch	peak_center
8	108221032	108221072	PTBP1_HepG2_ENCSR384KAN_2	5.212620723872101	-	rcrunch	peak_center
8	120775685	120775725	PTBP1_HepG2_ENCSR384KAN_2	5.20910308744243	-	rcrunch	peak_center
2	78380054	78380094	PTBP1_HepG2_ENCSR384KAN_2	5.193525175885194	-	rcrunch	peak_center
2	75525251	75525291	PTBP1_HepG2_ENCSR384KAN_2	5.192028508656402	+	rcrunch	peak_center
3	149635499	149635539	PTBP1_HepG2_ENCSR384KAN_2	5.188663557327593	-	rcrunch	peak_center
17	72484722	72484762	PTBP1_HepG2_ENCSR384KAN_2	5.17750328302243	-	rcrunch	peak_center
2	78429127	78429167	PTBP1_HepG2_ENCSR384KAN_2	5.1678800526123485	-	rcrunch	peak_center
11	65427742	65427782	PTBP1_HepG2_ENCSR384KAN_2	5.161528150522816	+	rcrunch	peak_center
6	11228130	11228170	PTBP1_HepG2_ENCSR384KAN_2	5.160499677857538	-	rcrunch	peak_center
3	65950943	65950983	PTBP1_HepG2_ENCSR384KAN_2	5.159545891447668	-	rcrunch	peak_center
16	89930077	89930117	PTBP1_HepG2_ENCSR384KAN_2	5.15743420504062	+	rcrunch	peak_center
2	231098538	231098578	PTBP1_HepG2_ENCSR384KAN_2	5.155820151481456	+	rcrunch	peak_center
X	133946793	133946833	PTBP1_HepG2_ENCSR384KAN_2	5.153649400238764	-	rcrunch	peak_center
X	1394616	1394656	PTBP1_HepG2_ENCSR384KAN_2	5.1513450901447575	+	rcrunch	peak_center
2	21003639	21003679	PTBP1_HepG2_ENCSR384KAN_2	5.143636899865816	-	rcrunch	peak_center
10	38112784	38112824	PTBP1_HepG2_ENCSR384KAN_2	5.13058254326202	+	rcrunch	peak_center
2	186003778	186003818	PTBP1_HepG2_ENCSR384KAN_2	5.128637132153554	-	rcrunch	peak_center
X	133824373	133824413	PTBP1_HepG2_ENCSR384KAN_2	5.119723296712758	-	rcrunch	peak_center
20	34896447	34896487	PTBP1_HepG2_ENCSR384KAN_2	5.118881714425837	+	rcrunch	peak_center
6	7580985	7581025	PTBP1_HepG2_ENCSR384KAN_2	5.113931051864784	+	rcrunch	peak_center
7	29302309	29302349	PTBP1_HepG2_ENCSR384KAN_2	5.106317305831955	+	rcrunch	peak_center
2	235573121	235573161	PTBP1_HepG2_ENCSR384KAN_2	5.1028010694153325	+	rcrunch	peak_center
13	33127979	33128019	PTBP1_HepG2_ENCSR384KAN_2	5.100432331550932	-	rcrunch	peak_center
12	103938394	103938434	PTBP1_HepG2_ENCSR384KAN_2	5.099782669740692	+	rcrunch	peak_center
21	8228720	8228760	PTBP1_HepG2_ENCSR384KAN_2	5.0992155903724345	+	rcrunch	peak_center
7	102646865	102646905	PTBP1_HepG2_ENCSR384KAN_2	5.085115760258753	-	rcrunch	peak_center
3	30651385	30651425	PTBP1_HepG2_ENCSR384KAN_2	5.085085801445215	+	rcrunch	peak_center
3	149622446	149622486	PTBP1_HepG2_ENCSR384KAN_2	5.077111753561576	-	rcrunch	peak_center
12	6510313	6510353	PTBP1_HepG2_ENCSR384KAN_2	5.072706728469017	+	rcrunch	peak_center
11	130122347	130122387	PTBP1_HepG2_ENCSR384KAN_2	5.065305669035085	+	rcrunch	peak_center
16	30710582	30710622	PTBP1_HepG2_ENCSR384KAN_2	5.060293293422214	+	rcrunch	peak_center
22	25518471	25518511	PTBP1_HepG2_ENCSR384KAN_2	5.0586244929971045	+	rcrunch	peak_center
18	2993153	2993193	PTBP1_HepG2_ENCSR384KAN_2	5.0531916839701765	-	rcrunch	peak_center
X	133971446	133971486	PTBP1_HepG2_ENCSR384KAN_2	5.046948304440495	-	rcrunch	peak_center
2	215401157	215401197	PTBP1_HepG2_ENCSR384KAN_2	5.043330710631603	-	rcrunch	peak_center
7	158439452	158439492	PTBP1_HepG2_ENCSR384KAN_2	5.034770740553988	-	rcrunch	peak_center
6	35882125	35882165	PTBP1_HepG2_ENCSR384KAN_2	5.0308962701350275	-	rcrunch	peak_center
11	129819558	129819598	PTBP1_HepG2_ENCSR384KAN_2	5.023520559093075	+	rcrunch	peak_center
9	104871699	104871739	PTBP1_HepG2_ENCSR384KAN_2	5.01997624580438	-	rcrunch	peak_center
8	13260427	13260467	PTBP1_HepG2_ENCSR384KAN_2	5.017898307412969	-	rcrunch	peak_center
11	116831745	116831785	PTBP1_HepG2_ENCSR384KAN_2	5.009518648675312	+	rcrunch	peak_center
7	103982579	103982619	PTBP1_HepG2_ENCSR384KAN_2	5.0068319788801805	-	rcrunch	peak_center
6	1715068	1715108	PTBP1_HepG2_ENCSR384KAN_2	4.994171447337634	-	rcrunch	peak_center
X	119787412	119787452	PTBP1_HepG2_ENCSR384KAN_2	4.9939878286360875	-	rcrunch	peak_center
3	120640104	120640144	PTBP1_HepG2_ENCSR384KAN_2	4.992695500698991	-	rcrunch	peak_center
21	8991937	8991977	PTBP1_HepG2_ENCSR384KAN_2	4.990157529430205	+	rcrunch	peak_center
8	122934661	122934701	PTBP1_HepG2_ENCSR384KAN_2	4.9882065624835485	+	rcrunch	peak_center
5	60473044	60473084	PTBP1_HepG2_ENCSR384KAN_2	4.983814874305635	-	rcrunch	peak_center
3	172113812	172113852	PTBP1_HepG2_ENCSR384KAN_2	4.977024049685377	+	rcrunch	peak_center
3	188879271	188879311	PTBP1_HepG2_ENCSR384KAN_2	4.9734159270283005	+	rcrunch	peak_center
4	109756320	109756360	PTBP1_HepG2_ENCSR384KAN_2	4.958880075640602	-	rcrunch	peak_center
17	55306766	55306806	PTBP1_HepG2_ENCSR384KAN_2	4.958236409768809	+	rcrunch	peak_center
6	129608949	129608989	PTBP1_HepG2_ENCSR384KAN_2	4.950552779702856	-	rcrunch	peak_center
18	32733354	32733394	PTBP1_HepG2_ENCSR384KAN_2	4.949652234581423	-	rcrunch	peak_center
12	102848187	102848227	PTBP1_HepG2_ENCSR384KAN_2	4.948111689674626	-	rcrunch	peak_center
11	57772821	57772861	PTBP1_HepG2_ENCSR384KAN_2	4.946240863509947	+	rcrunch	peak_center
17	66221251	66221291	PTBP1_HepG2_ENCSR384KAN_2	4.945837761263353	-	rcrunch	peak_center
9	130835738	130835778	PTBP1_HepG2_ENCSR384KAN_2	4.945165235084115	+	rcrunch	peak_center
21	8441565	8441605	PTBP1_HepG2_ENCSR384KAN_2	4.9450667569961215	+	rcrunch	peak_center
2	239959655	239959695	PTBP1_HepG2_ENCSR384KAN_2	4.943719781489349	-	rcrunch	peak_center
16	66888049	66888089	PTBP1_HepG2_ENCSR384KAN_2	4.941850837726106	+	rcrunch	peak_center
20	47520315	47520355	PTBP1_HepG2_ENCSR384KAN_2	4.941381932972664	+	rcrunch	peak_center
15	67041145	67041185	PTBP1_HepG2_ENCSR384KAN_2	4.934148361797759	-	rcrunch	peak_center
17	14437366	14437406	PTBP1_HepG2_ENCSR384KAN_2	4.929463708144778	+	rcrunch	peak_center
8	128003283	128003323	PTBP1_HepG2_ENCSR384KAN_2	4.929148792304216	+	rcrunch	peak_center
12	6770169	6770209	PTBP1_HepG2_ENCSR384KAN_2	4.922875307735602	+	rcrunch	peak_center
10	70162337	70162377	PTBP1_HepG2_ENCSR384KAN_2	4.920949371548431	-	rcrunch	peak_center
8	127998811	127998851	PTBP1_HepG2_ENCSR384KAN_2	4.9121493571886194	+	rcrunch	peak_center
3	12305155	12305195	PTBP1_HepG2_ENCSR384KAN_2	4.9105261658036685	+	rcrunch	peak_center
14	30967308	30967348	PTBP1_HepG2_ENCSR384KAN_2	4.909251907903641	-	rcrunch	peak_center
6	8086454	8086494	PTBP1_HepG2_ENCSR384KAN_2	4.908765234336662	-	rcrunch	peak_center
4	73412250	73412290	PTBP1_HepG2_ENCSR384KAN_2	4.9086916607025115	+	rcrunch	peak_center
X	133568727	133568767	PTBP1_HepG2_ENCSR384KAN_2	4.906573542578003	-	rcrunch	peak_center
21	8253909	8253949	PTBP1_HepG2_ENCSR384KAN_2	4.900625541627305	+	rcrunch	peak_center
X	1393330	1393370	PTBP1_HepG2_ENCSR384KAN_2	4.900330377992288	+	rcrunch	peak_center
17	14416236	14416276	PTBP1_HepG2_ENCSR384KAN_2	4.891371781118218	+	rcrunch	peak_center
7	105051125	105051165	PTBP1_HepG2_ENCSR384KAN_2	4.8903383278278065	+	rcrunch	peak_center
X	133834258	133834298	PTBP1_HepG2_ENCSR384KAN_2	4.886645856011541	-	rcrunch	peak_center
10	94567029	94567069	PTBP1_HepG2_ENCSR384KAN_2	4.8863307984486335	+	rcrunch	peak_center
22	28543336	28543376	PTBP1_HepG2_ENCSR384KAN_2	4.8861082132082245	-	rcrunch	peak_center
19	7250141	7250181	PTBP1_HepG2_ENCSR384KAN_2	4.884375878873629	-	rcrunch	peak_center
19	41323001	41323041	PTBP1_HepG2_ENCSR384KAN_2	4.883881141120724	+	rcrunch	peak_center
3	188262682	188262722	PTBP1_HepG2_ENCSR384KAN_2	4.879380553934172	+	rcrunch	peak_center
20	47531690	47531730	PTBP1_HepG2_ENCSR384KAN_2	4.874781166410016	+	rcrunch	peak_center
17	82014882	82014922	PTBP1_HepG2_ENCSR384KAN_2	4.867602348894515	+	rcrunch	peak_center
21	8255241	8255281	PTBP1_HepG2_ENCSR384KAN_2	4.865733295573925	+	rcrunch	peak_center
6	1185282	1185322	PTBP1_HepG2_ENCSR384KAN_2	4.861837678852308	-	rcrunch	peak_center
6	15282572	15282612	PTBP1_HepG2_ENCSR384KAN_2	4.86007648036007	+	rcrunch	peak_center
6	2328291	2328331	PTBP1_HepG2_ENCSR384KAN_2	4.850470679506137	+	rcrunch	peak_center
7	100883346	100883386	PTBP1_HepG2_ENCSR384KAN_2	4.848623069423423	+	rcrunch	peak_center
X	80809695	80809735	PTBP1_HepG2_ENCSR384KAN_2	4.848420760887368	-	rcrunch	peak_center
4	109756859	109756899	PTBP1_HepG2_ENCSR384KAN_2	4.844677537069082	-	rcrunch	peak_center
12	65855435	65855475	PTBP1_HepG2_ENCSR384KAN_2	4.8423832814238255	+	rcrunch	peak_center
21	8988164	8988204	PTBP1_HepG2_ENCSR384KAN_2	4.842313134751339	+	rcrunch	peak_center
10	119042642	119042682	PTBP1_HepG2_ENCSR384KAN_2	4.842255068349701	-	rcrunch	peak_center
1	41222145	41222185	PTBP1_HepG2_ENCSR384KAN_2	4.836408492045118	-	rcrunch	peak_center
1	77620443	77620483	PTBP1_HepG2_ENCSR384KAN_2	4.8318065104029175	-	rcrunch	peak_center
20	22561894	22561934	PTBP1_HepG2_ENCSR384KAN_2	4.826067420064543	-	rcrunch	peak_center
21	8210764	8210804	PTBP1_HepG2_ENCSR384KAN_2	4.825735582653218	+	rcrunch	peak_center
19	41896706	41896746	PTBP1_HepG2_ENCSR384KAN_2	4.823882156552794	+	rcrunch	peak_center
9	109083029	109083069	PTBP1_HepG2_ENCSR384KAN_2	4.823252538366958	-	rcrunch	peak_center
2	101856051	101856091	PTBP1_HepG2_ENCSR384KAN_2	4.821373481162991	+	rcrunch	peak_center
21	8217691	8217731	PTBP1_HepG2_ENCSR384KAN_2	4.815068294323856	+	rcrunch	peak_center
3	133772331	133772371	PTBP1_HepG2_ENCSR384KAN_2	4.81465109004309	+	rcrunch	peak_center
12	123206457	123206497	PTBP1_HepG2_ENCSR384KAN_2	4.8113165677951	-	rcrunch	peak_center
11	116836247	116836287	PTBP1_HepG2_ENCSR384KAN_2	4.809463528365064	-	rcrunch	peak_center
6	30736228	30736268	PTBP1_HepG2_ENCSR384KAN_2	4.805828848828343	-	rcrunch	peak_center
8	125213704	125213744	PTBP1_HepG2_ENCSR384KAN_2	4.8010657425825425	+	rcrunch	peak_center
5	171992426	171992466	PTBP1_HepG2_ENCSR384KAN_2	4.7966466922878865	-	rcrunch	peak_center
1	46278703	46278743	PTBP1_HepG2_ENCSR384KAN_2	4.793852961580195	-	rcrunch	peak_center
20	8451748	8451788	PTBP1_HepG2_ENCSR384KAN_2	4.793608328579049	+	rcrunch	peak_center
21	8441835	8441875	PTBP1_HepG2_ENCSR384KAN_2	4.7918422074390055	+	rcrunch	peak_center
9	125236915	125236955	PTBP1_HepG2_ENCSR384KAN_2	4.790906534859175	-	rcrunch	peak_center
9	14829895	14829935	PTBP1_HepG2_ENCSR384KAN_2	4.7852467323903625	-	rcrunch	peak_center
19	53874801	53874841	PTBP1_HepG2_ENCSR384KAN_2	4.784827295567972	+	rcrunch	peak_center
4	39905792	39905832	PTBP1_HepG2_ENCSR384KAN_2	4.782141239629302	-	rcrunch	peak_center
10	34745382	34745422	PTBP1_HepG2_ENCSR384KAN_2	4.77806893361746	-	rcrunch	peak_center
7	74195567	74195607	PTBP1_HepG2_ENCSR384KAN_2	4.7767086541549615	+	rcrunch	peak_center
13	99280817	99280857	PTBP1_HepG2_ENCSR384KAN_2	4.7716313054745125	+	rcrunch	peak_center
6	1146799	1146839	PTBP1_HepG2_ENCSR384KAN_2	4.769816713960223	-	rcrunch	peak_center
1	168009573	168009613	PTBP1_HepG2_ENCSR384KAN_2	4.767337174566834	+	rcrunch	peak_center
2	78116250	78116290	PTBP1_HepG2_ENCSR384KAN_2	4.7586819790987	-	rcrunch	peak_center
4	183107145	183107185	PTBP1_HepG2_ENCSR384KAN_2	4.7546776422484145	+	rcrunch	peak_center
2	101272998	101273038	PTBP1_HepG2_ENCSR384KAN_2	4.7544065396982615	-	rcrunch	peak_center
10	70422970	70423010	PTBP1_HepG2_ENCSR384KAN_2	4.753129056697451	+	rcrunch	peak_center
17	77162280	77162320	PTBP1_HepG2_ENCSR384KAN_2	4.749041422841237	-	rcrunch	peak_center
11	71175410	71175450	PTBP1_HepG2_ENCSR384KAN_2	4.744059820826092	-	rcrunch	peak_center
8	27606442	27606482	PTBP1_HepG2_ENCSR384KAN_2	4.736940119279821	-	rcrunch	peak_center
6	89063577	89063617	PTBP1_HepG2_ENCSR384KAN_2	4.733582756949136	-	rcrunch	peak_center
20	63941798	63941838	PTBP1_HepG2_ENCSR384KAN_2	4.732624149377845	-	rcrunch	peak_center
16	70673895	70673935	PTBP1_HepG2_ENCSR384KAN_2	4.731629517234814	-	rcrunch	peak_center
2	185987706	185987746	PTBP1_HepG2_ENCSR384KAN_2	4.7293515126484476	-	rcrunch	peak_center
6	11037139	11037179	PTBP1_HepG2_ENCSR384KAN_2	4.7291113785496774	-	rcrunch	peak_center
4	4697776	4697816	PTBP1_HepG2_ENCSR384KAN_2	4.726797272773493	+	rcrunch	peak_center
1	20485992	20486032	PTBP1_HepG2_ENCSR384KAN_2	4.7256042708942845	-	rcrunch	peak_center
8	13229607	13229647	PTBP1_HepG2_ENCSR384KAN_2	4.723307364996282	-	rcrunch	peak_center
11	2137988	2138028	PTBP1_HepG2_ENCSR384KAN_2	4.720995259951501	-	rcrunch	peak_center
7	65045908	65045948	PTBP1_HepG2_ENCSR384KAN_2	4.720214614441216	+	rcrunch	peak_center
7	23368282	23368322	PTBP1_HepG2_ENCSR384KAN_2	4.718068084370024	-	rcrunch	peak_center
X	133641531	133641571	PTBP1_HepG2_ENCSR384KAN_2	4.712118450551926	-	rcrunch	peak_center
14	21022687	21022727	PTBP1_HepG2_ENCSR384KAN_2	4.708365471774589	-	rcrunch	peak_center
14	31707436	31707476	PTBP1_HepG2_ENCSR384KAN_2	4.704235245847743	+	rcrunch	peak_center
13	45349372	45349412	PTBP1_HepG2_ENCSR384KAN_2	4.6999202657580375	+	rcrunch	peak_center
12	46612544	46612584	PTBP1_HepG2_ENCSR384KAN_2	4.693231887430271	+	rcrunch	peak_center
X	133841514	133841554	PTBP1_HepG2_ENCSR384KAN_2	4.686630110122916	-	rcrunch	peak_center
10	100359264	100359304	PTBP1_HepG2_ENCSR384KAN_2	4.685542646771972	+	rcrunch	peak_center
22	28628892	28628932	PTBP1_HepG2_ENCSR384KAN_2	4.684147750739723	-	rcrunch	peak_center
6	52502947	52502987	PTBP1_HepG2_ENCSR384KAN_2	4.677954234643292	-	rcrunch	peak_center
20	1352320	1352360	PTBP1_HepG2_ENCSR384KAN_2	4.673200401884377	+	rcrunch	peak_center
2	231461979	231462019	PTBP1_HepG2_ENCSR384KAN_2	4.662370445470639	-	rcrunch	peak_center
6	157840455	157840495	PTBP1_HepG2_ENCSR384KAN_2	4.661074203048197	+	rcrunch	peak_center
16	2769330	2769370	PTBP1_HepG2_ENCSR384KAN_2	4.655276464332771	+	rcrunch	peak_center
2	217840993	217841033	PTBP1_HepG2_ENCSR384KAN_2	4.6511390242100905	-	rcrunch	peak_center
12	6769944	6769984	PTBP1_HepG2_ENCSR384KAN_2	4.6485782459194205	+	rcrunch	peak_center
1	237603164	237603204	PTBP1_HepG2_ENCSR384KAN_2	4.644065808285047	+	rcrunch	peak_center
12	26735376	26735416	PTBP1_HepG2_ENCSR384KAN_2	4.641626858788444	-	rcrunch	peak_center
2	121500278	121500318	PTBP1_HepG2_ENCSR384KAN_2	4.6374536766044745	-	rcrunch	peak_center
3	113721617	113721657	PTBP1_HepG2_ENCSR384KAN_2	4.636008866071489	-	rcrunch	peak_center
12	62778915	62778955	PTBP1_HepG2_ENCSR384KAN_2	4.630724907686477	-	rcrunch	peak_center
20	36462511	36462551	PTBP1_HepG2_ENCSR384KAN_2	4.6290339661600495	+	rcrunch	peak_center
12	26617547	26617587	PTBP1_HepG2_ENCSR384KAN_2	4.624489544657539	-	rcrunch	peak_center
16	12770826	12770866	PTBP1_HepG2_ENCSR384KAN_2	4.6236737648257105	-	rcrunch	peak_center
21	8253930	8253970	PTBP1_HepG2_ENCSR384KAN_2	4.623469168254363	+	rcrunch	peak_center
6	1625683	1625723	PTBP1_HepG2_ENCSR384KAN_2	4.615033410533786	-	rcrunch	peak_center
6	128443361	128443401	PTBP1_HepG2_ENCSR384KAN_2	4.611695846725704	-	rcrunch	peak_center
21	8442803	8442843	PTBP1_HepG2_ENCSR384KAN_2	4.6088646568414475	+	rcrunch	peak_center
17	40027567	40027607	PTBP1_HepG2_ENCSR384KAN_2	4.607560207863595	-	rcrunch	peak_center
11	2137150	2137190	PTBP1_HepG2_ENCSR384KAN_2	4.607266174027303	-	rcrunch	peak_center
19	18559936	18559976	PTBP1_HepG2_ENCSR384KAN_2	4.6071742108623495	+	rcrunch	peak_center
2	216031367	216031407	PTBP1_HepG2_ENCSR384KAN_2	4.605014178638188	-	rcrunch	peak_center
X	21845306	21845346	PTBP1_HepG2_ENCSR384KAN_2	4.600396382874676	+	rcrunch	peak_center
4	82998536	82998576	PTBP1_HepG2_ENCSR384KAN_2	4.600293602364227	-	rcrunch	peak_center
16	57837456	57837496	PTBP1_HepG2_ENCSR384KAN_2	4.593110649516007	-	rcrunch	peak_center
6	44250398	44250438	PTBP1_HepG2_ENCSR384KAN_2	4.587751755608394	+	rcrunch	peak_center
1	151696514	151696554	PTBP1_HepG2_ENCSR384KAN_2	4.587333319610926	+	rcrunch	peak_center
6	128471977	128472017	PTBP1_HepG2_ENCSR384KAN_2	4.587052298057472	-	rcrunch	peak_center
9	113407810	113407850	PTBP1_HepG2_ENCSR384KAN_2	4.585406718121656	-	rcrunch	peak_center
20	17658104	17658144	PTBP1_HepG2_ENCSR384KAN_2	4.5852649184622365	-	rcrunch	peak_center
17	66564033	66564073	PTBP1_HepG2_ENCSR384KAN_2	4.582098648322273	+	rcrunch	peak_center
7	137858541	137858581	PTBP1_HepG2_ENCSR384KAN_2	4.581716252892853	-	rcrunch	peak_center
18	42276297	42276337	PTBP1_HepG2_ENCSR384KAN_2	4.579637078790396	+	rcrunch	peak_center
6	158296191	158296231	PTBP1_HepG2_ENCSR384KAN_2	4.57488161535289	+	rcrunch	peak_center
2	171097933	171097973	PTBP1_HepG2_ENCSR384KAN_2	4.5665877272837285	-	rcrunch	peak_center
19	15650888	15650928	PTBP1_HepG2_ENCSR384KAN_2	4.5650211258047175	+	rcrunch	peak_center
6	1185426	1185466	PTBP1_HepG2_ENCSR384KAN_2	4.563112555042408	-	rcrunch	peak_center
8	17886732	17886772	PTBP1_HepG2_ENCSR384KAN_2	4.556976484293421	-	rcrunch	peak_center
2	78379078	78379118	PTBP1_HepG2_ENCSR384KAN_2	4.546746949829241	-	rcrunch	peak_center
9	76571743	76571783	PTBP1_HepG2_ENCSR384KAN_2	4.545927814231035	+	rcrunch	peak_center
11	130121730	130121770	PTBP1_HepG2_ENCSR384KAN_2	4.5455107792665554	+	rcrunch	peak_center
7	105931371	105931411	PTBP1_HepG2_ENCSR384KAN_2	4.544538993691651	+	rcrunch	peak_center
X	20136159	20136199	PTBP1_HepG2_ENCSR384KAN_2	4.544300162695089	-	rcrunch	peak_center
14	24911346	24911386	PTBP1_HepG2_ENCSR384KAN_2	4.543576844335623	-	rcrunch	peak_center
16	78811459	78811499	PTBP1_HepG2_ENCSR384KAN_2	4.542937664307984	+	rcrunch	peak_center
17	14541762	14541802	PTBP1_HepG2_ENCSR384KAN_2	4.540590120792531	+	rcrunch	peak_center
12	23625994	23626034	PTBP1_HepG2_ENCSR384KAN_2	4.537661545196063	-	rcrunch	peak_center
9	131420830	131420870	PTBP1_HepG2_ENCSR384KAN_2	4.534687646123128	+	rcrunch	peak_center
16	81500281	81500321	PTBP1_HepG2_ENCSR384KAN_2	4.534621698895889	+	rcrunch	peak_center
2	78536792	78536832	PTBP1_HepG2_ENCSR384KAN_2	4.534100048337474	-	rcrunch	peak_center
20	47531792	47531832	PTBP1_HepG2_ENCSR384KAN_2	4.5326386077346275	+	rcrunch	peak_center
14	23642346	23642386	PTBP1_HepG2_ENCSR384KAN_2	4.5296289336552835	+	rcrunch	peak_center
2	61024435	61024475	PTBP1_HepG2_ENCSR384KAN_2	4.5284082131226455	+	rcrunch	peak_center
2	42176459	42176499	PTBP1_HepG2_ENCSR384KAN_2	4.526277045780891	+	rcrunch	peak_center
21	8220259	8220299	PTBP1_HepG2_ENCSR384KAN_2	4.524399043654075	+	rcrunch	peak_center
2	20288542	20288582	PTBP1_HepG2_ENCSR384KAN_2	4.523491202907095	-	rcrunch	peak_center
13	95600560	95600600	PTBP1_HepG2_ENCSR384KAN_2	4.522163744133813	-	rcrunch	peak_center
X	48469743	48469783	PTBP1_HepG2_ENCSR384KAN_2	4.518000296887716	-	rcrunch	peak_center
4	154569638	154569678	PTBP1_HepG2_ENCSR384KAN_2	4.515876309699782	+	rcrunch	peak_center
10	5708677	5708717	PTBP1_HepG2_ENCSR384KAN_2	4.515207609662219	+	rcrunch	peak_center
19	30038652	30038692	PTBP1_HepG2_ENCSR384KAN_2	4.5136928777552585	+	rcrunch	peak_center
7	74195682	74195722	PTBP1_HepG2_ENCSR384KAN_2	4.513414845337183	+	rcrunch	peak_center
3	78853185	78853225	PTBP1_HepG2_ENCSR384KAN_2	4.512551484572853	-	rcrunch	peak_center
20	8548134	8548174	PTBP1_HepG2_ENCSR384KAN_2	4.5116489033788625	+	rcrunch	peak_center
6	45264768	45264808	PTBP1_HepG2_ENCSR384KAN_2	4.506093394105238	-	rcrunch	peak_center
2	132281089	132281129	PTBP1_HepG2_ENCSR384KAN_2	4.504851965766592	-	rcrunch	peak_center
11	2136738	2136778	PTBP1_HepG2_ENCSR384KAN_2	4.500135427854229	-	rcrunch	peak_center
14	75068484	75068524	PTBP1_HepG2_ENCSR384KAN_2	4.499639009639493	-	rcrunch	peak_center
7	138518658	138518698	PTBP1_HepG2_ENCSR384KAN_2	4.4970983974312615	+	rcrunch	peak_center
11	61853299	61853339	PTBP1_HepG2_ENCSR384KAN_2	4.488765738348354	+	rcrunch	peak_center
19	6680794	6680834	PTBP1_HepG2_ENCSR384KAN_2	4.487083635543071	-	rcrunch	peak_center
2	78189343	78189383	PTBP1_HepG2_ENCSR384KAN_2	4.4835248649248065	-	rcrunch	peak_center
20	8494751	8494791	PTBP1_HepG2_ENCSR384KAN_2	4.482276105325322	+	rcrunch	peak_center
15	64468280	64468320	PTBP1_HepG2_ENCSR384KAN_2	4.481954404721149	+	rcrunch	peak_center
19	12542630	12542670	PTBP1_HepG2_ENCSR384KAN_2	4.481751808542663	-	rcrunch	peak_center
2	138497426	138497466	PTBP1_HepG2_ENCSR384KAN_2	4.480417317723771	-	rcrunch	peak_center
2	42242749	42242789	PTBP1_HepG2_ENCSR384KAN_2	4.474989458012511	+	rcrunch	peak_center
2	74371812	74371852	PTBP1_HepG2_ENCSR384KAN_2	4.474527700419631	-	rcrunch	peak_center
21	8992554	8992594	PTBP1_HepG2_ENCSR384KAN_2	4.4708351017611365	+	rcrunch	peak_center
19	41323339	41323379	PTBP1_HepG2_ENCSR384KAN_2	4.46913267725582	+	rcrunch	peak_center
12	110387197	110387237	PTBP1_HepG2_ENCSR384KAN_2	4.468160662503259	-	rcrunch	peak_center
14	22977620	22977660	PTBP1_HepG2_ENCSR384KAN_2	4.465388151370078	-	rcrunch	peak_center
17	80665525	80665565	PTBP1_HepG2_ENCSR384KAN_2	4.461942984921377	+	rcrunch	peak_center
5	76496816	76496856	PTBP1_HepG2_ENCSR384KAN_2	4.46124003632488	+	rcrunch	peak_center
3	78648125	78648165	PTBP1_HepG2_ENCSR384KAN_2	4.459701850693473	-	rcrunch	peak_center
22	41940026	41940066	PTBP1_HepG2_ENCSR384KAN_2	4.458556073199604	-	rcrunch	peak_center
12	26688503	26688543	PTBP1_HepG2_ENCSR384KAN_2	4.45505786608503	-	rcrunch	peak_center
3	186786743	186786783	PTBP1_HepG2_ENCSR384KAN_2	4.454263736500678	+	rcrunch	peak_center
3	47631073	47631113	PTBP1_HepG2_ENCSR384KAN_2	4.452649641612749	-	rcrunch	peak_center
13	33909563	33909603	PTBP1_HepG2_ENCSR384KAN_2	4.451775778404463	+	rcrunch	peak_center
12	7887555	7887595	PTBP1_HepG2_ENCSR384KAN_2	4.450346064966264	-	rcrunch	peak_center
19	44848760	44848800	PTBP1_HepG2_ENCSR384KAN_2	4.450130928889621	+	rcrunch	peak_center
2	121582247	121582287	PTBP1_HepG2_ENCSR384KAN_2	4.446687157805849	-	rcrunch	peak_center
5	139571738	139571778	PTBP1_HepG2_ENCSR384KAN_2	4.444209536848762	+	rcrunch	peak_center
12	26666108	26666148	PTBP1_HepG2_ENCSR384KAN_2	4.443255500265873	-	rcrunch	peak_center
15	43771239	43771279	PTBP1_HepG2_ENCSR384KAN_2	4.441047866661076	+	rcrunch	peak_center
20	63941580	63941620	PTBP1_HepG2_ENCSR384KAN_2	4.440191351857949	-	rcrunch	peak_center
7	111281046	111281086	PTBP1_HepG2_ENCSR384KAN_2	4.436984222841605	-	rcrunch	peak_center
7	47501094	47501134	PTBP1_HepG2_ENCSR384KAN_2	4.4366617454381645	-	rcrunch	peak_center
16	72949618	72949658	PTBP1_HepG2_ENCSR384KAN_2	4.434948556885112	-	rcrunch	peak_center
7	105278686	105278726	PTBP1_HepG2_ENCSR384KAN_2	4.431055187323535	-	rcrunch	peak_center
15	57007964	57008004	PTBP1_HepG2_ENCSR384KAN_2	4.4286469269752295	+	rcrunch	peak_center
18	2993110	2993150	PTBP1_HepG2_ENCSR384KAN_2	4.424969709225438	-	rcrunch	peak_center
6	148110005	148110045	PTBP1_HepG2_ENCSR384KAN_2	4.423396047536818	+	rcrunch	peak_center
13	50208835	50208875	PTBP1_HepG2_ENCSR384KAN_2	4.422863685956875	+	rcrunch	peak_center
X	1420315	1420355	PTBP1_HepG2_ENCSR384KAN_2	4.419819511458216	+	rcrunch	peak_center
16	21631978	21632018	PTBP1_HepG2_ENCSR384KAN_2	4.414494492735348	+	rcrunch	peak_center
12	9111567	9111607	PTBP1_HepG2_ENCSR384KAN_2	4.4117589975381035	-	rcrunch	peak_center
10	96154390	96154430	PTBP1_HepG2_ENCSR384KAN_2	4.409644747772179	+	rcrunch	peak_center
X	132488616	132488656	PTBP1_HepG2_ENCSR384KAN_2	4.40254761620928	-	rcrunch	peak_center
12	26543373	26543413	PTBP1_HepG2_ENCSR384KAN_2	4.401967952735713	-	rcrunch	peak_center
17	20851172	20851212	PTBP1_HepG2_ENCSR384KAN_2	4.400669883922668	-	rcrunch	peak_center
19	53875064	53875104	PTBP1_HepG2_ENCSR384KAN_2	4.399972975538871	+	rcrunch	peak_center
19	15650950	15650990	PTBP1_HepG2_ENCSR384KAN_2	4.399523355685606	+	rcrunch	peak_center
9	32029155	32029195	PTBP1_HepG2_ENCSR384KAN_2	4.395386167394585	+	rcrunch	peak_center
17	32481586	32481626	PTBP1_HepG2_ENCSR384KAN_2	4.391626383490324	+	rcrunch	peak_center
20	30514069	30514109	PTBP1_HepG2_ENCSR384KAN_2	4.390528773533213	-	rcrunch	peak_center
X	133572422	133572462	PTBP1_HepG2_ENCSR384KAN_2	4.390455319565247	-	rcrunch	peak_center
6	1146430	1146470	PTBP1_HepG2_ENCSR384KAN_2	4.390453345806774	-	rcrunch	peak_center
8	30431432	30431472	PTBP1_HepG2_ENCSR384KAN_2	4.388290877649342	+	rcrunch	peak_center
2	28946712	28946752	PTBP1_HepG2_ENCSR384KAN_2	4.387805171825224	+	rcrunch	peak_center
20	526970	527010	PTBP1_HepG2_ENCSR384KAN_2	4.383998869446131	-	rcrunch	peak_center
6	24381788	24381828	PTBP1_HepG2_ENCSR384KAN_2	4.3836814832904825	-	rcrunch	peak_center
6	144360167	144360207	PTBP1_HepG2_ENCSR384KAN_2	4.379574750507927	+	rcrunch	peak_center
3	52802140	52802180	PTBP1_HepG2_ENCSR384KAN_2	4.378996181352454	+	rcrunch	peak_center
10	100358980	100359020	PTBP1_HepG2_ENCSR384KAN_2	4.377588635721893	+	rcrunch	peak_center
8	31119150	31119190	PTBP1_HepG2_ENCSR384KAN_2	4.377274972638942	+	rcrunch	peak_center
13	49045111	49045151	PTBP1_HepG2_ENCSR384KAN_2	4.376323123247379	+	rcrunch	peak_center
17	82008262	82008302	PTBP1_HepG2_ENCSR384KAN_2	4.375081677820784	+	rcrunch	peak_center
10	112401925	112401965	PTBP1_HepG2_ENCSR384KAN_2	4.363310657068179	+	rcrunch	peak_center
2	27470233	27470273	PTBP1_HepG2_ENCSR384KAN_2	4.360957759402299	-	rcrunch	peak_center
20	18291148	18291188	PTBP1_HepG2_ENCSR384KAN_2	4.358916732246238	+	rcrunch	peak_center
7	101827286	101827326	PTBP1_HepG2_ENCSR384KAN_2	4.357538021458627	+	rcrunch	peak_center
8	17499382	17499422	PTBP1_HepG2_ENCSR384KAN_2	4.3535553102103615	+	rcrunch	peak_center
7	138460458	138460498	PTBP1_HepG2_ENCSR384KAN_2	4.3529213944049445	+	rcrunch	peak_center
2	85320917	85320957	PTBP1_HepG2_ENCSR384KAN_2	4.3526988985763575	-	rcrunch	peak_center
14	81202712	81202752	PTBP1_HepG2_ENCSR384KAN_2	4.351824373310944	-	rcrunch	peak_center
9	133985933	133985973	PTBP1_HepG2_ENCSR384KAN_2	4.35079719425363	-	rcrunch	peak_center
9	92249534	92249574	PTBP1_HepG2_ENCSR384KAN_2	4.347295770229066	-	rcrunch	peak_center
14	23640306	23640346	PTBP1_HepG2_ENCSR384KAN_2	4.3444626354644065	+	rcrunch	peak_center
2	186174620	186174660	PTBP1_HepG2_ENCSR384KAN_2	4.337777307561437	-	rcrunch	peak_center
7	45725377	45725417	PTBP1_HepG2_ENCSR384KAN_2	4.334722586091151	-	rcrunch	peak_center
5	1080995	1081035	PTBP1_HepG2_ENCSR384KAN_2	4.3346668083622655	-	rcrunch	peak_center
9	14847355	14847395	PTBP1_HepG2_ENCSR384KAN_2	4.333946189709828	-	rcrunch	peak_center
2	232832931	232832971	PTBP1_HepG2_ENCSR384KAN_2	4.333913132689261	+	rcrunch	peak_center
1	94515868	94515908	PTBP1_HepG2_ENCSR384KAN_2	4.3312547363460965	+	rcrunch	peak_center
X	133595160	133595200	PTBP1_HepG2_ENCSR384KAN_2	4.3304143834521645	-	rcrunch	peak_center
3	9423559	9423599	PTBP1_HepG2_ENCSR384KAN_2	4.328180114009491	+	rcrunch	peak_center
20	8548388	8548428	PTBP1_HepG2_ENCSR384KAN_2	4.328058462699712	+	rcrunch	peak_center
21	8216317	8216357	PTBP1_HepG2_ENCSR384KAN_2	4.321468388389691	+	rcrunch	peak_center
10	21552893	21552933	PTBP1_HepG2_ENCSR384KAN_2	4.319230244808804	+	rcrunch	peak_center
14	102083124	102083164	PTBP1_HepG2_ENCSR384KAN_2	4.3179546553600465	-	rcrunch	peak_center
6	128435006	128435046	PTBP1_HepG2_ENCSR384KAN_2	4.317773402786416	-	rcrunch	peak_center
6	26156792	26156832	PTBP1_HepG2_ENCSR384KAN_2	4.316468662960975	+	rcrunch	peak_center
17	82232940	82232980	PTBP1_HepG2_ENCSR384KAN_2	4.314644231587072	+	rcrunch	peak_center
2	44524533	44524573	PTBP1_HepG2_ENCSR384KAN_2	4.3133996956917	+	rcrunch	peak_center
9	128693956	128693996	PTBP1_HepG2_ENCSR384KAN_2	4.313314156849452	+	rcrunch	peak_center
X	109645921	109645961	PTBP1_HepG2_ENCSR384KAN_2	4.313213091965031	-	rcrunch	peak_center
2	42184654	42184694	PTBP1_HepG2_ENCSR384KAN_2	4.3128974213760625	+	rcrunch	peak_center
12	103939532	103939572	PTBP1_HepG2_ENCSR384KAN_2	4.311930051848441	+	rcrunch	peak_center
16	78725973	78726013	PTBP1_HepG2_ENCSR384KAN_2	4.309222446611792	+	rcrunch	peak_center
1	61692435	61692475	PTBP1_HepG2_ENCSR384KAN_2	4.309017756491589	-	rcrunch	peak_center
19	12943744	12943784	PTBP1_HepG2_ENCSR384KAN_2	4.308154131076259	+	rcrunch	peak_center
1	100907986	100908026	PTBP1_HepG2_ENCSR384KAN_2	4.305297632736616	+	rcrunch	peak_center
14	35727745	35727785	PTBP1_HepG2_ENCSR384KAN_2	4.303480365127388	-	rcrunch	peak_center
13	75304714	75304754	PTBP1_HepG2_ENCSR384KAN_2	4.303422668104472	-	rcrunch	peak_center
1	2268930	2268970	PTBP1_HepG2_ENCSR384KAN_2	4.302825344879343	+	rcrunch	peak_center
16	74305624	74305664	PTBP1_HepG2_ENCSR384KAN_2	4.302029668518938	-	rcrunch	peak_center
3	65870581	65870621	PTBP1_HepG2_ENCSR384KAN_2	4.3009873388904065	-	rcrunch	peak_center
8	120776294	120776334	PTBP1_HepG2_ENCSR384KAN_2	4.297161668319893	-	rcrunch	peak_center
8	17905664	17905704	PTBP1_HepG2_ENCSR384KAN_2	4.297019976979266	-	rcrunch	peak_center
3	188251102	188251142	PTBP1_HepG2_ENCSR384KAN_2	4.296137427159024	+	rcrunch	peak_center
1	244863979	244864019	PTBP1_HepG2_ENCSR384KAN_2	4.294209651020303	-	rcrunch	peak_center
2	127741282	127741322	PTBP1_HepG2_ENCSR384KAN_2	4.291377035865115	-	rcrunch	peak_center
14	35237075	35237115	PTBP1_HepG2_ENCSR384KAN_2	4.2897114325985335	+	rcrunch	peak_center
17	72378396	72378436	PTBP1_HepG2_ENCSR384KAN_2	4.288763470256451	-	rcrunch	peak_center
2	241342267	241342307	PTBP1_HepG2_ENCSR384KAN_2	4.286098899646057	+	rcrunch	peak_center
2	31996165	31996205	PTBP1_HepG2_ENCSR384KAN_2	4.284601253004764	-	rcrunch	peak_center
7	137968881	137968921	PTBP1_HepG2_ENCSR384KAN_2	4.2845497074923555	-	rcrunch	peak_center
6	110695100	110695140	PTBP1_HepG2_ENCSR384KAN_2	4.2821046080516885	-	rcrunch	peak_center
22	32806842	32806882	PTBP1_HepG2_ENCSR384KAN_2	4.2812757724613775	+	rcrunch	peak_center
19	5140414	5140454	PTBP1_HepG2_ENCSR384KAN_2	4.278954472811996	+	rcrunch	peak_center
8	17095753	17095793	PTBP1_HepG2_ENCSR384KAN_2	4.278648048610734	+	rcrunch	peak_center
4	73206400	73206440	PTBP1_HepG2_ENCSR384KAN_2	4.278022685666813	-	rcrunch	peak_center
Y	19568051	19568091	PTBP1_HepG2_ENCSR384KAN_2	4.275463620964703	+	rcrunch	peak_center
8	118096573	118096613	PTBP1_HepG2_ENCSR384KAN_2	4.2747396605750065	-	rcrunch	peak_center
1	61106095	61106135	PTBP1_HepG2_ENCSR384KAN_2	4.274545277055991	+	rcrunch	peak_center
16	12740024	12740064	PTBP1_HepG2_ENCSR384KAN_2	4.272921883103861	-	rcrunch	peak_center
11	121526969	121527009	PTBP1_HepG2_ENCSR384KAN_2	4.2714470730897895	+	rcrunch	peak_center
1	21143260	21143300	PTBP1_HepG2_ENCSR384KAN_2	4.270002252513618	-	rcrunch	peak_center
7	94669587	94669627	PTBP1_HepG2_ENCSR384KAN_2	4.269740980421201	+	rcrunch	peak_center
20	62966826	62966866	PTBP1_HepG2_ENCSR384KAN_2	4.26874655074947	+	rcrunch	peak_center
9	125236703	125236743	PTBP1_HepG2_ENCSR384KAN_2	4.266666765367431	-	rcrunch	peak_center
10	29431212	29431252	PTBP1_HepG2_ENCSR384KAN_2	4.265150768907442	+	rcrunch	peak_center
10	74322727	74322767	PTBP1_HepG2_ENCSR384KAN_2	4.265103353226033	+	rcrunch	peak_center
15	51103056	51103096	PTBP1_HepG2_ENCSR384KAN_2	4.263922094365888	+	rcrunch	peak_center
13	79383758	79383798	PTBP1_HepG2_ENCSR384KAN_2	4.263615464709035	-	rcrunch	peak_center
16	34161239	34161279	PTBP1_HepG2_ENCSR384KAN_2	4.263287843556291	+	rcrunch	peak_center
7	10983022	10983062	PTBP1_HepG2_ENCSR384KAN_2	4.2615835674995015	+	rcrunch	peak_center
6	126201716	126201756	PTBP1_HepG2_ENCSR384KAN_2	4.2615827861755315	+	rcrunch	peak_center
7	111384171	111384211	PTBP1_HepG2_ENCSR384KAN_2	4.261260424834985	-	rcrunch	peak_center
11	116831041	116831081	PTBP1_HepG2_ENCSR384KAN_2	4.255331318767329	+	rcrunch	peak_center
6	129609101	129609141	PTBP1_HepG2_ENCSR384KAN_2	4.254570000025474	-	rcrunch	peak_center
16	50589872	50589912	PTBP1_HepG2_ENCSR384KAN_2	4.253013563362384	+	rcrunch	peak_center
15	56940562	56940602	PTBP1_HepG2_ENCSR384KAN_2	4.250740702367417	+	rcrunch	peak_center
22	23802447	23802487	PTBP1_HepG2_ENCSR384KAN_2	4.248826476161214	+	rcrunch	peak_center
13	20782956	20782996	PTBP1_HepG2_ENCSR384KAN_2	4.243997413554702	-	rcrunch	peak_center
14	23639826	23639866	PTBP1_HepG2_ENCSR384KAN_2	4.2439154302467035	+	rcrunch	peak_center
X	133853717	133853757	PTBP1_HepG2_ENCSR384KAN_2	4.243876852103029	-	rcrunch	peak_center
20	63942621	63942661	PTBP1_HepG2_ENCSR384KAN_2	4.241714728909922	-	rcrunch	peak_center
19	12940352	12940392	PTBP1_HepG2_ENCSR384KAN_2	4.241618009333177	+	rcrunch	peak_center
20	35059800	35059840	PTBP1_HepG2_ENCSR384KAN_2	4.239565573747344	-	rcrunch	peak_center
12	26649773	26649813	PTBP1_HepG2_ENCSR384KAN_2	4.235676118083765	-	rcrunch	peak_center
22	41940274	41940314	PTBP1_HepG2_ENCSR384KAN_2	4.2342963020979765	-	rcrunch	peak_center
2	121582495	121582535	PTBP1_HepG2_ENCSR384KAN_2	4.233422456611196	-	rcrunch	peak_center
20	8464415	8464455	PTBP1_HepG2_ENCSR384KAN_2	4.232332740525759	+	rcrunch	peak_center
19	18364103	18364143	PTBP1_HepG2_ENCSR384KAN_2	4.2301561225981965	+	rcrunch	peak_center
18	69647124	69647164	PTBP1_HepG2_ENCSR384KAN_2	4.229688997601321	+	rcrunch	peak_center
3	171682096	171682136	PTBP1_HepG2_ENCSR384KAN_2	4.229623650152169	-	rcrunch	peak_center
3	8640607	8640647	PTBP1_HepG2_ENCSR384KAN_2	4.2263441757314855	-	rcrunch	peak_center
20	44907623	44907663	PTBP1_HepG2_ENCSR384KAN_2	4.225671209246472	+	rcrunch	peak_center
2	27497707	27497747	PTBP1_HepG2_ENCSR384KAN_2	4.223047334271401	+	rcrunch	peak_center
14	54653106	54653146	PTBP1_HepG2_ENCSR384KAN_2	4.222941626091996	+	rcrunch	peak_center
12	6770726	6770766	PTBP1_HepG2_ENCSR384KAN_2	4.221719596821398	+	rcrunch	peak_center
1	8871904	8871944	PTBP1_HepG2_ENCSR384KAN_2	4.219324705768913	-	rcrunch	peak_center
7	134933292	134933332	PTBP1_HepG2_ENCSR384KAN_2	4.213519360542694	+	rcrunch	peak_center
17	20905530	20905570	PTBP1_HepG2_ENCSR384KAN_2	4.213331731930163	+	rcrunch	peak_center
6	11037016	11037056	PTBP1_HepG2_ENCSR384KAN_2	4.210546411886213	-	rcrunch	peak_center
19	55662309	55662349	PTBP1_HepG2_ENCSR384KAN_2	4.210003410787043	+	rcrunch	peak_center
21	26021933	26021973	PTBP1_HepG2_ENCSR384KAN_2	4.207812442822176	-	rcrunch	peak_center
14	23645277	23645317	PTBP1_HepG2_ENCSR384KAN_2	4.194640647170636	+	rcrunch	peak_center
11	6614022	6614062	PTBP1_HepG2_ENCSR384KAN_2	4.193417760650128	-	rcrunch	peak_center
7	158269845	158269885	PTBP1_HepG2_ENCSR384KAN_2	4.192430280098862	-	rcrunch	peak_center
16	89112682	89112722	PTBP1_HepG2_ENCSR384KAN_2	4.187703242212237	+	rcrunch	peak_center
12	23990050	23990090	PTBP1_HepG2_ENCSR384KAN_2	4.186401603692497	-	rcrunch	peak_center
6	130872593	130872633	PTBP1_HepG2_ENCSR384KAN_2	4.185017500373371	-	rcrunch	peak_center
5	139546852	139546892	PTBP1_HepG2_ENCSR384KAN_2	4.184351439383813	+	rcrunch	peak_center
8	70391029	70391069	PTBP1_HepG2_ENCSR384KAN_2	4.182604431015643	-	rcrunch	peak_center
5	179724746	179724786	PTBP1_HepG2_ENCSR384KAN_2	4.181470026674447	+	rcrunch	peak_center
19	4390422	4390462	PTBP1_HepG2_ENCSR384KAN_2	4.181061667809172	-	rcrunch	peak_center
1	246200454	246200494	PTBP1_HepG2_ENCSR384KAN_2	4.179712830278079	-	rcrunch	peak_center
11	61276835	61276875	PTBP1_HepG2_ENCSR384KAN_2	4.178955305236757	-	rcrunch	peak_center
3	169764824	169764864	PTBP1_HepG2_ENCSR384KAN_2	4.17573563040629	-	rcrunch	peak_center
14	31605882	31605922	PTBP1_HepG2_ENCSR384KAN_2	4.175094969108807	+	rcrunch	peak_center
6	147790802	147790842	PTBP1_HepG2_ENCSR384KAN_2	4.174678472329199	+	rcrunch	peak_center
17	50981460	50981500	PTBP1_HepG2_ENCSR384KAN_2	4.16940506229508	-	rcrunch	peak_center
6	1812488	1812528	PTBP1_HepG2_ENCSR384KAN_2	4.1691859858874745	-	rcrunch	peak_center
2	99363745	99363785	PTBP1_HepG2_ENCSR384KAN_2	4.167127434725783	+	rcrunch	peak_center
11	115390442	115390482	PTBP1_HepG2_ENCSR384KAN_2	4.167040839880069	-	rcrunch	peak_center
2	185816860	185816900	PTBP1_HepG2_ENCSR384KAN_2	4.166700032816479	-	rcrunch	peak_center
19	12944183	12944223	PTBP1_HepG2_ENCSR384KAN_2	4.1658788862893985	+	rcrunch	peak_center
X	70464234	70464274	PTBP1_HepG2_ENCSR384KAN_2	4.1641229618007705	+	rcrunch	peak_center
20	2658204	2658244	PTBP1_HepG2_ENCSR384KAN_2	4.1640527436704495	+	rcrunch	peak_center
3	152337723	152337763	PTBP1_HepG2_ENCSR384KAN_2	4.158473040764339	+	rcrunch	peak_center
X	133972999	133973039	PTBP1_HepG2_ENCSR384KAN_2	4.147267710606808	-	rcrunch	peak_center
2	185928418	185928458	PTBP1_HepG2_ENCSR384KAN_2	4.146126101763221	-	rcrunch	peak_center
21	8992810	8992850	PTBP1_HepG2_ENCSR384KAN_2	4.146122304693598	+	rcrunch	peak_center
X	129182615	129182655	PTBP1_HepG2_ENCSR384KAN_2	4.145175894557925	-	rcrunch	peak_center
8	118019221	118019261	PTBP1_HepG2_ENCSR384KAN_2	4.14510668285527	-	rcrunch	peak_center
8	30703770	30703810	PTBP1_HepG2_ENCSR384KAN_2	4.1448266601633685	-	rcrunch	peak_center
11	628999	629039	PTBP1_HepG2_ENCSR384KAN_2	4.141678362263209	+	rcrunch	peak_center
2	190215962	190216002	PTBP1_HepG2_ENCSR384KAN_2	4.140708215081822	-	rcrunch	peak_center
5	71850990	71851030	PTBP1_HepG2_ENCSR384KAN_2	4.134928813906593	+	rcrunch	peak_center
3	177069748	177069788	PTBP1_HepG2_ENCSR384KAN_2	4.1328310786482785	-	rcrunch	peak_center
17	15475262	15475302	PTBP1_HepG2_ENCSR384KAN_2	4.130630079916881	-	rcrunch	peak_center
13	98161763	98161803	PTBP1_HepG2_ENCSR384KAN_2	4.1294847156099985	+	rcrunch	peak_center
4	73404308	73404348	PTBP1_HepG2_ENCSR384KAN_2	4.127863672461859	+	rcrunch	peak_center
21	8229800	8229840	PTBP1_HepG2_ENCSR384KAN_2	4.127520172294634	+	rcrunch	peak_center
20	23405276	23405316	PTBP1_HepG2_ENCSR384KAN_2	4.116648490960486	-	rcrunch	peak_center
1	8870905	8870945	PTBP1_HepG2_ENCSR384KAN_2	4.116520752833015	-	rcrunch	peak_center
2	53992190	53992230	PTBP1_HepG2_ENCSR384KAN_2	4.11584738332973	+	rcrunch	peak_center
17	30396834	30396874	PTBP1_HepG2_ENCSR384KAN_2	4.11320089075229	+	rcrunch	peak_center
19	48455035	48455075	PTBP1_HepG2_ENCSR384KAN_2	4.112594006238099	+	rcrunch	peak_center
2	11352734	11352774	PTBP1_HepG2_ENCSR384KAN_2	4.11052375610335	-	rcrunch	peak_center
6	129601427	129601467	PTBP1_HepG2_ENCSR384KAN_2	4.1089685660947115	-	rcrunch	peak_center
10	73443245	73443285	PTBP1_HepG2_ENCSR384KAN_2	4.1041566026151735	-	rcrunch	peak_center
16	50589556	50589596	PTBP1_HepG2_ENCSR384KAN_2	4.102825675137248	+	rcrunch	peak_center
2	78063551	78063591	PTBP1_HepG2_ENCSR384KAN_2	4.102575619908807	-	rcrunch	peak_center
11	2134645	2134685	PTBP1_HepG2_ENCSR384KAN_2	4.101762573195848	-	rcrunch	peak_center
18	2984546	2984586	PTBP1_HepG2_ENCSR384KAN_2	4.1012330201427	-	rcrunch	peak_center
6	3303672	3303712	PTBP1_HepG2_ENCSR384KAN_2	4.10099710489791	-	rcrunch	peak_center
14	70583083	70583123	PTBP1_HepG2_ENCSR384KAN_2	4.100177422773466	-	rcrunch	peak_center
5	139571791	139571831	PTBP1_HepG2_ENCSR384KAN_2	4.099288436197994	+	rcrunch	peak_center
9	6594728	6594768	PTBP1_HepG2_ENCSR384KAN_2	4.099165793229971	-	rcrunch	peak_center
19	53874780	53874820	PTBP1_HepG2_ENCSR384KAN_2	4.098800070903351	+	rcrunch	peak_center
7	65879734	65879774	PTBP1_HepG2_ENCSR384KAN_2	4.097888016622922	+	rcrunch	peak_center
1	35375139	35375179	PTBP1_HepG2_ENCSR384KAN_2	4.097817299683038	+	rcrunch	peak_center
12	50555635	50555675	PTBP1_HepG2_ENCSR384KAN_2	4.097428023302393	+	rcrunch	peak_center
7	43994347	43994387	PTBP1_HepG2_ENCSR384KAN_2	4.096143368025453	-	rcrunch	peak_center
1	168534196	168534236	PTBP1_HepG2_ENCSR384KAN_2	4.095720739888081	+	rcrunch	peak_center
6	3293193	3293233	PTBP1_HepG2_ENCSR384KAN_2	4.092952263719848	-	rcrunch	peak_center
11	22799496	22799536	PTBP1_HepG2_ENCSR384KAN_2	4.091293071146232	+	rcrunch	peak_center
17	7910339	7910379	PTBP1_HepG2_ENCSR384KAN_2	4.088513002721029	+	rcrunch	peak_center
17	14415802	14415842	PTBP1_HepG2_ENCSR384KAN_2	4.087527114044846	+	rcrunch	peak_center
18	21652331	21652371	PTBP1_HepG2_ENCSR384KAN_2	4.087379895594886	-	rcrunch	peak_center
6	24326081	24326121	PTBP1_HepG2_ENCSR384KAN_2	4.0870543432114905	-	rcrunch	peak_center
3	52802003	52802043	PTBP1_HepG2_ENCSR384KAN_2	4.084075429729181	+	rcrunch	peak_center
18	2719240	2719280	PTBP1_HepG2_ENCSR384KAN_2	4.082646314020232	+	rcrunch	peak_center
2	130361561	130361601	PTBP1_HepG2_ENCSR384KAN_2	4.080089749560576	+	rcrunch	peak_center
3	78884558	78884598	PTBP1_HepG2_ENCSR384KAN_2	4.079901310203603	-	rcrunch	peak_center
16	87746283	87746323	PTBP1_HepG2_ENCSR384KAN_2	4.079715495660096	-	rcrunch	peak_center
3	152451435	152451475	PTBP1_HepG2_ENCSR384KAN_2	4.0781050129866045	+	rcrunch	peak_center
20	10585581	10585621	PTBP1_HepG2_ENCSR384KAN_2	4.0777215476317705	+	rcrunch	peak_center
1	168008987	168009027	PTBP1_HepG2_ENCSR384KAN_2	4.076021452975445	+	rcrunch	peak_center
3	188282076	188282116	PTBP1_HepG2_ENCSR384KAN_2	4.074111657856252	+	rcrunch	peak_center
2	10177698	10177738	PTBP1_HepG2_ENCSR384KAN_2	4.0739139300556255	+	rcrunch	peak_center
11	73755763	73755803	PTBP1_HepG2_ENCSR384KAN_2	4.072671681479008	-	rcrunch	peak_center
2	85320015	85320055	PTBP1_HepG2_ENCSR384KAN_2	4.071001865795004	-	rcrunch	peak_center
5	52992726	52992766	PTBP1_HepG2_ENCSR384KAN_2	4.07084924490786	+	rcrunch	peak_center
6	142311894	142311934	PTBP1_HepG2_ENCSR384KAN_2	4.070492875399284	+	rcrunch	peak_center
2	127424081	127424121	PTBP1_HepG2_ENCSR384KAN_2	4.064777015763814	+	rcrunch	peak_center
2	10345190	10345230	PTBP1_HepG2_ENCSR384KAN_2	4.061805887797841	+	rcrunch	peak_center
1	162168694	162168734	PTBP1_HepG2_ENCSR384KAN_2	4.057816609519944	+	rcrunch	peak_center
18	39668398	39668438	PTBP1_HepG2_ENCSR384KAN_2	4.05773178132533	-	rcrunch	peak_center
2	17599616	17599656	PTBP1_HepG2_ENCSR384KAN_2	4.057636833174199	+	rcrunch	peak_center
7	137898957	137898997	PTBP1_HepG2_ENCSR384KAN_2	4.056438597071321	-	rcrunch	peak_center
1	85319255	85319295	PTBP1_HepG2_ENCSR384KAN_2	4.056248313550086	-	rcrunch	peak_center
10	100360850	100360890	PTBP1_HepG2_ENCSR384KAN_2	4.055355177739703	+	rcrunch	peak_center
2	53757992	53758032	PTBP1_HepG2_ENCSR384KAN_2	4.054706195224882	-	rcrunch	peak_center
9	124683199	124683239	PTBP1_HepG2_ENCSR384KAN_2	4.054635366623879	-	rcrunch	peak_center
15	56233556	56233596	PTBP1_HepG2_ENCSR384KAN_2	4.053316864604298	-	rcrunch	peak_center
2	231460513	231460553	PTBP1_HepG2_ENCSR384KAN_2	4.048223601910656	-	rcrunch	peak_center
8	144246096	144246136	PTBP1_HepG2_ENCSR384KAN_2	4.0466367402608325	+	rcrunch	peak_center
6	167841910	167841950	PTBP1_HepG2_ENCSR384KAN_2	4.0463591293689705	+	rcrunch	peak_center
3	81557453	81557493	PTBP1_HepG2_ENCSR384KAN_2	4.046038977437719	-	rcrunch	peak_center
3	60247375	60247415	PTBP1_HepG2_ENCSR384KAN_2	4.043546265013159	-	rcrunch	peak_center
20	47331064	47331104	PTBP1_HepG2_ENCSR384KAN_2	4.043288845643014	-	rcrunch	peak_center
14	23637013	23637053	PTBP1_HepG2_ENCSR384KAN_2	4.04226671122807	+	rcrunch	peak_center
14	23641826	23641866	PTBP1_HepG2_ENCSR384KAN_2	4.0416953627697465	+	rcrunch	peak_center
17	50745913	50745953	PTBP1_HepG2_ENCSR384KAN_2	4.039634317550497	+	rcrunch	peak_center
1	168457913	168457953	PTBP1_HepG2_ENCSR384KAN_2	4.038899838016265	+	rcrunch	peak_center
3	133755720	133755760	PTBP1_HepG2_ENCSR384KAN_2	4.038524456371796	+	rcrunch	peak_center
2	187542328	187542368	PTBP1_HepG2_ENCSR384KAN_2	4.036325454820191	-	rcrunch	peak_center
X	123601406	123601446	PTBP1_HepG2_ENCSR384KAN_2	4.033460683958078	-	rcrunch	peak_center
16	24976542	24976582	PTBP1_HepG2_ENCSR384KAN_2	4.031461374747775	-	rcrunch	peak_center
3	48534133	48534173	PTBP1_HepG2_ENCSR384KAN_2	4.031309623005966	-	rcrunch	peak_center
17	82005893	82005933	PTBP1_HepG2_ENCSR384KAN_2	4.030061988625132	+	rcrunch	peak_center
10	75673828	75673868	PTBP1_HepG2_ENCSR384KAN_2	4.0299566301121486	+	rcrunch	peak_center
8	118041647	118041687	PTBP1_HepG2_ENCSR384KAN_2	4.028825568983647	-	rcrunch	peak_center
3	172041716	172041756	PTBP1_HepG2_ENCSR384KAN_2	4.0281491442449	+	rcrunch	peak_center
6	2225972	2226012	PTBP1_HepG2_ENCSR384KAN_2	4.027912706049042	-	rcrunch	peak_center
5	14360038	14360078	PTBP1_HepG2_ENCSR384KAN_2	4.0274651043253265	+	rcrunch	peak_center
14	81202771	81202811	PTBP1_HepG2_ENCSR384KAN_2	4.023520388550264	-	rcrunch	peak_center
11	629044	629084	PTBP1_HepG2_ENCSR384KAN_2	4.0233433391192825	+	rcrunch	peak_center
21	8444447	8444487	PTBP1_HepG2_ENCSR384KAN_2	4.022192560534696	+	rcrunch	peak_center
10	19707083	19707123	PTBP1_HepG2_ENCSR384KAN_2	4.0219889505621245	+	rcrunch	peak_center
10	5866765	5866805	PTBP1_HepG2_ENCSR384KAN_2	4.019331653531657	-	rcrunch	peak_center
12	55980299	55980339	PTBP1_HepG2_ENCSR384KAN_2	4.017075704205902	+	rcrunch	peak_center
2	132255274	132255314	PTBP1_HepG2_ENCSR384KAN_2	4.016553450678162	-	rcrunch	peak_center
8	56073845	56073885	PTBP1_HepG2_ENCSR384KAN_2	4.015740799288166	-	rcrunch	peak_center
12	124837431	124837471	PTBP1_HepG2_ENCSR384KAN_2	4.015617192033747	-	rcrunch	peak_center
13	98317940	98317980	PTBP1_HepG2_ENCSR384KAN_2	4.013250170112376	+	rcrunch	peak_center
1	50917587	50917627	PTBP1_HepG2_ENCSR384KAN_2	4.012186901495724	-	rcrunch	peak_center
19	49448809	49448849	PTBP1_HepG2_ENCSR384KAN_2	4.0121602427145175	-	rcrunch	peak_center
19	42335792	42335832	PTBP1_HepG2_ENCSR384KAN_2	4.010181005911508	+	rcrunch	peak_center
17	66220985	66221025	PTBP1_HepG2_ENCSR384KAN_2	4.009661099487185	-	rcrunch	peak_center
2	164783389	164783429	PTBP1_HepG2_ENCSR384KAN_2	4.009142877020725	-	rcrunch	peak_center
2	143047538	143047578	PTBP1_HepG2_ENCSR384KAN_2	4.0088142723311035	+	rcrunch	peak_center
2	135588112	135588152	PTBP1_HepG2_ENCSR384KAN_2	4.006922467509764	+	rcrunch	peak_center
1	10521233	10521273	PTBP1_HepG2_ENCSR384KAN_2	4.00524757508012	+	rcrunch	peak_center
1	20486069	20486109	PTBP1_HepG2_ENCSR384KAN_2	4.003459522500989	-	rcrunch	peak_center
10	113034986	113035026	PTBP1_HepG2_ENCSR384KAN_2	4.001497044767194	+	rcrunch	peak_center
17	82234861	82234901	PTBP1_HepG2_ENCSR384KAN_2	4.00124075465144	+	rcrunch	peak_center
12	103947679	103947719	PTBP1_HepG2_ENCSR384KAN_2	3.9993922230021117	+	rcrunch	peak_center
6	138569245	138569285	PTBP1_HepG2_ENCSR384KAN_2	3.9985571835758114	-	rcrunch	peak_center
14	69407314	69407354	PTBP1_HepG2_ENCSR384KAN_2	3.9980601899995154	+	rcrunch	peak_center
15	80815568	80815608	PTBP1_HepG2_ENCSR384KAN_2	3.9953583448779098	+	rcrunch	peak_center
14	35016464	35016504	PTBP1_HepG2_ENCSR384KAN_2	3.995060816826338	+	rcrunch	peak_center
18	80132693	80132733	PTBP1_HepG2_ENCSR384KAN_2	3.9949436938434046	+	rcrunch	peak_center
2	121456464	121456504	PTBP1_HepG2_ENCSR384KAN_2	3.9932977196842354	-	rcrunch	peak_center
17	14424679	14424719	PTBP1_HepG2_ENCSR384KAN_2	3.99312732113372	+	rcrunch	peak_center
14	31605768	31605808	PTBP1_HepG2_ENCSR384KAN_2	3.993037511718176	+	rcrunch	peak_center
1	2256270	2256310	PTBP1_HepG2_ENCSR384KAN_2	3.9927534155061446	+	rcrunch	peak_center
10	96143314	96143354	PTBP1_HepG2_ENCSR384KAN_2	3.989528873717557	+	rcrunch	peak_center
5	102780829	102780869	PTBP1_HepG2_ENCSR384KAN_2	3.9870125368017297	+	rcrunch	peak_center
7	76565917	76565957	PTBP1_HepG2_ENCSR384KAN_2	3.986163802464988	+	rcrunch	peak_center
10	112730638	112730678	PTBP1_HepG2_ENCSR384KAN_2	3.985197541557495	+	rcrunch	peak_center
5	139546913	139546953	PTBP1_HepG2_ENCSR384KAN_2	3.9829132039023416	+	rcrunch	peak_center
20	270953	270993	PTBP1_HepG2_ENCSR384KAN_2	3.9823715612037422	-	rcrunch	peak_center
6	120211603	120211643	PTBP1_HepG2_ENCSR384KAN_2	3.9806853934705577	+	rcrunch	peak_center
2	187533966	187534006	PTBP1_HepG2_ENCSR384KAN_2	3.980483419999688	-	rcrunch	peak_center
19	12940576	12940616	PTBP1_HepG2_ENCSR384KAN_2	3.980159111929346	+	rcrunch	peak_center
3	172040670	172040710	PTBP1_HepG2_ENCSR384KAN_2	3.978213693047533	+	rcrunch	peak_center
4	73404365	73404405	PTBP1_HepG2_ENCSR384KAN_2	3.9776124592402553	+	rcrunch	peak_center
13	50867489	50867529	PTBP1_HepG2_ENCSR384KAN_2	3.9761404815384638	+	rcrunch	peak_center
11	2138587	2138627	PTBP1_HepG2_ENCSR384KAN_2	3.9755641003816127	-	rcrunch	peak_center
10	79145120	79145160	PTBP1_HepG2_ENCSR384KAN_2	3.975385047658481	+	rcrunch	peak_center
16	20695561	20695601	PTBP1_HepG2_ENCSR384KAN_2	3.971705432775046	+	rcrunch	peak_center
1	36295616	36295656	PTBP1_HepG2_ENCSR384KAN_2	3.971528954943184	+	rcrunch	peak_center
12	46451510	46451550	PTBP1_HepG2_ENCSR384KAN_2	3.970363358284341	+	rcrunch	peak_center
20	17657593	17657633	PTBP1_HepG2_ENCSR384KAN_2	3.970174747182744	-	rcrunch	peak_center
2	217684748	217684788	PTBP1_HepG2_ENCSR384KAN_2	3.969778882081669	-	rcrunch	peak_center
19	49513481	49513521	PTBP1_HepG2_ENCSR384KAN_2	3.9682760238955375	+	rcrunch	peak_center
8	102349537	102349577	PTBP1_HepG2_ENCSR384KAN_2	3.965280279506588	-	rcrunch	peak_center
7	66729576	66729616	PTBP1_HepG2_ENCSR384KAN_2	3.9623422903886336	+	rcrunch	peak_center
16	3871013	3871053	PTBP1_HepG2_ENCSR384KAN_2	3.9604619840377775	-	rcrunch	peak_center
6	45324530	45324570	PTBP1_HepG2_ENCSR384KAN_2	3.9562727450085284	-	rcrunch	peak_center
20	53463356	53463396	PTBP1_HepG2_ENCSR384KAN_2	3.952768441113084	-	rcrunch	peak_center
6	126299867	126299907	PTBP1_HepG2_ENCSR384KAN_2	3.9526551750914822	+	rcrunch	peak_center
12	102889489	102889529	PTBP1_HepG2_ENCSR384KAN_2	3.952637621400463	-	rcrunch	peak_center
2	27383545	27383585	PTBP1_HepG2_ENCSR384KAN_2	3.952351733376685	-	rcrunch	peak_center
7	158269728	158269768	PTBP1_HepG2_ENCSR384KAN_2	3.9518231806057313	-	rcrunch	peak_center
6	163525347	163525387	PTBP1_HepG2_ENCSR384KAN_2	3.9514252333377238	+	rcrunch	peak_center
1	11972617	11972657	PTBP1_HepG2_ENCSR384KAN_2	3.9509093144581713	+	rcrunch	peak_center
5	95952891	95952931	PTBP1_HepG2_ENCSR384KAN_2	3.9508752616352103	-	rcrunch	peak_center
14	31021627	31021667	PTBP1_HepG2_ENCSR384KAN_2	3.950784764125054	-	rcrunch	peak_center
18	74657966	74658006	PTBP1_HepG2_ENCSR384KAN_2	3.950687694555344	+	rcrunch	peak_center
2	175927095	175927135	PTBP1_HepG2_ENCSR384KAN_2	3.949990548075117	-	rcrunch	peak_center
17	7310633	7310673	PTBP1_HepG2_ENCSR384KAN_2	3.9493563622727534	+	rcrunch	peak_center
2	172592404	172592444	PTBP1_HepG2_ENCSR384KAN_2	3.9479710715728062	+	rcrunch	peak_center
11	57769548	57769588	PTBP1_HepG2_ENCSR384KAN_2	3.9478503381255448	+	rcrunch	peak_center
1	27974269	27974309	PTBP1_HepG2_ENCSR384KAN_2	3.9466006242467886	-	rcrunch	peak_center
3	78860142	78860182	PTBP1_HepG2_ENCSR384KAN_2	3.945863017602045	-	rcrunch	peak_center
17	14542247	14542287	PTBP1_HepG2_ENCSR384KAN_2	3.9440897497011393	+	rcrunch	peak_center
3	65524024	65524064	PTBP1_HepG2_ENCSR384KAN_2	3.942180680704953	-	rcrunch	peak_center
2	219565319	219565359	PTBP1_HepG2_ENCSR384KAN_2	3.942152535237061	-	rcrunch	peak_center
17	82015599	82015639	PTBP1_HepG2_ENCSR384KAN_2	3.9408558557951086	+	rcrunch	peak_center
10	75659837	75659877	PTBP1_HepG2_ENCSR384KAN_2	3.940847786552237	+	rcrunch	peak_center
X	52990760	52990800	PTBP1_HepG2_ENCSR384KAN_2	3.938049990772439	-	rcrunch	peak_center
2	203401260	203401300	PTBP1_HepG2_ENCSR384KAN_2	3.9373244523406754	+	rcrunch	peak_center
11	116917725	116917765	PTBP1_HepG2_ENCSR384KAN_2	3.9368563772012264	-	rcrunch	peak_center
9	136840378	136840418	PTBP1_HepG2_ENCSR384KAN_2	3.936653803786669	+	rcrunch	peak_center
X	1420020	1420060	PTBP1_HepG2_ENCSR384KAN_2	3.9358290620631915	+	rcrunch	peak_center
6	41524350	41524390	PTBP1_HepG2_ENCSR384KAN_2	3.93563653654733	-	rcrunch	peak_center
3	42026042	42026082	PTBP1_HepG2_ENCSR384KAN_2	3.9347386923024787	+	rcrunch	peak_center
20	8831996	8832036	PTBP1_HepG2_ENCSR384KAN_2	3.9326945279950083	+	rcrunch	peak_center
7	92656083	92656123	PTBP1_HepG2_ENCSR384KAN_2	3.931438354542379	-	rcrunch	peak_center
6	114328187	114328227	PTBP1_HepG2_ENCSR384KAN_2	3.927514727386168	-	rcrunch	peak_center
11	62799030	62799070	PTBP1_HepG2_ENCSR384KAN_2	3.92750219745187	-	rcrunch	peak_center
X	80732512	80732552	PTBP1_HepG2_ENCSR384KAN_2	3.927141130551557	-	rcrunch	peak_center
17	42146992	42147032	PTBP1_HepG2_ENCSR384KAN_2	3.9270063446345085	-	rcrunch	peak_center
14	23640703	23640743	PTBP1_HepG2_ENCSR384KAN_2	3.926180354898426	+	rcrunch	peak_center
3	129560798	129560838	PTBP1_HepG2_ENCSR384KAN_2	3.9243383049609166	-	rcrunch	peak_center
7	131035291	131035331	PTBP1_HepG2_ENCSR384KAN_2	3.9242662221758615	-	rcrunch	peak_center
10	75869870	75869910	PTBP1_HepG2_ENCSR384KAN_2	3.9241280073695575	+	rcrunch	peak_center
4	84921298	84921338	PTBP1_HepG2_ENCSR384KAN_2	3.9239732917093613	-	rcrunch	peak_center
11	87195384	87195424	PTBP1_HepG2_ENCSR384KAN_2	3.9228736754757736	+	rcrunch	peak_center
9	107313238	107313278	PTBP1_HepG2_ENCSR384KAN_2	3.92241734331145	+	rcrunch	peak_center
10	21552790	21552830	PTBP1_HepG2_ENCSR384KAN_2	3.9205577626099646	+	rcrunch	peak_center
22	36288331	36288371	PTBP1_HepG2_ENCSR384KAN_2	3.918919680348016	-	rcrunch	peak_center
19	34191519	34191559	PTBP1_HepG2_ENCSR384KAN_2	3.9187915704507215	+	rcrunch	peak_center
16	68177813	68177853	PTBP1_HepG2_ENCSR384KAN_2	3.9184477053157742	+	rcrunch	peak_center
2	69384652	69384692	PTBP1_HepG2_ENCSR384KAN_2	3.9166568401703215	-	rcrunch	peak_center
2	78280395	78280435	PTBP1_HepG2_ENCSR384KAN_2	3.916544187935513	-	rcrunch	peak_center
17	14415972	14416012	PTBP1_HepG2_ENCSR384KAN_2	3.915960462873931	+	rcrunch	peak_center
X	30662905	30662945	PTBP1_HepG2_ENCSR384KAN_2	3.9136249607171716	+	rcrunch	peak_center
6	2416486	2416526	PTBP1_HepG2_ENCSR384KAN_2	3.9099863805459787	+	rcrunch	peak_center
2	216074418	216074458	PTBP1_HepG2_ENCSR384KAN_2	3.906324196824624	-	rcrunch	peak_center
3	50019498	50019538	PTBP1_HepG2_ENCSR384KAN_2	3.905569227423292	+	rcrunch	peak_center
1	231912854	231912894	PTBP1_HepG2_ENCSR384KAN_2	3.9045773476466055	+	rcrunch	peak_center
7	76078167	76078207	PTBP1_HepG2_ENCSR384KAN_2	3.904059833501517	-	rcrunch	peak_center
X	1394814	1394854	PTBP1_HepG2_ENCSR384KAN_2	3.9039680951290117	+	rcrunch	peak_center
9	98015394	98015434	PTBP1_HepG2_ENCSR384KAN_2	3.9016685233303168	+	rcrunch	peak_center
6	88725903	88725943	PTBP1_HepG2_ENCSR384KAN_2	3.8998751941033167	-	rcrunch	peak_center
6	2089495	2089535	PTBP1_HepG2_ENCSR384KAN_2	3.895482408206477	-	rcrunch	peak_center
19	6710135	6710175	PTBP1_HepG2_ENCSR384KAN_2	3.893761132610916	-	rcrunch	peak_center
10	79230190	79230230	PTBP1_HepG2_ENCSR384KAN_2	3.892044661917097	+	rcrunch	peak_center
17	73026129	73026169	PTBP1_HepG2_ENCSR384KAN_2	3.891827604826313	-	rcrunch	peak_center
1	31509900	31509940	PTBP1_HepG2_ENCSR384KAN_2	3.8906777268024313	+	rcrunch	peak_center
21	8991117	8991157	PTBP1_HepG2_ENCSR384KAN_2	3.8894978858322453	+	rcrunch	peak_center
12	23833773	23833813	PTBP1_HepG2_ENCSR384KAN_2	3.8887556373909145	-	rcrunch	peak_center
X	45842665	45842705	PTBP1_HepG2_ENCSR384KAN_2	3.8882281048956298	-	rcrunch	peak_center
7	2841982	2842022	PTBP1_HepG2_ENCSR384KAN_2	3.888112433440672	-	rcrunch	peak_center
X	133923364	133923404	PTBP1_HepG2_ENCSR384KAN_2	3.8880219577586494	-	rcrunch	peak_center
1	61310746	61310786	PTBP1_HepG2_ENCSR384KAN_2	3.886619030350403	+	rcrunch	peak_center
7	76559686	76559726	PTBP1_HepG2_ENCSR384KAN_2	3.882465952570792	+	rcrunch	peak_center
21	8436940	8436980	PTBP1_HepG2_ENCSR384KAN_2	3.881621542478719	+	rcrunch	peak_center
6	52266636	52266676	PTBP1_HepG2_ENCSR384KAN_2	3.879065256800438	-	rcrunch	peak_center
2	202346327	202346367	PTBP1_HepG2_ENCSR384KAN_2	3.876939100615912	-	rcrunch	peak_center
8	117973726	117973766	PTBP1_HepG2_ENCSR384KAN_2	3.8746439381004603	-	rcrunch	peak_center
12	103947376	103947416	PTBP1_HepG2_ENCSR384KAN_2	3.8743633609897516	+	rcrunch	peak_center
9	37199695	37199735	PTBP1_HepG2_ENCSR384KAN_2	3.8740017629933665	+	rcrunch	peak_center
21	8436920	8436960	PTBP1_HepG2_ENCSR384KAN_2	3.8722380706834705	+	rcrunch	peak_center
19	1424523	1424563	PTBP1_HepG2_ENCSR384KAN_2	3.8712016671078886	+	rcrunch	peak_center
9	114066775	114066815	PTBP1_HepG2_ENCSR384KAN_2	3.870065986203553	-	rcrunch	peak_center
9	14752270	14752310	PTBP1_HepG2_ENCSR384KAN_2	3.869489675829033	-	rcrunch	peak_center
2	200313941	200313981	PTBP1_HepG2_ENCSR384KAN_2	3.8691010837004787	+	rcrunch	peak_center
10	91227538	91227578	PTBP1_HepG2_ENCSR384KAN_2	3.867846102060184	+	rcrunch	peak_center
16	50521352	50521392	PTBP1_HepG2_ENCSR384KAN_2	3.867267931414904	+	rcrunch	peak_center
21	36868174	36868214	PTBP1_HepG2_ENCSR384KAN_2	3.864819103663863	-	rcrunch	peak_center
21	7076121	7076161	PTBP1_HepG2_ENCSR384KAN_2	3.8644117518751866	+	rcrunch	peak_center
6	1096928	1096968	PTBP1_HepG2_ENCSR384KAN_2	3.864397819957797	-	rcrunch	peak_center
8	8353860	8353900	PTBP1_HepG2_ENCSR384KAN_2	3.8629617671771967	-	rcrunch	peak_center
11	102357337	102357377	PTBP1_HepG2_ENCSR384KAN_2	3.862828616429407	+	rcrunch	peak_center
20	8416032	8416072	PTBP1_HepG2_ENCSR384KAN_2	3.86205636508333	+	rcrunch	peak_center
7	29177632	29177672	PTBP1_HepG2_ENCSR384KAN_2	3.8600749197354265	+	rcrunch	peak_center
4	67749667	67749707	PTBP1_HepG2_ENCSR384KAN_2	3.858336876813429	+	rcrunch	peak_center
5	150447680	150447720	PTBP1_HepG2_ENCSR384KAN_2	3.857072043129399	-	rcrunch	peak_center
3	11573177	11573217	PTBP1_HepG2_ENCSR384KAN_2	3.8569915271270903	-	rcrunch	peak_center
1	215591340	215591380	PTBP1_HepG2_ENCSR384KAN_2	3.8547281191295495	+	rcrunch	peak_center
9	33112040	33112080	PTBP1_HepG2_ENCSR384KAN_2	3.8536971189016	-	rcrunch	peak_center
17	7578028	7578068	PTBP1_HepG2_ENCSR384KAN_2	3.853463087329723	+	rcrunch	peak_center
12	102889416	102889456	PTBP1_HepG2_ENCSR384KAN_2	3.8532648991490865	-	rcrunch	peak_center
5	74795376	74795416	PTBP1_HepG2_ENCSR384KAN_2	3.851833849204735	-	rcrunch	peak_center
X	119020417	119020457	PTBP1_HepG2_ENCSR384KAN_2	3.851362988213405	+	rcrunch	peak_center
18	76373274	76373314	PTBP1_HepG2_ENCSR384KAN_2	3.851231092871621	-	rcrunch	peak_center
7	7200733	7200773	PTBP1_HepG2_ENCSR384KAN_2	3.850581507106055	+	rcrunch	peak_center
6	1146534	1146574	PTBP1_HepG2_ENCSR384KAN_2	3.8504720054714303	-	rcrunch	peak_center
9	127891611	127891651	PTBP1_HepG2_ENCSR384KAN_2	3.849796356641825	-	rcrunch	peak_center
14	91217854	91217894	PTBP1_HepG2_ENCSR384KAN_2	3.8480431038422087	+	rcrunch	peak_center
22	41939714	41939754	PTBP1_HepG2_ENCSR384KAN_2	3.8470583901553086	-	rcrunch	peak_center
16	81475150	81475190	PTBP1_HepG2_ENCSR384KAN_2	3.84704452244392	+	rcrunch	peak_center
1	234868980	234869020	PTBP1_HepG2_ENCSR384KAN_2	3.846963344045824	-	rcrunch	peak_center
1	235058787	235058827	PTBP1_HepG2_ENCSR384KAN_2	3.8444208926193215	-	rcrunch	peak_center
22	11630697	11630737	PTBP1_HepG2_ENCSR384KAN_2	3.843729513541283	+	rcrunch	peak_center
17	39439726	39439766	PTBP1_HepG2_ENCSR384KAN_2	3.842391147417274	-	rcrunch	peak_center
X	3928066	3928106	PTBP1_HepG2_ENCSR384KAN_2	3.8423476249573527	-	rcrunch	peak_center
7	137927159	137927199	PTBP1_HepG2_ENCSR384KAN_2	3.841924538430333	-	rcrunch	peak_center
6	38102118	38102158	PTBP1_HepG2_ENCSR384KAN_2	3.8412690860222254	+	rcrunch	peak_center
2	108600952	108600992	PTBP1_HepG2_ENCSR384KAN_2	3.8403206816428432	+	rcrunch	peak_center
16	50560816	50560856	PTBP1_HepG2_ENCSR384KAN_2	3.8401435714988144	+	rcrunch	peak_center
X	133820534	133820574	PTBP1_HepG2_ENCSR384KAN_2	3.8374726485530486	-	rcrunch	peak_center
11	2699753	2699793	PTBP1_HepG2_ENCSR384KAN_2	3.8372960721937934	-	rcrunch	peak_center
7	2332743	2332783	PTBP1_HepG2_ENCSR384KAN_2	3.832717483552479	-	rcrunch	peak_center
19	53875254	53875294	PTBP1_HepG2_ENCSR384KAN_2	3.8294277410840953	+	rcrunch	peak_center
7	34647267	34647307	PTBP1_HepG2_ENCSR384KAN_2	3.8252392229008914	-	rcrunch	peak_center
X	133580046	133580086	PTBP1_HepG2_ENCSR384KAN_2	3.8243505513396223	-	rcrunch	peak_center
12	26617710	26617750	PTBP1_HepG2_ENCSR384KAN_2	3.824278916306934	-	rcrunch	peak_center
4	9913321	9913361	PTBP1_HepG2_ENCSR384KAN_2	3.8231633824288638	-	rcrunch	peak_center
12	65824695	65824735	PTBP1_HepG2_ENCSR384KAN_2	3.8223698744809713	+	rcrunch	peak_center
1	31414087	31414127	PTBP1_HepG2_ENCSR384KAN_2	3.8211302906832034	+	rcrunch	peak_center
22	23298578	23298618	PTBP1_HepG2_ENCSR384KAN_2	3.820151992116753	+	rcrunch	peak_center
2	187542122	187542162	PTBP1_HepG2_ENCSR384KAN_2	3.8189427678607415	-	rcrunch	peak_center
X	134796459	134796499	PTBP1_HepG2_ENCSR384KAN_2	3.818223297036848	-	rcrunch	peak_center
5	179722964	179723004	PTBP1_HepG2_ENCSR384KAN_2	3.817747950988697	+	rcrunch	peak_center
13	93552466	93552506	PTBP1_HepG2_ENCSR384KAN_2	3.817373804874284	+	rcrunch	peak_center
10	103795865	103795905	PTBP1_HepG2_ENCSR384KAN_2	3.8171009691849767	-	rcrunch	peak_center
20	8548214	8548254	PTBP1_HepG2_ENCSR384KAN_2	3.81574328669912	+	rcrunch	peak_center
2	101855578	101855618	PTBP1_HepG2_ENCSR384KAN_2	3.814072840936869	+	rcrunch	peak_center
6	28953291	28953331	PTBP1_HepG2_ENCSR384KAN_2	3.813319390363489	-	rcrunch	peak_center
19	38728712	38728752	PTBP1_HepG2_ENCSR384KAN_2	3.813191144059525	+	rcrunch	peak_center
16	68290278	68290318	PTBP1_HepG2_ENCSR384KAN_2	3.813070690790029	+	rcrunch	peak_center
2	172592469	172592509	PTBP1_HepG2_ENCSR384KAN_2	3.8113828871377713	+	rcrunch	peak_center
9	114071165	114071205	PTBP1_HepG2_ENCSR384KAN_2	3.811276823289623	-	rcrunch	peak_center
17	43272713	43272753	PTBP1_HepG2_ENCSR384KAN_2	3.808421402426875	-	rcrunch	peak_center
4	73108845	73108885	PTBP1_HepG2_ENCSR384KAN_2	3.8077522336524345	-	rcrunch	peak_center
19	15321205	15321245	PTBP1_HepG2_ENCSR384KAN_2	3.807642537239008	-	rcrunch	peak_center
16	25265412	25265452	PTBP1_HepG2_ENCSR384KAN_2	3.8076326541662575	+	rcrunch	peak_center
1	150417945	150417985	PTBP1_HepG2_ENCSR384KAN_2	3.805690912354947	+	rcrunch	peak_center
17	49026621	49026661	PTBP1_HepG2_ENCSR384KAN_2	3.805589300975466	+	rcrunch	peak_center
11	64099703	64099743	PTBP1_HepG2_ENCSR384KAN_2	3.8045847757774087	-	rcrunch	peak_center
17	19062093	19062133	PTBP1_HepG2_ENCSR384KAN_2	3.800113656707373	+	rcrunch	peak_center
17	72482854	72482894	PTBP1_HepG2_ENCSR384KAN_2	3.797519654844728	-	rcrunch	peak_center
2	231793677	231793717	PTBP1_HepG2_ENCSR384KAN_2	3.7974314575610224	+	rcrunch	peak_center
2	42242483	42242523	PTBP1_HepG2_ENCSR384KAN_2	3.797042352823347	+	rcrunch	peak_center
12	109188264	109188304	PTBP1_HepG2_ENCSR384KAN_2	3.796474828149083	+	rcrunch	peak_center
17	29412009	29412049	PTBP1_HepG2_ENCSR384KAN_2	3.796182687856288	+	rcrunch	peak_center
4	151297913	151297953	PTBP1_HepG2_ENCSR384KAN_2	3.793600670033696	-	rcrunch	peak_center
7	103982463	103982503	PTBP1_HepG2_ENCSR384KAN_2	3.7876933855065062	-	rcrunch	peak_center
2	190231703	190231743	PTBP1_HepG2_ENCSR384KAN_2	3.7866093152160745	-	rcrunch	peak_center
2	78189216	78189256	PTBP1_HepG2_ENCSR384KAN_2	3.784902694226004	-	rcrunch	peak_center
15	85094345	85094385	PTBP1_HepG2_ENCSR384KAN_2	3.7825714359264553	+	rcrunch	peak_center
2	202739385	202739425	PTBP1_HepG2_ENCSR384KAN_2	3.7812178200002937	+	rcrunch	peak_center
10	34694108	34694148	PTBP1_HepG2_ENCSR384KAN_2	3.7808515275300514	-	rcrunch	peak_center
X	133844719	133844759	PTBP1_HepG2_ENCSR384KAN_2	3.780136212725696	-	rcrunch	peak_center
12	9085590	9085630	PTBP1_HepG2_ENCSR384KAN_2	3.7779906707688014	-	rcrunch	peak_center
12	124439121	124439161	PTBP1_HepG2_ENCSR384KAN_2	3.7779381952575593	-	rcrunch	peak_center
12	26492056	26492096	PTBP1_HepG2_ENCSR384KAN_2	3.7771703245104313	-	rcrunch	peak_center
9	114076127	114076167	PTBP1_HepG2_ENCSR384KAN_2	3.77458939890311	-	rcrunch	peak_center
2	78290859	78290899	PTBP1_HepG2_ENCSR384KAN_2	3.773940329760572	-	rcrunch	peak_center
14	35792722	35792762	PTBP1_HepG2_ENCSR384KAN_2	3.773843628039149	-	rcrunch	peak_center
1	16607081	16607121	PTBP1_HepG2_ENCSR384KAN_2	3.773521091530295	-	rcrunch	peak_center
10	34665828	34665868	PTBP1_HepG2_ENCSR384KAN_2	3.7725753417082055	-	rcrunch	peak_center
22	28460585	28460625	PTBP1_HepG2_ENCSR384KAN_2	3.7690413118802364	-	rcrunch	peak_center
20	17657305	17657345	PTBP1_HepG2_ENCSR384KAN_2	3.7667449728231586	-	rcrunch	peak_center
9	6919270	6919310	PTBP1_HepG2_ENCSR384KAN_2	3.7658217481911582	+	rcrunch	peak_center
20	62140852	62140892	PTBP1_HepG2_ENCSR384KAN_2	3.764584102466989	-	rcrunch	peak_center
1	26941511	26941551	PTBP1_HepG2_ENCSR384KAN_2	3.764175676262812	+	rcrunch	peak_center
6	4780251	4780291	PTBP1_HepG2_ENCSR384KAN_2	3.7640920741599317	+	rcrunch	peak_center
8	120775216	120775256	PTBP1_HepG2_ENCSR384KAN_2	3.763975018684917	-	rcrunch	peak_center
5	177099947	177099987	PTBP1_HepG2_ENCSR384KAN_2	3.7622255022076	+	rcrunch	peak_center
21	8260902	8260942	PTBP1_HepG2_ENCSR384KAN_2	3.7603884908296874	+	rcrunch	peak_center
20	25691242	25691282	PTBP1_HepG2_ENCSR384KAN_2	3.759241559699364	-	rcrunch	peak_center
2	235983435	235983475	PTBP1_HepG2_ENCSR384KAN_2	3.75901989361806	+	rcrunch	peak_center
10	100362894	100362934	PTBP1_HepG2_ENCSR384KAN_2	3.7571607958059015	+	rcrunch	peak_center
4	151295260	151295300	PTBP1_HepG2_ENCSR384KAN_2	3.7562417591940687	-	rcrunch	peak_center
12	9085630	9085670	PTBP1_HepG2_ENCSR384KAN_2	3.756144623649167	-	rcrunch	peak_center
11	14688139	14688179	PTBP1_HepG2_ENCSR384KAN_2	3.7533976575631534	+	rcrunch	peak_center
7	32495075	32495115	PTBP1_HepG2_ENCSR384KAN_2	3.7525241955558672	-	rcrunch	peak_center
4	102709148	102709188	PTBP1_HepG2_ENCSR384KAN_2	3.7507020239631466	-	rcrunch	peak_center
13	100288793	100288833	PTBP1_HepG2_ENCSR384KAN_2	3.750340537437725	+	rcrunch	peak_center
5	112913294	112913334	PTBP1_HepG2_ENCSR384KAN_2	3.74942147603087	-	rcrunch	peak_center
14	58285242	58285282	PTBP1_HepG2_ENCSR384KAN_2	3.7481351697770378	-	rcrunch	peak_center
3	78884393	78884433	PTBP1_HepG2_ENCSR384KAN_2	3.746601835639373	-	rcrunch	peak_center
13	100452225	100452265	PTBP1_HepG2_ENCSR384KAN_2	3.746581563261429	+	rcrunch	peak_center
6	2316728	2316768	PTBP1_HepG2_ENCSR384KAN_2	3.7460139745230037	+	rcrunch	peak_center
16	72863506	72863546	PTBP1_HepG2_ENCSR384KAN_2	3.7431116098149686	-	rcrunch	peak_center
14	94381080	94381120	PTBP1_HepG2_ENCSR384KAN_2	3.742524228411088	-	rcrunch	peak_center
7	134950411	134950451	PTBP1_HepG2_ENCSR384KAN_2	3.741958755707709	+	rcrunch	peak_center
20	13066757	13066797	PTBP1_HepG2_ENCSR384KAN_2	3.740259779124588	+	rcrunch	peak_center
18	80121182	80121222	PTBP1_HepG2_ENCSR384KAN_2	3.739290618650569	+	rcrunch	peak_center
13	50406770	50406810	PTBP1_HepG2_ENCSR384KAN_2	3.738787459410078	+	rcrunch	peak_center
3	65435220	65435260	PTBP1_HepG2_ENCSR384KAN_2	3.736290939315922	-	rcrunch	peak_center
5	80173156	80173196	PTBP1_HepG2_ENCSR384KAN_2	3.736214912844632	-	rcrunch	peak_center
20	8802402	8802442	PTBP1_HepG2_ENCSR384KAN_2	3.735917654892975	+	rcrunch	peak_center
8	140983647	140983687	PTBP1_HepG2_ENCSR384KAN_2	3.734610237086629	-	rcrunch	peak_center
1	21143327	21143367	PTBP1_HepG2_ENCSR384KAN_2	3.732860808558845	-	rcrunch	peak_center
8	13237814	13237854	PTBP1_HepG2_ENCSR384KAN_2	3.732381158483199	-	rcrunch	peak_center
5	139547009	139547049	PTBP1_HepG2_ENCSR384KAN_2	3.732025119308911	+	rcrunch	peak_center
7	97010265	97010305	PTBP1_HepG2_ENCSR384KAN_2	3.7303059530316696	+	rcrunch	peak_center
12	6915375	6915415	PTBP1_HepG2_ENCSR384KAN_2	3.7295515761344737	+	rcrunch	peak_center
2	78233170	78233210	PTBP1_HepG2_ENCSR384KAN_2	3.729072317826478	-	rcrunch	peak_center
7	65896605	65896645	PTBP1_HepG2_ENCSR384KAN_2	3.727856466713076	+	rcrunch	peak_center
12	102887171	102887211	PTBP1_HepG2_ENCSR384KAN_2	3.72772209739104	-	rcrunch	peak_center
2	121612444	121612484	PTBP1_HepG2_ENCSR384KAN_2	3.727326310292957	-	rcrunch	peak_center
2	97826585	97826625	PTBP1_HepG2_ENCSR384KAN_2	3.7256335191596137	-	rcrunch	peak_center
3	133764211	133764251	PTBP1_HepG2_ENCSR384KAN_2	3.725502554198461	+	rcrunch	peak_center
16	3375913	3375953	PTBP1_HepG2_ENCSR384KAN_2	3.7248179161934436	+	rcrunch	peak_center
17	81621043	81621083	PTBP1_HepG2_ENCSR384KAN_2	3.7244716935419726	-	rcrunch	peak_center
17	29450100	29450140	PTBP1_HepG2_ENCSR384KAN_2	3.7230685632813234	+	rcrunch	peak_center
10	19697815	19697855	PTBP1_HepG2_ENCSR384KAN_2	3.7221072054329096	+	rcrunch	peak_center
13	113152580	113152620	PTBP1_HepG2_ENCSR384KAN_2	3.718896701518167	-	rcrunch	peak_center
21	8215277	8215317	PTBP1_HepG2_ENCSR384KAN_2	3.7179251467419823	+	rcrunch	peak_center
14	94382694	94382734	PTBP1_HepG2_ENCSR384KAN_2	3.7178290943867336	-	rcrunch	peak_center
X	133614592	133614632	PTBP1_HepG2_ENCSR384KAN_2	3.71690511719669	-	rcrunch	peak_center
2	10345058	10345098	PTBP1_HepG2_ENCSR384KAN_2	3.716471387173869	+	rcrunch	peak_center
22	50351662	50351702	PTBP1_HepG2_ENCSR384KAN_2	3.7154899602889193	+	rcrunch	peak_center
2	217870342	217870382	PTBP1_HepG2_ENCSR384KAN_2	3.715089981266382	-	rcrunch	peak_center
6	45241726	45241766	PTBP1_HepG2_ENCSR384KAN_2	3.7141029361516296	-	rcrunch	peak_center
5	139276209	139276249	PTBP1_HepG2_ENCSR384KAN_2	3.7122452907054466	+	rcrunch	peak_center
18	63331260	63331300	PTBP1_HepG2_ENCSR384KAN_2	3.7109829849312153	-	rcrunch	peak_center
2	75524740	75524780	PTBP1_HepG2_ENCSR384KAN_2	3.7109408074022125	+	rcrunch	peak_center
2	39486935	39486975	PTBP1_HepG2_ENCSR384KAN_2	3.7108455112862013	+	rcrunch	peak_center
19	1257946	1257986	PTBP1_HepG2_ENCSR384KAN_2	3.710358813313277	+	rcrunch	peak_center
7	2640413	2640453	PTBP1_HepG2_ENCSR384KAN_2	3.703229510603451	+	rcrunch	peak_center
5	138162971	138163011	PTBP1_HepG2_ENCSR384KAN_2	3.7028205882305834	-	rcrunch	peak_center
16	50579898	50579938	RBFOX2_HepG2_ENCSR987FTF_1	14.865438643915315	+	rcrunch	peak_center
16	50579304	50579344	RBFOX2_HepG2_ENCSR987FTF_1	12.945936928643306	+	rcrunch	peak_center
6	130880019	130880059	RBFOX2_HepG2_ENCSR987FTF_1	12.868499921794882	-	rcrunch	peak_center
19	55670461	55670501	RBFOX2_HepG2_ENCSR987FTF_1	12.73352353922665	+	rcrunch	peak_center
2	239365682	239365722	RBFOX2_HepG2_ENCSR987FTF_1	12.197484431047316	-	rcrunch	peak_center
17	82006265	82006305	RBFOX2_HepG2_ENCSR987FTF_1	11.75560398979819	+	rcrunch	peak_center
7	158551308	158551348	RBFOX2_HepG2_ENCSR987FTF_1	11.67549226081345	-	rcrunch	peak_center
20	63283911	63283951	RBFOX2_HepG2_ENCSR987FTF_1	11.42476562375974	+	rcrunch	peak_center
7	158551422	158551462	RBFOX2_HepG2_ENCSR987FTF_1	11.23412836489645	-	rcrunch	peak_center
16	50579092	50579132	RBFOX2_HepG2_ENCSR987FTF_1	11.120597194289232	+	rcrunch	peak_center
21	44863102	44863142	RBFOX2_HepG2_ENCSR987FTF_1	11.105590887808681	-	rcrunch	peak_center
16	50579517	50579557	RBFOX2_HepG2_ENCSR987FTF_1	11.054598761911144	+	rcrunch	peak_center
7	158552284	158552324	RBFOX2_HepG2_ENCSR987FTF_1	10.980363394189057	-	rcrunch	peak_center
21	44863037	44863077	RBFOX2_HepG2_ENCSR987FTF_1	10.779295683110108	-	rcrunch	peak_center
13	110662286	110662326	RBFOX2_HepG2_ENCSR987FTF_1	10.675565846925958	-	rcrunch	peak_center
13	113106647	113106687	RBFOX2_HepG2_ENCSR987FTF_1	10.50868686441683	+	rcrunch	peak_center
7	72969174	72969214	RBFOX2_HepG2_ENCSR987FTF_1	10.503332108099723	-	rcrunch	peak_center
2	239366207	239366247	RBFOX2_HepG2_ENCSR987FTF_1	10.286081649096523	-	rcrunch	peak_center
3	48627134	48627174	RBFOX2_HepG2_ENCSR987FTF_1	10.278979793241485	-	rcrunch	peak_center
4	1803140	1803180	RBFOX2_HepG2_ENCSR987FTF_1	10.03638867302436	+	rcrunch	peak_center
12	132563324	132563364	RBFOX2_HepG2_ENCSR987FTF_1	9.819550305293069	+	rcrunch	peak_center
2	239365860	239365900	RBFOX2_HepG2_ENCSR987FTF_1	9.725115310104822	-	rcrunch	peak_center
1	226976420	226976460	RBFOX2_HepG2_ENCSR987FTF_1	9.685868020483305	+	rcrunch	peak_center
17	81955827	81955867	RBFOX2_HepG2_ENCSR987FTF_1	9.684141804940486	-	rcrunch	peak_center
17	82006089	82006129	RBFOX2_HepG2_ENCSR987FTF_1	9.54790360949122	+	rcrunch	peak_center
5	140267084	140267124	RBFOX2_HepG2_ENCSR987FTF_1	9.541552098416524	-	rcrunch	peak_center
20	64036496	64036536	RBFOX2_HepG2_ENCSR987FTF_1	9.214782986934598	+	rcrunch	peak_center
2	239365964	239366004	RBFOX2_HepG2_ENCSR987FTF_1	9.206362318265608	-	rcrunch	peak_center
2	130163816	130163856	RBFOX2_HepG2_ENCSR987FTF_1	9.170367237765634	-	rcrunch	peak_center
7	158551599	158551639	RBFOX2_HepG2_ENCSR987FTF_1	9.157666633569676	-	rcrunch	peak_center
16	3054242	3054282	RBFOX2_HepG2_ENCSR987FTF_1	9.113190422078288	-	rcrunch	peak_center
4	1803860	1803900	RBFOX2_HepG2_ENCSR987FTF_1	9.084731150718524	+	rcrunch	peak_center
17	81996314	81996354	RBFOX2_HepG2_ENCSR987FTF_1	9.045257265347132	+	rcrunch	peak_center
2	10335974	10336014	RBFOX2_HepG2_ENCSR987FTF_1	8.893218786488697	+	rcrunch	peak_center
13	112726354	112726394	RBFOX2_HepG2_ENCSR987FTF_1	8.804317281053287	+	rcrunch	peak_center
10	678547	678587	RBFOX2_HepG2_ENCSR987FTF_1	8.765658833021511	-	rcrunch	peak_center
13	112726220	112726260	RBFOX2_HepG2_ENCSR987FTF_1	8.73295621049748	+	rcrunch	peak_center
17	81955612	81955652	RBFOX2_HepG2_ENCSR987FTF_1	8.727450159728521	-	rcrunch	peak_center
6	170377704	170377744	RBFOX2_HepG2_ENCSR987FTF_1	8.714616152740573	+	rcrunch	peak_center
17	82850289	82850329	RBFOX2_HepG2_ENCSR987FTF_1	8.694917039264906	+	rcrunch	peak_center
16	50579623	50579663	RBFOX2_HepG2_ENCSR987FTF_1	8.694590493722961	+	rcrunch	peak_center
21	44863237	44863277	RBFOX2_HepG2_ENCSR987FTF_1	8.683167092360979	-	rcrunch	peak_center
17	8465898	8465938	RBFOX2_HepG2_ENCSR987FTF_1	8.667385255320005	+	rcrunch	peak_center
6	170377155	170377195	RBFOX2_HepG2_ENCSR987FTF_1	8.619165108061875	+	rcrunch	peak_center
2	215392185	215392225	RBFOX2_HepG2_ENCSR987FTF_1	8.619128606660201	-	rcrunch	peak_center
20	63284518	63284558	RBFOX2_HepG2_ENCSR987FTF_1	8.612188416306536	+	rcrunch	peak_center
7	100575392	100575432	RBFOX2_HepG2_ENCSR987FTF_1	8.610895530347229	-	rcrunch	peak_center
20	43459041	43459081	RBFOX2_HepG2_ENCSR987FTF_1	8.5857657218288	+	rcrunch	peak_center
19	879312	879352	RBFOX2_HepG2_ENCSR987FTF_1	8.576955080609869	-	rcrunch	peak_center
20	63667997	63668037	RBFOX2_HepG2_ENCSR987FTF_1	8.572157466327015	+	rcrunch	peak_center
20	63283338	63283378	RBFOX2_HepG2_ENCSR987FTF_1	8.477086739102884	+	rcrunch	peak_center
2	130163748	130163788	RBFOX2_HepG2_ENCSR987FTF_1	8.457870386509256	-	rcrunch	peak_center
3	48413276	48413316	RBFOX2_HepG2_ENCSR987FTF_1	8.451694978905126	-	rcrunch	peak_center
2	130121092	130121132	RBFOX2_HepG2_ENCSR987FTF_1	8.403310342582389	-	rcrunch	peak_center
6	170377222	170377262	RBFOX2_HepG2_ENCSR987FTF_1	8.375331299298363	+	rcrunch	peak_center
2	131510701	131510741	RBFOX2_HepG2_ENCSR987FTF_1	8.358505071026864	+	rcrunch	peak_center
6	170377269	170377309	RBFOX2_HepG2_ENCSR987FTF_1	8.356557999941524	+	rcrunch	peak_center
20	63284180	63284220	RBFOX2_HepG2_ENCSR987FTF_1	8.347894255341446	+	rcrunch	peak_center
18	23218361	23218401	RBFOX2_HepG2_ENCSR987FTF_1	8.3366045606651	+	rcrunch	peak_center
17	8466004	8466044	RBFOX2_HepG2_ENCSR987FTF_1	8.289760306088416	+	rcrunch	peak_center
12	124784574	124784614	RBFOX2_HepG2_ENCSR987FTF_1	8.2469957169949	-	rcrunch	peak_center
7	100575528	100575568	RBFOX2_HepG2_ENCSR987FTF_1	8.235108193236307	-	rcrunch	peak_center
22	50729711	50729751	RBFOX2_HepG2_ENCSR987FTF_1	8.228833513308562	+	rcrunch	peak_center
17	81956280	81956320	RBFOX2_HepG2_ENCSR987FTF_1	8.219491167333997	-	rcrunch	peak_center
19	49104234	49104274	RBFOX2_HepG2_ENCSR987FTF_1	8.076133284833974	+	rcrunch	peak_center
13	112726141	112726181	RBFOX2_HepG2_ENCSR987FTF_1	8.072655513892864	+	rcrunch	peak_center
22	32759608	32759648	RBFOX2_HepG2_ENCSR987FTF_1	8.04271107965158	-	rcrunch	peak_center
10	678476	678516	RBFOX2_HepG2_ENCSR987FTF_1	7.989530205922447	-	rcrunch	peak_center
12	1800106	1800146	RBFOX2_HepG2_ENCSR987FTF_1	7.988591705533907	-	rcrunch	peak_center
20	63284729	63284769	RBFOX2_HepG2_ENCSR987FTF_1	7.980131603878666	+	rcrunch	peak_center
12	1800316	1800356	RBFOX2_HepG2_ENCSR987FTF_1	7.975959959712949	-	rcrunch	peak_center
14	23567500	23567540	RBFOX2_HepG2_ENCSR987FTF_1	7.9759352377483586	-	rcrunch	peak_center
11	2699564	2699604	RBFOX2_HepG2_ENCSR987FTF_1	7.963529569272715	-	rcrunch	peak_center
20	25494130	25494170	RBFOX2_HepG2_ENCSR987FTF_1	7.94012086229317	-	rcrunch	peak_center
7	4717188	4717228	RBFOX2_HepG2_ENCSR987FTF_1	7.939763607153869	+	rcrunch	peak_center
2	239366043	239366083	RBFOX2_HepG2_ENCSR987FTF_1	7.933922401473079	-	rcrunch	peak_center
20	63284443	63284483	RBFOX2_HepG2_ENCSR987FTF_1	7.919626118685005	+	rcrunch	peak_center
2	239366278	239366318	RBFOX2_HepG2_ENCSR987FTF_1	7.9153100294492935	-	rcrunch	peak_center
8	38421050	38421090	RBFOX2_HepG2_ENCSR987FTF_1	7.89153350663176	-	rcrunch	peak_center
20	37386771	37386811	RBFOX2_HepG2_ENCSR987FTF_1	7.864856615061577	+	rcrunch	peak_center
22	50730089	50730129	RBFOX2_HepG2_ENCSR987FTF_1	7.851424673248402	+	rcrunch	peak_center
16	3054115	3054155	RBFOX2_HepG2_ENCSR987FTF_1	7.837691038970213	-	rcrunch	peak_center
20	63284338	63284378	RBFOX2_HepG2_ENCSR987FTF_1	7.83629993255336	+	rcrunch	peak_center
1	43583326	43583366	RBFOX2_HepG2_ENCSR987FTF_1	7.823860162254905	+	rcrunch	peak_center
2	130164048	130164088	RBFOX2_HepG2_ENCSR987FTF_1	7.817382819957062	-	rcrunch	peak_center
17	29085429	29085469	RBFOX2_HepG2_ENCSR987FTF_1	7.7841932378528	-	rcrunch	peak_center
19	49525200	49525240	RBFOX2_HepG2_ENCSR987FTF_1	7.771873040773313	+	rcrunch	peak_center
16	50578691	50578731	RBFOX2_HepG2_ENCSR987FTF_1	7.767757345071826	+	rcrunch	peak_center
18	58322607	58322647	RBFOX2_HepG2_ENCSR987FTF_1	7.764205926657366	+	rcrunch	peak_center
2	3349563	3349603	RBFOX2_HepG2_ENCSR987FTF_1	7.759886137925828	-	rcrunch	peak_center
20	37387027	37387067	RBFOX2_HepG2_ENCSR987FTF_1	7.758532890804798	+	rcrunch	peak_center
13	112726292	112726332	RBFOX2_HepG2_ENCSR987FTF_1	7.736677106293007	+	rcrunch	peak_center
13	113106160	113106200	RBFOX2_HepG2_ENCSR987FTF_1	7.7212145372690175	+	rcrunch	peak_center
19	878972	879012	RBFOX2_HepG2_ENCSR987FTF_1	7.718671993043414	-	rcrunch	peak_center
4	49577416	49577456	RBFOX2_HepG2_ENCSR987FTF_1	7.718527531021171	+	rcrunch	peak_center
17	8465954	8465994	RBFOX2_HepG2_ENCSR987FTF_1	7.706583142341237	+	rcrunch	peak_center
X	71546186	71546226	RBFOX2_HepG2_ENCSR987FTF_1	7.6988520346719564	+	rcrunch	peak_center
20	43458723	43458763	RBFOX2_HepG2_ENCSR987FTF_1	7.696649963977211	+	rcrunch	peak_center
3	52798044	52798084	RBFOX2_HepG2_ENCSR987FTF_1	7.681604855773577	+	rcrunch	peak_center
22	37807176	37807216	RBFOX2_HepG2_ENCSR987FTF_1	7.671179873895791	+	rcrunch	peak_center
7	4717498	4717538	RBFOX2_HepG2_ENCSR987FTF_1	7.646908794672582	+	rcrunch	peak_center
11	68352820	68352860	RBFOX2_HepG2_ENCSR987FTF_1	7.640350891276808	+	rcrunch	peak_center
20	63284604	63284644	RBFOX2_HepG2_ENCSR987FTF_1	7.608737370556798	+	rcrunch	peak_center
17	6706448	6706488	RBFOX2_HepG2_ENCSR987FTF_1	7.5833360561976955	-	rcrunch	peak_center
5	140266930	140266970	RBFOX2_HepG2_ENCSR987FTF_1	7.5791815861743554	-	rcrunch	peak_center
17	81955559	81955599	RBFOX2_HepG2_ENCSR987FTF_1	7.556147860515145	-	rcrunch	peak_center
2	130163923	130163963	RBFOX2_HepG2_ENCSR987FTF_1	7.543794551657107	-	rcrunch	peak_center
18	58322784	58322824	RBFOX2_HepG2_ENCSR987FTF_1	7.526516479487077	+	rcrunch	peak_center
20	37386517	37386557	RBFOX2_HepG2_ENCSR987FTF_1	7.520644660413059	+	rcrunch	peak_center
2	131508923	131508963	RBFOX2_HepG2_ENCSR987FTF_1	7.475001094525012	+	rcrunch	peak_center
20	43458897	43458937	RBFOX2_HepG2_ENCSR987FTF_1	7.465551648956607	+	rcrunch	peak_center
2	10336234	10336274	RBFOX2_HepG2_ENCSR987FTF_1	7.455679643402353	+	rcrunch	peak_center
7	100351883	100351923	RBFOX2_HepG2_ENCSR987FTF_1	7.454552853044005	+	rcrunch	peak_center
22	32760124	32760164	RBFOX2_HepG2_ENCSR987FTF_1	7.453817019038267	-	rcrunch	peak_center
1	226976264	226976304	RBFOX2_HepG2_ENCSR987FTF_1	7.4467243341031555	+	rcrunch	peak_center
1	36321923	36321963	RBFOX2_HepG2_ENCSR987FTF_1	7.43163842439909	+	rcrunch	peak_center
17	7179102	7179142	RBFOX2_HepG2_ENCSR987FTF_1	7.4240081151742014	-	rcrunch	peak_center
20	63284780	63284820	RBFOX2_HepG2_ENCSR987FTF_1	7.419138663665669	+	rcrunch	peak_center
16	28836246	28836286	RBFOX2_HepG2_ENCSR987FTF_1	7.4073040594889505	+	rcrunch	peak_center
19	18382901	18382941	RBFOX2_HepG2_ENCSR987FTF_1	7.405814562306419	+	rcrunch	peak_center
7	100351973	100352013	RBFOX2_HepG2_ENCSR987FTF_1	7.362575017013666	+	rcrunch	peak_center
7	158552200	158552240	RBFOX2_HepG2_ENCSR987FTF_1	7.359195509078572	-	rcrunch	peak_center
3	48627783	48627823	RBFOX2_HepG2_ENCSR987FTF_1	7.345319381191572	-	rcrunch	peak_center
16	85645858	85645898	RBFOX2_HepG2_ENCSR987FTF_1	7.2908199299353385	+	rcrunch	peak_center
16	31185216	31185256	RBFOX2_HepG2_ENCSR987FTF_1	7.2843618690319385	+	rcrunch	peak_center
16	4694725	4694765	RBFOX2_HepG2_ENCSR987FTF_1	7.272677923582267	+	rcrunch	peak_center
1	246428739	246428779	RBFOX2_HepG2_ENCSR987FTF_1	7.269679345928849	-	rcrunch	peak_center
12	57512139	57512179	RBFOX2_HepG2_ENCSR987FTF_1	7.218961442252103	+	rcrunch	peak_center
13	112725821	112725861	RBFOX2_HepG2_ENCSR987FTF_1	7.187030814946477	+	rcrunch	peak_center
17	81956408	81956448	RBFOX2_HepG2_ENCSR987FTF_1	7.185677168192122	-	rcrunch	peak_center
20	63284652	63284692	RBFOX2_HepG2_ENCSR987FTF_1	7.177512533438406	+	rcrunch	peak_center
20	33012622	33012662	RBFOX2_HepG2_ENCSR987FTF_1	7.161860091259293	+	rcrunch	peak_center
13	112726431	112726471	RBFOX2_HepG2_ENCSR987FTF_1	7.123432299952122	+	rcrunch	peak_center
16	491447	491487	RBFOX2_HepG2_ENCSR987FTF_1	7.112457040168545	+	rcrunch	peak_center
20	64037035	64037075	RBFOX2_HepG2_ENCSR987FTF_1	7.095522744264753	+	rcrunch	peak_center
17	891712	891752	RBFOX2_HepG2_ENCSR987FTF_1	7.0806298058301085	-	rcrunch	peak_center
20	33019900	33019940	RBFOX2_HepG2_ENCSR987FTF_1	7.080404885322041	+	rcrunch	peak_center
4	49578077	49578117	RBFOX2_HepG2_ENCSR987FTF_1	7.080255558655701	+	rcrunch	peak_center
16	3054569	3054609	RBFOX2_HepG2_ENCSR987FTF_1	7.077084535548698	-	rcrunch	peak_center
1	1053194	1053234	RBFOX2_HepG2_ENCSR987FTF_1	7.073238784494593	+	rcrunch	peak_center
X	154355663	154355703	RBFOX2_HepG2_ENCSR987FTF_1	7.0696506579749965	-	rcrunch	peak_center
5	73892412	73892452	RBFOX2_HepG2_ENCSR987FTF_1	7.067135569261748	+	rcrunch	peak_center
19	49102735	49102775	RBFOX2_HepG2_ENCSR987FTF_1	7.0503253974077325	+	rcrunch	peak_center
12	1800205	1800245	RBFOX2_HepG2_ENCSR987FTF_1	7.0424966269052645	-	rcrunch	peak_center
2	130162240	130162280	RBFOX2_HepG2_ENCSR987FTF_1	7.039378339527129	-	rcrunch	peak_center
7	1154285	1154325	RBFOX2_HepG2_ENCSR987FTF_1	7.037237944099207	-	rcrunch	peak_center
10	678775	678815	RBFOX2_HepG2_ENCSR987FTF_1	7.035302851555637	-	rcrunch	peak_center
16	87706166	87706206	RBFOX2_HepG2_ENCSR987FTF_1	7.032353298728702	-	rcrunch	peak_center
16	56943578	56943618	RBFOX2_HepG2_ENCSR987FTF_1	7.02786270267912	+	rcrunch	peak_center
1	1053317	1053357	RBFOX2_HepG2_ENCSR987FTF_1	7.027106346530719	+	rcrunch	peak_center
12	124786271	124786311	RBFOX2_HepG2_ENCSR987FTF_1	7.023173956752794	-	rcrunch	peak_center
2	131509808	131509848	RBFOX2_HepG2_ENCSR987FTF_1	6.989222595030958	+	rcrunch	peak_center
8	144398196	144398236	RBFOX2_HepG2_ENCSR987FTF_1	6.982939917442048	-	rcrunch	peak_center
21	44325621	44325661	RBFOX2_HepG2_ENCSR987FTF_1	6.966676995303768	+	rcrunch	peak_center
13	113110156	113110196	RBFOX2_HepG2_ENCSR987FTF_1	6.959191490016583	+	rcrunch	peak_center
20	63286129	63286169	RBFOX2_HepG2_ENCSR987FTF_1	6.951862577180506	+	rcrunch	peak_center
2	54663904	54663944	RBFOX2_HepG2_ENCSR987FTF_1	6.9482290323305085	+	rcrunch	peak_center
8	503553	503593	RBFOX2_HepG2_ENCSR987FTF_1	6.937871049004928	-	rcrunch	peak_center
3	58132303	58132343	RBFOX2_HepG2_ENCSR987FTF_1	6.923599631598928	+	rcrunch	peak_center
1	226976104	226976144	RBFOX2_HepG2_ENCSR987FTF_1	6.919534170805664	+	rcrunch	peak_center
2	11566716	11566756	RBFOX2_HepG2_ENCSR987FTF_1	6.917880973184153	+	rcrunch	peak_center
1	36322127	36322167	RBFOX2_HepG2_ENCSR987FTF_1	6.915943446899268	+	rcrunch	peak_center
6	142944737	142944777	RBFOX2_HepG2_ENCSR987FTF_1	6.907899300956329	-	rcrunch	peak_center
17	82005876	82005916	RBFOX2_HepG2_ENCSR987FTF_1	6.885507165609161	+	rcrunch	peak_center
18	76424902	76424942	RBFOX2_HepG2_ENCSR987FTF_1	6.859556274844363	-	rcrunch	peak_center
17	82245816	82245856	RBFOX2_HepG2_ENCSR987FTF_1	6.85149132215254	-	rcrunch	peak_center
17	82006433	82006473	RBFOX2_HepG2_ENCSR987FTF_1	6.831619707820302	+	rcrunch	peak_center
7	5530373	5530413	RBFOX2_HepG2_ENCSR987FTF_1	6.824688257872917	-	rcrunch	peak_center
20	63283120	63283160	RBFOX2_HepG2_ENCSR987FTF_1	6.815246887048457	+	rcrunch	peak_center
20	37386411	37386451	RBFOX2_HepG2_ENCSR987FTF_1	6.808827378238	+	rcrunch	peak_center
2	47007223	47007263	RBFOX2_HepG2_ENCSR987FTF_1	6.804694177876401	+	rcrunch	peak_center
16	88486501	88486541	RBFOX2_HepG2_ENCSR987FTF_1	6.801396769829714	+	rcrunch	peak_center
2	130163117	130163157	RBFOX2_HepG2_ENCSR987FTF_1	6.795467899573237	-	rcrunch	peak_center
1	226976048	226976088	RBFOX2_HepG2_ENCSR987FTF_1	6.793444250524608	+	rcrunch	peak_center
3	149965906	149965946	RBFOX2_HepG2_ENCSR987FTF_1	6.7845051122685405	-	rcrunch	peak_center
3	49686236	49686276	RBFOX2_HepG2_ENCSR987FTF_1	6.775975752342329	-	rcrunch	peak_center
18	58323119	58323159	RBFOX2_HepG2_ENCSR987FTF_1	6.771611516061699	+	rcrunch	peak_center
7	158550892	158550932	RBFOX2_HepG2_ENCSR987FTF_1	6.767418801268732	-	rcrunch	peak_center
20	3754568	3754608	RBFOX2_HepG2_ENCSR987FTF_1	6.767353864066996	-	rcrunch	peak_center
12	124786157	124786197	RBFOX2_HepG2_ENCSR987FTF_1	6.742381264013392	-	rcrunch	peak_center
20	64037153	64037193	RBFOX2_HepG2_ENCSR987FTF_1	6.735449857596926	+	rcrunch	peak_center
20	64036593	64036633	RBFOX2_HepG2_ENCSR987FTF_1	6.725482746852778	+	rcrunch	peak_center
20	37386232	37386272	RBFOX2_HepG2_ENCSR987FTF_1	6.720390294317381	+	rcrunch	peak_center
1	16648022	16648062	RBFOX2_HepG2_ENCSR987FTF_1	6.7061386493396995	+	rcrunch	peak_center
14	105347037	105347077	RBFOX2_HepG2_ENCSR987FTF_1	6.697803671929503	+	rcrunch	peak_center
16	81537853	81537893	RBFOX2_HepG2_ENCSR987FTF_1	6.6905638401616985	+	rcrunch	peak_center
17	41819093	41819133	RBFOX2_HepG2_ENCSR987FTF_1	6.689285895030384	+	rcrunch	peak_center
5	1069894	1069934	RBFOX2_HepG2_ENCSR987FTF_1	6.685203336907096	-	rcrunch	peak_center
12	69354123	69354163	RBFOX2_HepG2_ENCSR987FTF_1	6.679028314454713	+	rcrunch	peak_center
20	43458568	43458608	RBFOX2_HepG2_ENCSR987FTF_1	6.671155150000857	+	rcrunch	peak_center
20	63961180	63961220	RBFOX2_HepG2_ENCSR987FTF_1	6.666285428516918	-	rcrunch	peak_center
21	46145651	46145691	RBFOX2_HepG2_ENCSR987FTF_1	6.65228076371542	-	rcrunch	peak_center
1	226976000	226976040	RBFOX2_HepG2_ENCSR987FTF_1	6.6478226392484965	+	rcrunch	peak_center
11	2134636	2134676	RBFOX2_HepG2_ENCSR987FTF_1	6.647193641472906	-	rcrunch	peak_center
16	88663728	88663768	RBFOX2_HepG2_ENCSR987FTF_1	6.634825357245541	+	rcrunch	peak_center
7	158551152	158551192	RBFOX2_HepG2_ENCSR987FTF_1	6.629301252239668	-	rcrunch	peak_center
16	70253530	70253570	RBFOX2_HepG2_ENCSR987FTF_1	6.60421060300436	-	rcrunch	peak_center
10	679703	679743	RBFOX2_HepG2_ENCSR987FTF_1	6.602814025649318	-	rcrunch	peak_center
9	32105538	32105578	RBFOX2_HepG2_ENCSR987FTF_1	6.59812016379115	+	rcrunch	peak_center
4	1804114	1804154	RBFOX2_HepG2_ENCSR987FTF_1	6.589198308979036	+	rcrunch	peak_center
9	133856398	133856438	RBFOX2_HepG2_ENCSR987FTF_1	6.582249972110918	-	rcrunch	peak_center
2	239366110	239366150	RBFOX2_HepG2_ENCSR987FTF_1	6.5752991589838325	-	rcrunch	peak_center
20	63668537	63668577	RBFOX2_HepG2_ENCSR987FTF_1	6.569009973886103	+	rcrunch	peak_center
17	7178957	7178997	RBFOX2_HepG2_ENCSR987FTF_1	6.567123502720514	-	rcrunch	peak_center
11	70422704	70422744	RBFOX2_HepG2_ENCSR987FTF_1	6.564352278098504	+	rcrunch	peak_center
4	73257931	73257971	RBFOX2_HepG2_ENCSR987FTF_1	6.5598387173180726	-	rcrunch	peak_center
10	95633415	95633455	RBFOX2_HepG2_ENCSR987FTF_1	6.552696791359675	-	rcrunch	peak_center
19	878472	878512	RBFOX2_HepG2_ENCSR987FTF_1	6.5435691508239495	-	rcrunch	peak_center
10	73818572	73818612	RBFOX2_HepG2_ENCSR987FTF_1	6.541108688816777	-	rcrunch	peak_center
6	142441149	142441189	RBFOX2_HepG2_ENCSR987FTF_1	6.539747371821679	+	rcrunch	peak_center
3	48627610	48627650	RBFOX2_HepG2_ENCSR987FTF_1	6.537379708834702	-	rcrunch	peak_center
18	58322716	58322756	RBFOX2_HepG2_ENCSR987FTF_1	6.534118391749371	+	rcrunch	peak_center
3	48627339	48627379	RBFOX2_HepG2_ENCSR987FTF_1	6.523921380245572	-	rcrunch	peak_center
19	11229118	11229158	RBFOX2_HepG2_ENCSR987FTF_1	6.522744085645994	-	rcrunch	peak_center
10	378796	378836	RBFOX2_HepG2_ENCSR987FTF_1	6.512528456964223	-	rcrunch	peak_center
18	79145091	79145131	RBFOX2_HepG2_ENCSR987FTF_1	6.50748493621821	+	rcrunch	peak_center
16	87705939	87705979	RBFOX2_HepG2_ENCSR987FTF_1	6.506994271192972	-	rcrunch	peak_center
17	29082505	29082545	RBFOX2_HepG2_ENCSR987FTF_1	6.501641705122447	-	rcrunch	peak_center
3	58132139	58132179	RBFOX2_HepG2_ENCSR987FTF_1	6.499407941147572	+	rcrunch	peak_center
17	8465712	8465752	RBFOX2_HepG2_ENCSR987FTF_1	6.492439892688526	+	rcrunch	peak_center
2	131509025	131509065	RBFOX2_HepG2_ENCSR987FTF_1	6.491086236073363	+	rcrunch	peak_center
2	130120637	130120677	RBFOX2_HepG2_ENCSR987FTF_1	6.488718428397998	-	rcrunch	peak_center
16	87706084	87706124	RBFOX2_HepG2_ENCSR987FTF_1	6.484435099646577	-	rcrunch	peak_center
17	82050193	82050233	RBFOX2_HepG2_ENCSR987FTF_1	6.483510844565978	-	rcrunch	peak_center
20	33016194	33016234	RBFOX2_HepG2_ENCSR987FTF_1	6.48038435421064	+	rcrunch	peak_center
19	10116279	10116319	RBFOX2_HepG2_ENCSR987FTF_1	6.472016970883473	-	rcrunch	peak_center
2	215384442	215384482	RBFOX2_HepG2_ENCSR987FTF_1	6.468463391063067	-	rcrunch	peak_center
22	37807231	37807271	RBFOX2_HepG2_ENCSR987FTF_1	6.4622308917665485	+	rcrunch	peak_center
18	23218896	23218936	RBFOX2_HepG2_ENCSR987FTF_1	6.458324318309478	+	rcrunch	peak_center
3	100709942	100709982	RBFOX2_HepG2_ENCSR987FTF_1	6.457704509265157	+	rcrunch	peak_center
19	1012293	1012333	RBFOX2_HepG2_ENCSR987FTF_1	6.457181289412378	-	rcrunch	peak_center
4	725715	725755	RBFOX2_HepG2_ENCSR987FTF_1	6.450129015985779	+	rcrunch	peak_center
17	29117301	29117341	RBFOX2_HepG2_ENCSR987FTF_1	6.448425446123864	-	rcrunch	peak_center
16	1387066	1387106	RBFOX2_HepG2_ENCSR987FTF_1	6.436319789594274	-	rcrunch	peak_center
7	4717019	4717059	RBFOX2_HepG2_ENCSR987FTF_1	6.431181067406348	+	rcrunch	peak_center
19	6746297	6746337	RBFOX2_HepG2_ENCSR987FTF_1	6.431149422800803	+	rcrunch	peak_center
19	41868217	41868257	RBFOX2_HepG2_ENCSR987FTF_1	6.42288212823649	+	rcrunch	peak_center
3	184316960	184317000	RBFOX2_HepG2_ENCSR987FTF_1	6.417199579779067	+	rcrunch	peak_center
18	58322521	58322561	RBFOX2_HepG2_ENCSR987FTF_1	6.4163149037009415	+	rcrunch	peak_center
12	16347751	16347791	RBFOX2_HepG2_ENCSR987FTF_1	6.413138119815983	+	rcrunch	peak_center
20	64036365	64036405	RBFOX2_HepG2_ENCSR987FTF_1	6.412928980669119	+	rcrunch	peak_center
11	70422865	70422905	RBFOX2_HepG2_ENCSR987FTF_1	6.41070581766039	+	rcrunch	peak_center
20	64036779	64036819	RBFOX2_HepG2_ENCSR987FTF_1	6.401000663282182	+	rcrunch	peak_center
7	987758	987798	RBFOX2_HepG2_ENCSR987FTF_1	6.389235718812149	+	rcrunch	peak_center
20	49286237	49286277	RBFOX2_HepG2_ENCSR987FTF_1	6.3815850324273935	+	rcrunch	peak_center
22	46606785	46606825	RBFOX2_HepG2_ENCSR987FTF_1	6.36520608092838	+	rcrunch	peak_center
2	131509124	131509164	RBFOX2_HepG2_ENCSR987FTF_1	6.3569664073679455	+	rcrunch	peak_center
7	158551214	158551254	RBFOX2_HepG2_ENCSR987FTF_1	6.356417785964117	-	rcrunch	peak_center
15	101215011	101215051	RBFOX2_HepG2_ENCSR987FTF_1	6.3511500672936325	-	rcrunch	peak_center
19	877822	877862	RBFOX2_HepG2_ENCSR987FTF_1	6.349721522545165	-	rcrunch	peak_center
12	6927939	6927979	RBFOX2_HepG2_ENCSR987FTF_1	6.3476648020900015	+	rcrunch	peak_center
2	7133685	7133725	RBFOX2_HepG2_ENCSR987FTF_1	6.343726389014332	+	rcrunch	peak_center
5	177460113	177460153	RBFOX2_HepG2_ENCSR987FTF_1	6.343585969786552	-	rcrunch	peak_center
12	124786108	124786148	RBFOX2_HepG2_ENCSR987FTF_1	6.335364961215742	-	rcrunch	peak_center
22	32760562	32760602	RBFOX2_HepG2_ENCSR987FTF_1	6.33108517937236	-	rcrunch	peak_center
18	76424286	76424326	RBFOX2_HepG2_ENCSR987FTF_1	6.3295662795769925	-	rcrunch	peak_center
20	63734253	63734293	RBFOX2_HepG2_ENCSR987FTF_1	6.322710756474426	+	rcrunch	peak_center
19	49104369	49104409	RBFOX2_HepG2_ENCSR987FTF_1	6.322173283550054	+	rcrunch	peak_center
7	100575632	100575672	RBFOX2_HepG2_ENCSR987FTF_1	6.305320435001973	-	rcrunch	peak_center
3	30612395	30612435	RBFOX2_HepG2_ENCSR987FTF_1	6.301658445186111	+	rcrunch	peak_center
10	378561	378601	RBFOX2_HepG2_ENCSR987FTF_1	6.278575944662528	-	rcrunch	peak_center
10	95633208	95633248	RBFOX2_HepG2_ENCSR987FTF_1	6.263167726710424	-	rcrunch	peak_center
7	4717326	4717366	RBFOX2_HepG2_ENCSR987FTF_1	6.258179370645639	+	rcrunch	peak_center
2	3349662	3349702	RBFOX2_HepG2_ENCSR987FTF_1	6.257965080962763	-	rcrunch	peak_center
17	82850653	82850693	RBFOX2_HepG2_ENCSR987FTF_1	6.257283263958111	+	rcrunch	peak_center
2	241768401	241768441	RBFOX2_HepG2_ENCSR987FTF_1	6.256609924567861	+	rcrunch	peak_center
1	21657241	21657281	RBFOX2_HepG2_ENCSR987FTF_1	6.256413107627502	-	rcrunch	peak_center
17	81955973	81956013	RBFOX2_HepG2_ENCSR987FTF_1	6.255791132542932	-	rcrunch	peak_center
18	76423617	76423657	RBFOX2_HepG2_ENCSR987FTF_1	6.254059313646571	-	rcrunch	peak_center
16	2078160	2078200	RBFOX2_HepG2_ENCSR987FTF_1	6.2538591458161665	+	rcrunch	peak_center
21	44319633	44319673	RBFOX2_HepG2_ENCSR987FTF_1	6.2467473872755335	+	rcrunch	peak_center
22	37806383	37806423	RBFOX2_HepG2_ENCSR987FTF_1	6.227300842381678	+	rcrunch	peak_center
21	33569730	33569770	RBFOX2_HepG2_ENCSR987FTF_1	6.227040012231537	+	rcrunch	peak_center
11	65445322	65445362	RBFOX2_HepG2_ENCSR987FTF_1	6.21753809039909	+	rcrunch	peak_center
11	65437597	65437637	RBFOX2_HepG2_ENCSR987FTF_1	6.214747038318832	+	rcrunch	peak_center
13	98403309	98403349	RBFOX2_HepG2_ENCSR987FTF_1	6.2065647064164065	+	rcrunch	peak_center
19	10116441	10116481	RBFOX2_HepG2_ENCSR987FTF_1	6.2051315732104655	-	rcrunch	peak_center
17	63832178	63832218	RBFOX2_HepG2_ENCSR987FTF_1	6.20001770172446	-	rcrunch	peak_center
3	52483173	52483213	RBFOX2_HepG2_ENCSR987FTF_1	6.199905593562338	+	rcrunch	peak_center
19	53876181	53876221	RBFOX2_HepG2_ENCSR987FTF_1	6.198194433574974	+	rcrunch	peak_center
16	50581799	50581839	RBFOX2_HepG2_ENCSR987FTF_1	6.191589155160209	+	rcrunch	peak_center
X	154356755	154356795	RBFOX2_HepG2_ENCSR987FTF_1	6.1843412898858245	-	rcrunch	peak_center
16	87706266	87706306	RBFOX2_HepG2_ENCSR987FTF_1	6.176828935840719	-	rcrunch	peak_center
19	991782	991822	RBFOX2_HepG2_ENCSR987FTF_1	6.174263972723298	+	rcrunch	peak_center
16	85645305	85645345	RBFOX2_HepG2_ENCSR987FTF_1	6.166900918356588	+	rcrunch	peak_center
16	2077821	2077861	RBFOX2_HepG2_ENCSR987FTF_1	6.164525925995057	+	rcrunch	peak_center
8	38421482	38421522	RBFOX2_HepG2_ENCSR987FTF_1	6.158530769160607	-	rcrunch	peak_center
2	3187373	3187413	RBFOX2_HepG2_ENCSR987FTF_1	6.157468084543496	-	rcrunch	peak_center
2	3519155	3519195	RBFOX2_HepG2_ENCSR987FTF_1	6.151588918804055	-	rcrunch	peak_center
7	158554902	158554942	RBFOX2_HepG2_ENCSR987FTF_1	6.149938547193947	-	rcrunch	peak_center
15	22821633	22821673	RBFOX2_HepG2_ENCSR987FTF_1	6.1484886068454765	+	rcrunch	peak_center
19	6677623	6677663	RBFOX2_HepG2_ENCSR987FTF_1	6.147795269654921	-	rcrunch	peak_center
19	991529	991569	RBFOX2_HepG2_ENCSR987FTF_1	6.1463272498360935	+	rcrunch	peak_center
17	82850560	82850600	RBFOX2_HepG2_ENCSR987FTF_1	6.143332833755139	+	rcrunch	peak_center
4	1761332	1761372	RBFOX2_HepG2_ENCSR987FTF_1	6.141551716110285	-	rcrunch	peak_center
16	15133185	15133225	RBFOX2_HepG2_ENCSR987FTF_1	6.13130457190608	-	rcrunch	peak_center
7	100351665	100351705	RBFOX2_HepG2_ENCSR987FTF_1	6.124424383204246	+	rcrunch	peak_center
7	157734222	157734262	RBFOX2_HepG2_ENCSR987FTF_1	6.1093832963325285	-	rcrunch	peak_center
2	130162077	130162117	RBFOX2_HepG2_ENCSR987FTF_1	6.103506512255508	-	rcrunch	peak_center
1	226975673	226975713	RBFOX2_HepG2_ENCSR987FTF_1	6.084215543392317	+	rcrunch	peak_center
22	50711210	50711250	RBFOX2_HepG2_ENCSR987FTF_1	6.0834490167940745	+	rcrunch	peak_center
11	18012741	18012781	RBFOX2_HepG2_ENCSR987FTF_1	6.079534806033162	-	rcrunch	peak_center
14	23309443	23309483	RBFOX2_HepG2_ENCSR987FTF_1	6.067875939225197	+	rcrunch	peak_center
5	1069978	1070018	RBFOX2_HepG2_ENCSR987FTF_1	6.044654056748723	-	rcrunch	peak_center
17	8465655	8465695	RBFOX2_HepG2_ENCSR987FTF_1	6.040488984489398	+	rcrunch	peak_center
19	10116750	10116790	RBFOX2_HepG2_ENCSR987FTF_1	6.038457905393841	-	rcrunch	peak_center
1	21657173	21657213	RBFOX2_HepG2_ENCSR987FTF_1	6.0382871575062875	-	rcrunch	peak_center
20	63816116	63816156	RBFOX2_HepG2_ENCSR987FTF_1	6.038234253536968	-	rcrunch	peak_center
17	8463575	8463615	RBFOX2_HepG2_ENCSR987FTF_1	6.036935134672659	+	rcrunch	peak_center
1	16647722	16647762	RBFOX2_HepG2_ENCSR987FTF_1	6.029415817573987	+	rcrunch	peak_center
22	32759915	32759955	RBFOX2_HepG2_ENCSR987FTF_1	6.024901897757252	-	rcrunch	peak_center
7	100351725	100351765	RBFOX2_HepG2_ENCSR987FTF_1	6.024267205900537	+	rcrunch	peak_center
7	99403900	99403940	RBFOX2_HepG2_ENCSR987FTF_1	6.023504030939241	-	rcrunch	peak_center
6	35479752	35479792	RBFOX2_HepG2_ENCSR987FTF_1	6.009418711067103	-	rcrunch	peak_center
20	62135121	62135161	RBFOX2_HepG2_ENCSR987FTF_1	6.000490778681952	+	rcrunch	peak_center
16	87366521	87366561	RBFOX2_HepG2_ENCSR987FTF_1	5.997746720765549	-	rcrunch	peak_center
9	137805140	137805180	RBFOX2_HepG2_ENCSR987FTF_1	5.993341516042878	+	rcrunch	peak_center
16	8858141	8858181	RBFOX2_HepG2_ENCSR987FTF_1	5.982125834148826	-	rcrunch	peak_center
7	158550995	158551035	RBFOX2_HepG2_ENCSR987FTF_1	5.970545978915599	-	rcrunch	peak_center
7	1154024	1154064	RBFOX2_HepG2_ENCSR987FTF_1	5.967590209055499	-	rcrunch	peak_center
14	105467117	105467157	RBFOX2_HepG2_ENCSR987FTF_1	5.96544775222563	+	rcrunch	peak_center
22	24103100	24103140	RBFOX2_HepG2_ENCSR987FTF_1	5.962568481824113	+	rcrunch	peak_center
3	38126058	38126098	RBFOX2_HepG2_ENCSR987FTF_1	5.962222591982025	-	rcrunch	peak_center
7	158547326	158547366	RBFOX2_HepG2_ENCSR987FTF_1	5.962209631509018	-	rcrunch	peak_center
4	189279396	189279436	RBFOX2_HepG2_ENCSR987FTF_1	5.958656543023719	-	rcrunch	peak_center
17	892186	892226	RBFOX2_HepG2_ENCSR987FTF_1	5.956363418258553	-	rcrunch	peak_center
7	158366356	158366396	RBFOX2_HepG2_ENCSR987FTF_1	5.9527816534373645	-	rcrunch	peak_center
16	50581968	50582008	RBFOX2_HepG2_ENCSR987FTF_1	5.9500267737392	+	rcrunch	peak_center
12	109945129	109945169	RBFOX2_HepG2_ENCSR987FTF_1	5.945696374107076	-	rcrunch	peak_center
2	27203022	27203062	RBFOX2_HepG2_ENCSR987FTF_1	5.9445236162212645	-	rcrunch	peak_center
17	8465817	8465857	RBFOX2_HepG2_ENCSR987FTF_1	5.941931456820015	+	rcrunch	peak_center
15	75359277	75359317	RBFOX2_HepG2_ENCSR987FTF_1	5.941277430046853	-	rcrunch	peak_center
X	74274871	74274911	RBFOX2_HepG2_ENCSR987FTF_1	5.93190983559246	-	rcrunch	peak_center
2	62725696	62725736	RBFOX2_HepG2_ENCSR987FTF_1	5.927297667425346	+	rcrunch	peak_center
17	78802197	78802237	RBFOX2_HepG2_ENCSR987FTF_1	5.9272151359943095	-	rcrunch	peak_center
16	8857140	8857180	RBFOX2_HepG2_ENCSR987FTF_1	5.926206644501238	-	rcrunch	peak_center
13	113105954	113105994	RBFOX2_HepG2_ENCSR987FTF_1	5.925010330080712	+	rcrunch	peak_center
15	75358652	75358692	RBFOX2_HepG2_ENCSR987FTF_1	5.923054708691714	-	rcrunch	peak_center
10	73825050	73825090	RBFOX2_HepG2_ENCSR987FTF_1	5.9226600210905485	-	rcrunch	peak_center
8	38421708	38421748	RBFOX2_HepG2_ENCSR987FTF_1	5.911717855252881	-	rcrunch	peak_center
7	158365654	158365694	RBFOX2_HepG2_ENCSR987FTF_1	5.9094681618314535	-	rcrunch	peak_center
11	2134847	2134887	RBFOX2_HepG2_ENCSR987FTF_1	5.905430277219689	-	rcrunch	peak_center
19	1105894	1105934	RBFOX2_HepG2_ENCSR987FTF_1	5.905063587963076	+	rcrunch	peak_center
19	58479849	58479889	RBFOX2_HepG2_ENCSR987FTF_1	5.900589148007317	-	rcrunch	peak_center
1	1053252	1053292	RBFOX2_HepG2_ENCSR987FTF_1	5.897062814144628	+	rcrunch	peak_center
20	37386582	37386622	RBFOX2_HepG2_ENCSR987FTF_1	5.890369121037282	+	rcrunch	peak_center
16	30668107	30668147	RBFOX2_HepG2_ENCSR987FTF_1	5.880288688281362	+	rcrunch	peak_center
17	7179031	7179071	RBFOX2_HepG2_ENCSR987FTF_1	5.880046023636951	-	rcrunch	peak_center
17	82849787	82849827	RBFOX2_HepG2_ENCSR987FTF_1	5.872852782915768	+	rcrunch	peak_center
5	1073388	1073428	RBFOX2_HepG2_ENCSR987FTF_1	5.871287912556328	-	rcrunch	peak_center
17	41819438	41819478	RBFOX2_HepG2_ENCSR987FTF_1	5.871099413482241	+	rcrunch	peak_center
8	143835280	143835320	RBFOX2_HepG2_ENCSR987FTF_1	5.869514038772347	-	rcrunch	peak_center
2	130164143	130164183	RBFOX2_HepG2_ENCSR987FTF_1	5.866512399493732	-	rcrunch	peak_center
22	20140275	20140315	RBFOX2_HepG2_ENCSR987FTF_1	5.866221021737322	+	rcrunch	peak_center
16	31185278	31185318	RBFOX2_HepG2_ENCSR987FTF_1	5.863719341306214	+	rcrunch	peak_center
18	76424158	76424198	RBFOX2_HepG2_ENCSR987FTF_1	5.861759132805526	-	rcrunch	peak_center
16	85646208	85646248	RBFOX2_HepG2_ENCSR987FTF_1	5.8505025731373275	+	rcrunch	peak_center
X	154355167	154355207	RBFOX2_HepG2_ENCSR987FTF_1	5.850218109943054	-	rcrunch	peak_center
19	34389679	34389719	RBFOX2_HepG2_ENCSR987FTF_1	5.837394327752326	+	rcrunch	peak_center
7	157733377	157733417	RBFOX2_HepG2_ENCSR987FTF_1	5.836976394555732	-	rcrunch	peak_center
19	2228072	2228112	RBFOX2_HepG2_ENCSR987FTF_1	5.833867375804614	+	rcrunch	peak_center
17	81957689	81957729	RBFOX2_HepG2_ENCSR987FTF_1	5.8306758863248005	-	rcrunch	peak_center
21	45471181	45471221	RBFOX2_HepG2_ENCSR987FTF_1	5.825156923781083	+	rcrunch	peak_center
11	65557806	65557846	RBFOX2_HepG2_ENCSR987FTF_1	5.823525952746446	-	rcrunch	peak_center
20	63961230	63961270	RBFOX2_HepG2_ENCSR987FTF_1	5.820244633828242	-	rcrunch	peak_center
4	2826534	2826574	RBFOX2_HepG2_ENCSR987FTF_1	5.8198629795657215	+	rcrunch	peak_center
1	53272503	53272543	RBFOX2_HepG2_ENCSR987FTF_1	5.805448050432495	-	rcrunch	peak_center
16	75248232	75248272	RBFOX2_HepG2_ENCSR987FTF_1	5.8036107567018895	-	rcrunch	peak_center
18	76423457	76423497	RBFOX2_HepG2_ENCSR987FTF_1	5.800714275329902	-	rcrunch	peak_center
4	1296454	1296494	RBFOX2_HepG2_ENCSR987FTF_1	5.794851472806228	+	rcrunch	peak_center
11	18012377	18012417	RBFOX2_HepG2_ENCSR987FTF_1	5.793669703266263	-	rcrunch	peak_center
1	43587786	43587826	RBFOX2_HepG2_ENCSR987FTF_1	5.7926561216067975	+	rcrunch	peak_center
19	991634	991674	RBFOX2_HepG2_ENCSR987FTF_1	5.787109478014943	+	rcrunch	peak_center
2	101034400	101034440	RBFOX2_HepG2_ENCSR987FTF_1	5.778593947990259	-	rcrunch	peak_center
19	806155	806195	RBFOX2_HepG2_ENCSR987FTF_1	5.767057294231335	+	rcrunch	peak_center
16	50578846	50578886	RBFOX2_HepG2_ENCSR987FTF_1	5.753147536865714	+	rcrunch	peak_center
3	184378684	184378724	RBFOX2_HepG2_ENCSR987FTF_1	5.751066090857327	+	rcrunch	peak_center
20	63284057	63284097	RBFOX2_HepG2_ENCSR987FTF_1	5.7442924662399895	+	rcrunch	peak_center
6	170377747	170377787	RBFOX2_HepG2_ENCSR987FTF_1	5.742237880983884	+	rcrunch	peak_center
2	128303298	128303338	RBFOX2_HepG2_ENCSR987FTF_1	5.741979077438638	-	rcrunch	peak_center
3	48627396	48627436	RBFOX2_HepG2_ENCSR987FTF_1	5.738891967941982	-	rcrunch	peak_center
12	6336704	6336744	RBFOX2_HepG2_ENCSR987FTF_1	5.738202376625796	-	rcrunch	peak_center
6	170377840	170377880	RBFOX2_HepG2_ENCSR987FTF_1	5.735586116784577	+	rcrunch	peak_center
1	21657080	21657120	RBFOX2_HepG2_ENCSR987FTF_1	5.735341889243977	-	rcrunch	peak_center
16	1387185	1387225	RBFOX2_HepG2_ENCSR987FTF_1	5.723221348019099	-	rcrunch	peak_center
16	647085	647125	RBFOX2_HepG2_ENCSR987FTF_1	5.723101515809024	+	rcrunch	peak_center
11	70371465	70371505	RBFOX2_HepG2_ENCSR987FTF_1	5.7183771130754675	+	rcrunch	peak_center
22	23792375	23792415	RBFOX2_HepG2_ENCSR987FTF_1	5.713905984392446	+	rcrunch	peak_center
15	75359171	75359211	RBFOX2_HepG2_ENCSR987FTF_1	5.713660140244813	-	rcrunch	peak_center
14	100734965	100735005	RBFOX2_HepG2_ENCSR987FTF_1	5.7109772251042905	+	rcrunch	peak_center
2	130120737	130120777	RBFOX2_HepG2_ENCSR987FTF_1	5.7089940645790325	-	rcrunch	peak_center
7	5530188	5530228	RBFOX2_HepG2_ENCSR987FTF_1	5.705393500013912	-	rcrunch	peak_center
19	11232069	11232109	RBFOX2_HepG2_ENCSR987FTF_1	5.701902971124892	-	rcrunch	peak_center
3	52482795	52482835	RBFOX2_HepG2_ENCSR987FTF_1	5.6973593516187195	+	rcrunch	peak_center
1	116404591	116404631	RBFOX2_HepG2_ENCSR987FTF_1	5.697347667859193	+	rcrunch	peak_center
4	1802579	1802619	RBFOX2_HepG2_ENCSR987FTF_1	5.69498639151663	+	rcrunch	peak_center
16	50581868	50581908	RBFOX2_HepG2_ENCSR987FTF_1	5.690648874537848	+	rcrunch	peak_center
14	89325176	89325216	RBFOX2_HepG2_ENCSR987FTF_1	5.682958845285909	-	rcrunch	peak_center
6	170377097	170377137	RBFOX2_HepG2_ENCSR987FTF_1	5.6828012117322135	+	rcrunch	peak_center
7	1154387	1154427	RBFOX2_HepG2_ENCSR987FTF_1	5.682673252257231	-	rcrunch	peak_center
17	40033573	40033613	RBFOX2_HepG2_ENCSR987FTF_1	5.6821448993174375	-	rcrunch	peak_center
2	42261948	42261988	RBFOX2_HepG2_ENCSR987FTF_1	5.674700734591775	+	rcrunch	peak_center
22	37807105	37807145	RBFOX2_HepG2_ENCSR987FTF_1	5.671428246171223	+	rcrunch	peak_center
1	43587607	43587647	RBFOX2_HepG2_ENCSR987FTF_1	5.666780325344777	+	rcrunch	peak_center
19	6706937	6706977	RBFOX2_HepG2_ENCSR987FTF_1	5.664860547261063	-	rcrunch	peak_center
3	42619806	42619846	RBFOX2_HepG2_ENCSR987FTF_1	5.659799180220883	+	rcrunch	peak_center
21	44862963	44863003	RBFOX2_HepG2_ENCSR987FTF_1	5.654129660001812	-	rcrunch	peak_center
16	8780136	8780176	RBFOX2_HepG2_ENCSR987FTF_1	5.65137442031534	+	rcrunch	peak_center
1	3722997	3723037	RBFOX2_HepG2_ENCSR987FTF_1	5.646342172901722	+	rcrunch	peak_center
17	64387641	64387681	RBFOX2_HepG2_ENCSR987FTF_1	5.64227761347709	+	rcrunch	peak_center
11	65426349	65426389	RBFOX2_HepG2_ENCSR987FTF_1	5.640289181955848	+	rcrunch	peak_center
14	92121511	92121551	RBFOX2_HepG2_ENCSR987FTF_1	5.637253183592416	-	rcrunch	peak_center
19	34389367	34389407	RBFOX2_HepG2_ENCSR987FTF_1	5.6348566025879325	+	rcrunch	peak_center
2	131508862	131508902	RBFOX2_HepG2_ENCSR987FTF_1	5.634068360042706	+	rcrunch	peak_center
19	6686661	6686701	RBFOX2_HepG2_ENCSR987FTF_1	5.629565410460062	-	rcrunch	peak_center
16	85646262	85646302	RBFOX2_HepG2_ENCSR987FTF_1	5.6214505622113755	+	rcrunch	peak_center
20	63286059	63286099	RBFOX2_HepG2_ENCSR987FTF_1	5.615693120053873	+	rcrunch	peak_center
5	177459847	177459887	RBFOX2_HepG2_ENCSR987FTF_1	5.608333975842832	-	rcrunch	peak_center
16	647002	647042	RBFOX2_HepG2_ENCSR987FTF_1	5.60813108297118	+	rcrunch	peak_center
19	17210424	17210464	RBFOX2_HepG2_ENCSR987FTF_1	5.607253765116618	+	rcrunch	peak_center
18	58322892	58322932	RBFOX2_HepG2_ENCSR987FTF_1	5.5969138895969035	+	rcrunch	peak_center
7	4717416	4717456	RBFOX2_HepG2_ENCSR987FTF_1	5.59621631211452	+	rcrunch	peak_center
16	1387761	1387801	RBFOX2_HepG2_ENCSR987FTF_1	5.590785608443293	-	rcrunch	peak_center
16	50621833	50621873	RBFOX2_HepG2_ENCSR987FTF_1	5.584124897379979	+	rcrunch	peak_center
20	63815924	63815964	RBFOX2_HepG2_ENCSR987FTF_1	5.580910269760087	-	rcrunch	peak_center
19	46610321	46610361	RBFOX2_HepG2_ENCSR987FTF_1	5.577444774453976	+	rcrunch	peak_center
22	49815929	49815969	RBFOX2_HepG2_ENCSR987FTF_1	5.576754008226642	-	rcrunch	peak_center
1	6651952	6651992	RBFOX2_HepG2_ENCSR987FTF_1	5.572596947131559	-	rcrunch	peak_center
16	87477882	87477922	RBFOX2_HepG2_ENCSR987FTF_1	5.570247368136566	-	rcrunch	peak_center
17	81996124	81996164	RBFOX2_HepG2_ENCSR987FTF_1	5.5696816784227146	+	rcrunch	peak_center
11	65558030	65558070	RBFOX2_HepG2_ENCSR987FTF_1	5.567380487965679	-	rcrunch	peak_center
6	30317462	30317502	RBFOX2_HepG2_ENCSR987FTF_1	5.565374105314233	-	rcrunch	peak_center
7	1016644	1016684	RBFOX2_HepG2_ENCSR987FTF_1	5.563720887158864	-	rcrunch	peak_center
19	6745621	6745661	RBFOX2_HepG2_ENCSR987FTF_1	5.559059890279208	+	rcrunch	peak_center
1	11661433	11661473	RBFOX2_HepG2_ENCSR987FTF_1	5.558588653173058	+	rcrunch	peak_center
1	111448917	111448957	RBFOX2_HepG2_ENCSR987FTF_1	5.557160904315755	-	rcrunch	peak_center
13	98280059	98280099	RBFOX2_HepG2_ENCSR987FTF_1	5.556764349419137	+	rcrunch	peak_center
9	128118659	128118699	RBFOX2_HepG2_ENCSR987FTF_1	5.549988031122863	-	rcrunch	peak_center
19	49103653	49103693	RBFOX2_HepG2_ENCSR987FTF_1	5.547067943709682	+	rcrunch	peak_center
8	22565947	22565987	RBFOX2_HepG2_ENCSR987FTF_1	5.546107230916848	+	rcrunch	peak_center
2	131510864	131510904	RBFOX2_HepG2_ENCSR987FTF_1	5.544388514822353	+	rcrunch	peak_center
14	94616499	94616539	RBFOX2_HepG2_ENCSR987FTF_1	5.541023952278984	+	rcrunch	peak_center
17	8463451	8463491	RBFOX2_HepG2_ENCSR987FTF_1	5.5383113473794126	+	rcrunch	peak_center
1	226976317	226976357	RBFOX2_HepG2_ENCSR987FTF_1	5.5358728654826415	+	rcrunch	peak_center
19	3643142	3643182	RBFOX2_HepG2_ENCSR987FTF_1	5.535192660201293	-	rcrunch	peak_center
19	1106094	1106134	RBFOX2_HepG2_ENCSR987FTF_1	5.534033403399628	+	rcrunch	peak_center
1	43587856	43587896	RBFOX2_HepG2_ENCSR987FTF_1	5.532720640578106	+	rcrunch	peak_center
6	170377890	170377930	RBFOX2_HepG2_ENCSR987FTF_1	5.53252153393087	+	rcrunch	peak_center
17	82003724	82003764	RBFOX2_HepG2_ENCSR987FTF_1	5.531892096801196	+	rcrunch	peak_center
7	157732017	157732057	RBFOX2_HepG2_ENCSR987FTF_1	5.527587163183397	-	rcrunch	peak_center
X	47145709	47145749	RBFOX2_HepG2_ENCSR987FTF_1	5.526033094546168	+	rcrunch	peak_center
6	2201092	2201132	RBFOX2_HepG2_ENCSR987FTF_1	5.523314896288066	-	rcrunch	peak_center
20	63667762	63667802	RBFOX2_HepG2_ENCSR987FTF_1	5.520439020987444	+	rcrunch	peak_center
9	92713653	92713693	RBFOX2_HepG2_ENCSR987FTF_1	5.515661551047354	-	rcrunch	peak_center
7	1016311	1016351	RBFOX2_HepG2_ENCSR987FTF_1	5.512200950591612	-	rcrunch	peak_center
20	25494450	25494490	RBFOX2_HepG2_ENCSR987FTF_1	5.509407220711202	-	rcrunch	peak_center
20	2656284	2656324	RBFOX2_HepG2_ENCSR987FTF_1	5.5061583346661465	+	rcrunch	peak_center
8	127907560	127907600	RBFOX2_HepG2_ENCSR987FTF_1	5.498463037418783	+	rcrunch	peak_center
9	128821187	128821227	RBFOX2_HepG2_ENCSR987FTF_1	5.493714096495292	-	rcrunch	peak_center
2	3518965	3519005	RBFOX2_HepG2_ENCSR987FTF_1	5.488609671392138	-	rcrunch	peak_center
7	987845	987885	RBFOX2_HepG2_ENCSR987FTF_1	5.485945468148596	+	rcrunch	peak_center
22	50711041	50711081	RBFOX2_HepG2_ENCSR987FTF_1	5.483664298899656	+	rcrunch	peak_center
16	87706497	87706537	RBFOX2_HepG2_ENCSR987FTF_1	5.480664396202399	-	rcrunch	peak_center
15	25065856	25065896	RBFOX2_HepG2_ENCSR987FTF_1	5.479841512046383	+	rcrunch	peak_center
22	46605863	46605903	RBFOX2_HepG2_ENCSR987FTF_1	5.474291659655582	+	rcrunch	peak_center
1	53272416	53272456	RBFOX2_HepG2_ENCSR987FTF_1	5.473950014163664	-	rcrunch	peak_center
2	101034494	101034534	RBFOX2_HepG2_ENCSR987FTF_1	5.471965915556876	-	rcrunch	peak_center
19	55670549	55670589	RBFOX2_HepG2_ENCSR987FTF_1	5.4685119860147005	+	rcrunch	peak_center
X	1401788	1401828	RBFOX2_HepG2_ENCSR987FTF_1	5.465962728064786	+	rcrunch	peak_center
18	48758705	48758745	RBFOX2_HepG2_ENCSR987FTF_1	5.465484125772943	+	rcrunch	peak_center
X	133820394	133820434	RBFOX2_HepG2_ENCSR987FTF_1	5.464710853441657	-	rcrunch	peak_center
2	3349429	3349469	RBFOX2_HepG2_ENCSR987FTF_1	5.462197310748969	-	rcrunch	peak_center
17	29117549	29117589	RBFOX2_HepG2_ENCSR987FTF_1	5.460021605818088	-	rcrunch	peak_center
16	85645185	85645225	RBFOX2_HepG2_ENCSR987FTF_1	5.457565788570305	+	rcrunch	peak_center
21	45471022	45471062	RBFOX2_HepG2_ENCSR987FTF_1	5.45510432151926	+	rcrunch	peak_center
16	87706907	87706947	RBFOX2_HepG2_ENCSR987FTF_1	5.452762173390004	-	rcrunch	peak_center
6	2201194	2201234	RBFOX2_HepG2_ENCSR987FTF_1	5.4512893977343815	-	rcrunch	peak_center
6	130879387	130879427	RBFOX2_HepG2_ENCSR987FTF_1	5.442227293322009	-	rcrunch	peak_center
2	187541908	187541948	RBFOX2_HepG2_ENCSR987FTF_1	5.441855204005559	-	rcrunch	peak_center
6	130879436	130879476	RBFOX2_HepG2_ENCSR987FTF_1	5.4384163718597565	-	rcrunch	peak_center
11	991319	991359	RBFOX2_HepG2_ENCSR987FTF_1	5.435611088014211	+	rcrunch	peak_center
20	63815349	63815389	RBFOX2_HepG2_ENCSR987FTF_1	5.434785650923823	-	rcrunch	peak_center
19	41897688	41897728	RBFOX2_HepG2_ENCSR987FTF_1	5.431455947645722	+	rcrunch	peak_center
18	23218661	23218701	RBFOX2_HepG2_ENCSR987FTF_1	5.42548057225453	+	rcrunch	peak_center
16	85645996	85646036	RBFOX2_HepG2_ENCSR987FTF_1	5.42519454576306	+	rcrunch	peak_center
1	226976664	226976704	RBFOX2_HepG2_ENCSR987FTF_1	5.42312507860202	+	rcrunch	peak_center
21	43884736	43884776	RBFOX2_HepG2_ENCSR987FTF_1	5.4220653771468985	+	rcrunch	peak_center
17	41820486	41820526	RBFOX2_HepG2_ENCSR987FTF_1	5.419719722236584	+	rcrunch	peak_center
16	87477764	87477804	RBFOX2_HepG2_ENCSR987FTF_1	5.419585960973786	-	rcrunch	peak_center
12	6928221	6928261	RBFOX2_HepG2_ENCSR987FTF_1	5.419058885052488	+	rcrunch	peak_center
4	1802673	1802713	RBFOX2_HepG2_ENCSR987FTF_1	5.418081780626951	+	rcrunch	peak_center
16	2759920	2759960	RBFOX2_HepG2_ENCSR987FTF_1	5.416534288737288	+	rcrunch	peak_center
19	879210	879250	RBFOX2_HepG2_ENCSR987FTF_1	5.413804592654457	-	rcrunch	peak_center
20	63668153	63668193	RBFOX2_HepG2_ENCSR987FTF_1	5.408759303516259	+	rcrunch	peak_center
7	158365911	158365951	RBFOX2_HepG2_ENCSR987FTF_1	5.407209162864842	-	rcrunch	peak_center
2	170717884	170717924	RBFOX2_HepG2_ENCSR987FTF_1	5.40613386955746	+	rcrunch	peak_center
17	7109783	7109823	RBFOX2_HepG2_ENCSR987FTF_1	5.406108689986805	-	rcrunch	peak_center
4	1295804	1295844	RBFOX2_HepG2_ENCSR987FTF_1	5.402243715886251	+	rcrunch	peak_center
17	78823022	78823062	RBFOX2_HepG2_ENCSR987FTF_1	5.401255310782825	-	rcrunch	peak_center
19	2335429	2335469	RBFOX2_HepG2_ENCSR987FTF_1	5.40081088611492	+	rcrunch	peak_center
16	4694523	4694563	RBFOX2_HepG2_ENCSR987FTF_1	5.399771669325691	+	rcrunch	peak_center
2	131510525	131510565	RBFOX2_HepG2_ENCSR987FTF_1	5.398713506001845	+	rcrunch	peak_center
6	170376904	170376944	RBFOX2_HepG2_ENCSR987FTF_1	5.395841111023858	+	rcrunch	peak_center
19	38710429	38710469	RBFOX2_HepG2_ENCSR987FTF_1	5.395571503864807	+	rcrunch	peak_center
17	82849988	82850028	RBFOX2_HepG2_ENCSR987FTF_1	5.394281067589391	+	rcrunch	peak_center
15	72203805	72203845	RBFOX2_HepG2_ENCSR987FTF_1	5.3857820832979515	-	rcrunch	peak_center
7	1016855	1016895	RBFOX2_HepG2_ENCSR987FTF_1	5.385622297712373	-	rcrunch	peak_center
22	32760672	32760712	RBFOX2_HepG2_ENCSR987FTF_1	5.382742389036268	-	rcrunch	peak_center
21	44863382	44863422	RBFOX2_HepG2_ENCSR987FTF_1	5.381094272307483	-	rcrunch	peak_center
8	502656	502696	RBFOX2_HepG2_ENCSR987FTF_1	5.378365393617845	-	rcrunch	peak_center
17	380642	380682	RBFOX2_HepG2_ENCSR987FTF_1	5.3764754576965474	-	rcrunch	peak_center
16	30928256	30928296	RBFOX2_HepG2_ENCSR987FTF_1	5.375533092824181	+	rcrunch	peak_center
22	46606674	46606714	RBFOX2_HepG2_ENCSR987FTF_1	5.371723317140283	+	rcrunch	peak_center
15	22917154	22917194	RBFOX2_HepG2_ENCSR987FTF_1	5.370642669431233	-	rcrunch	peak_center
20	62048748	62048788	RBFOX2_HepG2_ENCSR987FTF_1	5.36782835440495	-	rcrunch	peak_center
16	85646608	85646648	RBFOX2_HepG2_ENCSR987FTF_1	5.363455060029666	+	rcrunch	peak_center
2	130163196	130163236	RBFOX2_HepG2_ENCSR987FTF_1	5.362424913938674	-	rcrunch	peak_center
22	19116927	19116967	RBFOX2_HepG2_ENCSR987FTF_1	5.360999950985039	-	rcrunch	peak_center
1	1053410	1053450	RBFOX2_HepG2_ENCSR987FTF_1	5.359884165738438	+	rcrunch	peak_center
7	1016756	1016796	RBFOX2_HepG2_ENCSR987FTF_1	5.356339977178344	-	rcrunch	peak_center
9	92715077	92715117	RBFOX2_HepG2_ENCSR987FTF_1	5.355750462576496	-	rcrunch	peak_center
16	67943242	67943282	RBFOX2_HepG2_ENCSR987FTF_1	5.353480410818462	-	rcrunch	peak_center
20	64037318	64037358	RBFOX2_HepG2_ENCSR987FTF_1	5.3487555084572405	+	rcrunch	peak_center
16	88663515	88663555	RBFOX2_HepG2_ENCSR987FTF_1	5.3485399339638295	+	rcrunch	peak_center
10	679628	679668	RBFOX2_HepG2_ENCSR987FTF_1	5.347893807157139	-	rcrunch	peak_center
3	125374748	125374788	RBFOX2_HepG2_ENCSR987FTF_1	5.346187135380829	-	rcrunch	peak_center
19	6676420	6676460	RBFOX2_HepG2_ENCSR987FTF_1	5.345169568664352	-	rcrunch	peak_center
17	380318	380358	RBFOX2_HepG2_ENCSR987FTF_1	5.3418627326379315	-	rcrunch	peak_center
7	100352060	100352100	RBFOX2_HepG2_ENCSR987FTF_1	5.340643512732504	+	rcrunch	peak_center
9	136849012	136849052	RBFOX2_HepG2_ENCSR987FTF_1	5.338979850210131	+	rcrunch	peak_center
2	131509189	131509229	RBFOX2_HepG2_ENCSR987FTF_1	5.335279555062685	+	rcrunch	peak_center
2	10336135	10336175	RBFOX2_HepG2_ENCSR987FTF_1	5.334749602417591	+	rcrunch	peak_center
21	46145835	46145875	RBFOX2_HepG2_ENCSR987FTF_1	5.331904846038169	-	rcrunch	peak_center
19	3643006	3643046	RBFOX2_HepG2_ENCSR987FTF_1	5.331127198332221	-	rcrunch	peak_center
20	63734403	63734443	RBFOX2_HepG2_ENCSR987FTF_1	5.330789383145671	+	rcrunch	peak_center
17	82245313	82245353	RBFOX2_HepG2_ENCSR987FTF_1	5.327072476590894	-	rcrunch	peak_center
21	45456597	45456637	RBFOX2_HepG2_ENCSR987FTF_1	5.326153595928775	+	rcrunch	peak_center
X	154440312	154440352	RBFOX2_HepG2_ENCSR987FTF_1	5.324685916199878	+	rcrunch	peak_center
7	150340001	150340041	RBFOX2_HepG2_ENCSR987FTF_1	5.321364362820939	-	rcrunch	peak_center
2	26135782	26135822	RBFOX2_HepG2_ENCSR987FTF_1	5.318048306851658	+	rcrunch	peak_center
1	227767779	227767819	RBFOX2_HepG2_ENCSR987FTF_1	5.316053352798277	+	rcrunch	peak_center
17	82849906	82849946	RBFOX2_HepG2_ENCSR987FTF_1	5.315346482322977	+	rcrunch	peak_center
17	55277608	55277648	RBFOX2_HepG2_ENCSR987FTF_1	5.313735003252359	+	rcrunch	peak_center
9	136890153	136890193	RBFOX2_HepG2_ENCSR987FTF_1	5.31120657758812	+	rcrunch	peak_center
5	43289558	43289598	RBFOX2_HepG2_ENCSR987FTF_1	5.3057746745668215	-	rcrunch	peak_center
16	87706388	87706428	RBFOX2_HepG2_ENCSR987FTF_1	5.305210580649309	-	rcrunch	peak_center
6	35469556	35469596	RBFOX2_HepG2_ENCSR987FTF_1	5.3045416279754285	+	rcrunch	peak_center
X	1402924	1402964	RBFOX2_HepG2_ENCSR987FTF_1	5.3013510735339695	+	rcrunch	peak_center
16	85646416	85646456	RBFOX2_HepG2_ENCSR987FTF_1	5.299928167469622	+	rcrunch	peak_center
16	1387355	1387395	RBFOX2_HepG2_ENCSR987FTF_1	5.299243259901469	-	rcrunch	peak_center
12	30754618	30754658	RBFOX2_HepG2_ENCSR987FTF_1	5.29143707941083	-	rcrunch	peak_center
2	3518584	3518624	RBFOX2_HepG2_ENCSR987FTF_1	5.288489032347068	-	rcrunch	peak_center
9	136889894	136889934	RBFOX2_HepG2_ENCSR987FTF_1	5.284159140249664	+	rcrunch	peak_center
19	879803	879843	RBFOX2_HepG2_ENCSR987FTF_1	5.283171121620576	-	rcrunch	peak_center
18	79146343	79146383	RBFOX2_HepG2_ENCSR987FTF_1	5.281398931757754	+	rcrunch	peak_center
12	132718629	132718669	RBFOX2_HepG2_ENCSR987FTF_1	5.280885658584736	+	rcrunch	peak_center
19	4329519	4329559	RBFOX2_HepG2_ENCSR987FTF_1	5.2728746373164554	-	rcrunch	peak_center
22	32760452	32760492	RBFOX2_HepG2_ENCSR987FTF_1	5.2720750764648905	-	rcrunch	peak_center
7	987577	987617	RBFOX2_HepG2_ENCSR987FTF_1	5.269965131090921	+	rcrunch	peak_center
13	113110521	113110561	RBFOX2_HepG2_ENCSR987FTF_1	5.26921427294172	+	rcrunch	peak_center
7	987664	987704	RBFOX2_HepG2_ENCSR987FTF_1	5.268456141923663	+	rcrunch	peak_center
19	53876120	53876160	RBFOX2_HepG2_ENCSR987FTF_1	5.268150612094514	+	rcrunch	peak_center
11	65557879	65557919	RBFOX2_HepG2_ENCSR987FTF_1	5.268120685066717	-	rcrunch	peak_center
20	62827408	62827448	RBFOX2_HepG2_ENCSR987FTF_1	5.2676630404280855	+	rcrunch	peak_center
9	128821323	128821363	RBFOX2_HepG2_ENCSR987FTF_1	5.260939064629988	-	rcrunch	peak_center
22	24071852	24071892	RBFOX2_HepG2_ENCSR987FTF_1	5.260335775091245	+	rcrunch	peak_center
18	76423866	76423906	RBFOX2_HepG2_ENCSR987FTF_1	5.25886461964466	-	rcrunch	peak_center
5	176585812	176585852	RBFOX2_HepG2_ENCSR987FTF_1	5.258533017192193	+	rcrunch	peak_center
3	38454761	38454801	RBFOX2_HepG2_ENCSR987FTF_1	5.256061295793417	+	rcrunch	peak_center
10	75512630	75512670	RBFOX2_HepG2_ENCSR987FTF_1	5.2553002868580405	+	rcrunch	peak_center
14	53954210	53954250	RBFOX2_HepG2_ENCSR987FTF_1	5.252737941447289	-	rcrunch	peak_center
21	44861653	44861693	RBFOX2_HepG2_ENCSR987FTF_1	5.252284841298974	-	rcrunch	peak_center
5	73892327	73892367	RBFOX2_HepG2_ENCSR987FTF_1	5.249865464620179	+	rcrunch	peak_center
7	100566776	100566816	RBFOX2_HepG2_ENCSR987FTF_1	5.248276338960929	+	rcrunch	peak_center
11	35261835	35261875	RBFOX2_HepG2_ENCSR987FTF_1	5.2481797903538725	-	rcrunch	peak_center
18	79146423	79146463	RBFOX2_HepG2_ENCSR987FTF_1	5.243982670124706	+	rcrunch	peak_center
17	82245558	82245598	RBFOX2_HepG2_ENCSR987FTF_1	5.2427178398028085	-	rcrunch	peak_center
1	1339878	1339918	RBFOX2_HepG2_ENCSR987FTF_1	5.2395566472944415	-	rcrunch	peak_center
4	914339	914379	RBFOX2_HepG2_ENCSR987FTF_1	5.239217404302172	-	rcrunch	peak_center
17	81958247	81958287	RBFOX2_HepG2_ENCSR987FTF_1	5.238321425438035	-	rcrunch	peak_center
9	35690724	35690764	RBFOX2_HepG2_ENCSR987FTF_1	5.238149120131559	-	rcrunch	peak_center
X	154440209	154440249	RBFOX2_HepG2_ENCSR987FTF_1	5.237535017650983	+	rcrunch	peak_center
2	130163630	130163670	RBFOX2_HepG2_ENCSR987FTF_1	5.2370603718845015	-	rcrunch	peak_center
5	177089727	177089767	RBFOX2_HepG2_ENCSR987FTF_1	5.235163241092288	+	rcrunch	peak_center
20	58900413	58900453	RBFOX2_HepG2_ENCSR987FTF_1	5.231972163847232	+	rcrunch	peak_center
20	63815492	63815532	RBFOX2_HepG2_ENCSR987FTF_1	5.231201860733298	-	rcrunch	peak_center
14	77469391	77469431	RBFOX2_HepG2_ENCSR987FTF_1	5.2299729860781365	+	rcrunch	peak_center
14	105467043	105467083	RBFOX2_HepG2_ENCSR987FTF_1	5.2299474030742354	+	rcrunch	peak_center
2	241508329	241508369	RBFOX2_HepG2_ENCSR987FTF_1	5.225653189618028	-	rcrunch	peak_center
11	70420859	70420899	RBFOX2_HepG2_ENCSR987FTF_1	5.2245299560077125	+	rcrunch	peak_center
4	725396	725436	RBFOX2_HepG2_ENCSR987FTF_1	5.2229459217026255	+	rcrunch	peak_center
8	17907437	17907477	RBFOX2_HepG2_ENCSR987FTF_1	5.217543201437941	-	rcrunch	peak_center
17	8465574	8465614	RBFOX2_HepG2_ENCSR987FTF_1	5.2135542230855485	+	rcrunch	peak_center
2	241722053	241722093	RBFOX2_HepG2_ENCSR987FTF_1	5.2121586485585745	+	rcrunch	peak_center
17	77489581	77489621	RBFOX2_HepG2_ENCSR987FTF_1	5.210748977781374	+	rcrunch	peak_center
9	114211181	114211221	RBFOX2_HepG2_ENCSR987FTF_1	5.209606752030177	+	rcrunch	peak_center
13	112693486	112693526	RBFOX2_HepG2_ENCSR987FTF_1	5.207816836815937	+	rcrunch	peak_center
16	50585967	50586007	RBFOX2_HepG2_ENCSR987FTF_1	5.2045986561600825	+	rcrunch	peak_center
2	42214709	42214749	RBFOX2_HepG2_ENCSR987FTF_1	5.204421615152873	+	rcrunch	peak_center
10	378368	378408	RBFOX2_HepG2_ENCSR987FTF_1	5.204399498172197	-	rcrunch	peak_center
2	47160606	47160646	RBFOX2_HepG2_ENCSR987FTF_1	5.204013564903417	-	rcrunch	peak_center
20	33018953	33018993	RBFOX2_HepG2_ENCSR987FTF_1	5.203715149134147	+	rcrunch	peak_center
19	10712358	10712398	RBFOX2_HepG2_ENCSR987FTF_1	5.202027667176396	+	rcrunch	peak_center
17	380808	380848	RBFOX2_HepG2_ENCSR987FTF_1	5.201709959793911	-	rcrunch	peak_center
1	1299617	1299657	RBFOX2_HepG2_ENCSR987FTF_1	5.201422768644977	-	rcrunch	peak_center
2	130161474	130161514	RBFOX2_HepG2_ENCSR987FTF_1	5.199627660609047	-	rcrunch	peak_center
9	92250611	92250651	RBFOX2_HepG2_ENCSR987FTF_1	5.198998126401118	-	rcrunch	peak_center
21	44862084	44862124	RBFOX2_HepG2_ENCSR987FTF_1	5.1951854634109065	-	rcrunch	peak_center
7	1154556	1154596	RBFOX2_HepG2_ENCSR987FTF_1	5.193765723697521	-	rcrunch	peak_center
11	2134811	2134851	RBFOX2_HepG2_ENCSR987FTF_1	5.19356496274329	-	rcrunch	peak_center
17	82850193	82850233	RBFOX2_HepG2_ENCSR987FTF_1	5.191776183578095	+	rcrunch	peak_center
22	28884493	28884533	RBFOX2_HepG2_ENCSR987FTF_1	5.1912668215170195	+	rcrunch	peak_center
12	6928128	6928168	RBFOX2_HepG2_ENCSR987FTF_1	5.1894892670786215	+	rcrunch	peak_center
16	665464	665504	RBFOX2_HepG2_ENCSR987FTF_1	5.1887978577177005	+	rcrunch	peak_center
11	72706759	72706799	RBFOX2_HepG2_ENCSR987FTF_1	5.178191984425988	-	rcrunch	peak_center
17	6862952	6862992	RBFOX2_HepG2_ENCSR987FTF_1	5.167909842776663	+	rcrunch	peak_center
3	48694261	48694301	RBFOX2_HepG2_ENCSR987FTF_1	5.167513471404479	-	rcrunch	peak_center
22	49816002	49816042	RBFOX2_HepG2_ENCSR987FTF_1	5.166915939842057	-	rcrunch	peak_center
14	22768145	22768185	RBFOX2_HepG2_ENCSR987FTF_1	5.1657589389655705	+	rcrunch	peak_center
1	36322212	36322252	RBFOX2_HepG2_ENCSR987FTF_1	5.165481414857141	+	rcrunch	peak_center
21	45527319	45527359	RBFOX2_HepG2_ENCSR987FTF_1	5.164788167289097	-	rcrunch	peak_center
20	43459116	43459156	RBFOX2_HepG2_ENCSR987FTF_1	5.164099508111325	+	rcrunch	peak_center
3	42619913	42619953	RBFOX2_HepG2_ENCSR987FTF_1	5.163803934128511	+	rcrunch	peak_center
22	20086446	20086486	RBFOX2_HepG2_ENCSR987FTF_1	5.161794470327303	+	rcrunch	peak_center
20	63961100	63961140	RBFOX2_HepG2_ENCSR987FTF_1	5.161036560294241	-	rcrunch	peak_center
5	175880438	175880478	RBFOX2_HepG2_ENCSR987FTF_1	5.1599318290563385	+	rcrunch	peak_center
16	3054785	3054825	RBFOX2_HepG2_ENCSR987FTF_1	5.15415516375773	-	rcrunch	peak_center
16	85645750	85645790	RBFOX2_HepG2_ENCSR987FTF_1	5.154125998212637	+	rcrunch	peak_center
7	987972	988012	RBFOX2_HepG2_ENCSR987FTF_1	5.153797009231688	+	rcrunch	peak_center
17	58006579	58006619	RBFOX2_HepG2_ENCSR987FTF_1	5.15178357239988	-	rcrunch	peak_center
7	1016028	1016068	RBFOX2_HepG2_ENCSR987FTF_1	5.150014965143396	-	rcrunch	peak_center
15	22917059	22917099	RBFOX2_HepG2_ENCSR987FTF_1	5.147817713377717	-	rcrunch	peak_center
7	158551062	158551102	RBFOX2_HepG2_ENCSR987FTF_1	5.1477977833162	-	rcrunch	peak_center
X	23784742	23784782	RBFOX2_HepG2_ENCSR987FTF_1	5.1467911009138065	+	rcrunch	peak_center
19	34389906	34389946	RBFOX2_HepG2_ENCSR987FTF_1	5.146737448771512	+	rcrunch	peak_center
20	63815233	63815273	RBFOX2_HepG2_ENCSR987FTF_1	5.141712449800068	-	rcrunch	peak_center
21	46561541	46561581	RBFOX2_HepG2_ENCSR987FTF_1	5.138360832543165	+	rcrunch	peak_center
4	73419688	73419728	RBFOX2_HepG2_ENCSR987FTF_1	5.136657397449536	+	rcrunch	peak_center
7	100351438	100351478	RBFOX2_HepG2_ENCSR987FTF_1	5.136525697187332	+	rcrunch	peak_center
3	49686597	49686637	RBFOX2_HepG2_ENCSR987FTF_1	5.135819789979005	-	rcrunch	peak_center
17	891850	891890	RBFOX2_HepG2_ENCSR987FTF_1	5.1346375068615995	-	rcrunch	peak_center
17	75855013	75855053	RBFOX2_HepG2_ENCSR987FTF_1	5.1343354967455905	-	rcrunch	peak_center
20	64034087	64034127	RBFOX2_HepG2_ENCSR987FTF_1	5.133769447297159	+	rcrunch	peak_center
17	81956598	81956638	RBFOX2_HepG2_ENCSR987FTF_1	5.133091463518807	-	rcrunch	peak_center
17	78802049	78802089	RBFOX2_HepG2_ENCSR987FTF_1	5.1311453287762925	-	rcrunch	peak_center
12	6336490	6336530	RBFOX2_HepG2_ENCSR987FTF_1	5.126664022065594	-	rcrunch	peak_center
1	155273306	155273346	RBFOX2_HepG2_ENCSR987FTF_1	5.125852629872877	-	rcrunch	peak_center
9	35690554	35690594	RBFOX2_HepG2_ENCSR987FTF_1	5.124802307078798	-	rcrunch	peak_center
12	282412	282452	RBFOX2_HepG2_ENCSR987FTF_1	5.122223587669069	-	rcrunch	peak_center
19	46606305	46606345	RBFOX2_HepG2_ENCSR987FTF_1	5.121336205841097	+	rcrunch	peak_center
12	132779744	132779784	RBFOX2_HepG2_ENCSR987FTF_1	5.118872556129992	-	rcrunch	peak_center
7	45893222	45893262	RBFOX2_HepG2_ENCSR987FTF_1	5.118412763054416	+	rcrunch	peak_center
11	18012301	18012341	RBFOX2_HepG2_ENCSR987FTF_1	5.1154787556266434	-	rcrunch	peak_center
20	31571213	31571253	RBFOX2_HepG2_ENCSR987FTF_1	5.1130622408910815	+	rcrunch	peak_center
6	169724379	169724419	RBFOX2_HepG2_ENCSR987FTF_1	5.104337911795826	-	rcrunch	peak_center
22	49789806	49789846	RBFOX2_HepG2_ENCSR987FTF_1	5.104333699733392	-	rcrunch	peak_center
11	2699091	2699131	RBFOX2_HepG2_ENCSR987FTF_1	5.102691634986507	-	rcrunch	peak_center
6	44155355	44155395	RBFOX2_HepG2_ENCSR987FTF_1	5.101865554657402	+	rcrunch	peak_center
10	103692713	103692753	RBFOX2_HepG2_ENCSR987FTF_1	5.097521161099971	-	rcrunch	peak_center
15	22821748	22821788	RBFOX2_HepG2_ENCSR987FTF_1	5.095218281275747	+	rcrunch	peak_center
22	50710944	50710984	RBFOX2_HepG2_ENCSR987FTF_1	5.092955086327469	+	rcrunch	peak_center
21	44325812	44325852	RBFOX2_HepG2_ENCSR987FTF_1	5.0927614802774634	+	rcrunch	peak_center
11	2134729	2134769	RBFOX2_HepG2_ENCSR987FTF_1	5.088013400196994	-	rcrunch	peak_center
12	23950870	23950910	RBFOX2_HepG2_ENCSR987FTF_1	5.087815334594576	-	rcrunch	peak_center
7	158548441	158548481	RBFOX2_HepG2_ENCSR987FTF_1	5.087641210463867	-	rcrunch	peak_center
2	3186967	3187007	RBFOX2_HepG2_ENCSR987FTF_1	5.084748774691273	-	rcrunch	peak_center
17	81955674	81955714	RBFOX2_HepG2_ENCSR987FTF_1	5.083517933926574	-	rcrunch	peak_center
11	2136822	2136862	RBFOX2_HepG2_ENCSR987FTF_1	5.082509094831943	-	rcrunch	peak_center
20	63667669	63667709	RBFOX2_HepG2_ENCSR987FTF_1	5.080237143300701	+	rcrunch	peak_center
17	41819591	41819631	RBFOX2_HepG2_ENCSR987FTF_1	5.079111214496582	+	rcrunch	peak_center
19	42286389	42286429	RBFOX2_HepG2_ENCSR987FTF_1	5.076922611412789	+	rcrunch	peak_center
3	57571495	57571535	RBFOX2_HepG2_ENCSR987FTF_1	5.076197027088855	-	rcrunch	peak_center
17	381436	381476	RBFOX2_HepG2_ENCSR987FTF_1	5.073823995658071	-	rcrunch	peak_center
3	50218499	50218539	RBFOX2_HepG2_ENCSR987FTF_1	5.070586853137484	+	rcrunch	peak_center
6	158049937	158049977	RBFOX2_HepG2_ENCSR987FTF_1	5.068804650679743	+	rcrunch	peak_center
11	68352581	68352621	RBFOX2_HepG2_ENCSR987FTF_1	5.066894288766192	+	rcrunch	peak_center
16	2760058	2760098	RBFOX2_HepG2_ENCSR987FTF_1	5.06668710023052	+	rcrunch	peak_center
19	55242094	55242134	RBFOX2_HepG2_ENCSR987FTF_1	5.066344310762198	-	rcrunch	peak_center
8	127208761	127208801	RBFOX2_HepG2_ENCSR987FTF_1	5.062054230152876	-	rcrunch	peak_center
10	91865069	91865109	RBFOX2_HepG2_ENCSR987FTF_1	5.060573151680188	+	rcrunch	peak_center
16	81537916	81537956	RBFOX2_HepG2_ENCSR987FTF_1	5.060157278117924	+	rcrunch	peak_center
1	6651896	6651936	RBFOX2_HepG2_ENCSR987FTF_1	5.059586713396746	-	rcrunch	peak_center
12	131917117	131917157	RBFOX2_HepG2_ENCSR987FTF_1	5.056672474095585	+	rcrunch	peak_center
7	158404706	158404746	RBFOX2_HepG2_ENCSR987FTF_1	5.05605694681661	-	rcrunch	peak_center
X	132488882	132488922	RBFOX2_HepG2_ENCSR987FTF_1	5.055833624534968	-	rcrunch	peak_center
2	11580507	11580547	RBFOX2_HepG2_ENCSR987FTF_1	5.053385977067109	+	rcrunch	peak_center
3	58131232	58131272	RBFOX2_HepG2_ENCSR987FTF_1	5.052611102575275	+	rcrunch	peak_center
21	44510180	44510220	RBFOX2_HepG2_ENCSR987FTF_1	5.052532564681239	+	rcrunch	peak_center
4	2252784	2252824	RBFOX2_HepG2_ENCSR987FTF_1	5.049633472832255	-	rcrunch	peak_center
5	95959709	95959749	RBFOX2_HepG2_ENCSR987FTF_1	5.045376681913521	-	rcrunch	peak_center
12	121775259	121775299	RBFOX2_HepG2_ENCSR987FTF_1	5.043970186539538	+	rcrunch	peak_center
3	48627897	48627937	RBFOX2_HepG2_ENCSR987FTF_1	5.0404674452670815	-	rcrunch	peak_center
17	4860005	4860045	RBFOX2_HepG2_ENCSR987FTF_1	5.039301286467767	+	rcrunch	peak_center
7	988097	988137	RBFOX2_HepG2_ENCSR987FTF_1	5.038936470681781	+	rcrunch	peak_center
6	169552164	169552204	RBFOX2_HepG2_ENCSR987FTF_1	5.038857494965453	-	rcrunch	peak_center
16	30526148	30526188	RBFOX2_HepG2_ENCSR987FTF_1	5.036112060656532	-	rcrunch	peak_center
21	44863563	44863603	RBFOX2_HepG2_ENCSR987FTF_1	5.035062661531488	-	rcrunch	peak_center
19	38712635	38712675	RBFOX2_HepG2_ENCSR987FTF_1	5.034910712294628	+	rcrunch	peak_center
4	73412172	73412212	RBFOX2_HepG2_ENCSR987FTF_1	5.0310891413877314	+	rcrunch	peak_center
7	5529996	5530036	RBFOX2_HepG2_ENCSR987FTF_1	5.028351001961818	-	rcrunch	peak_center
22	32760258	32760298	RBFOX2_HepG2_ENCSR987FTF_1	5.028199134656279	-	rcrunch	peak_center
11	990392	990432	RBFOX2_HepG2_ENCSR987FTF_1	5.02737856198527	+	rcrunch	peak_center
22	50249048	50249088	RBFOX2_HepG2_ENCSR987FTF_1	5.024043883386546	-	rcrunch	peak_center
9	92250448	92250488	RBFOX2_HepG2_ENCSR987FTF_1	5.0223601569099525	-	rcrunch	peak_center
6	158627835	158627875	RBFOX2_HepG2_ENCSR987FTF_1	5.020334916503773	+	rcrunch	peak_center
2	10336077	10336117	RBFOX2_HepG2_ENCSR987FTF_1	5.017868773875301	+	rcrunch	peak_center
16	8856868	8856908	RBFOX2_HepG2_ENCSR987FTF_1	5.016993134360006	-	rcrunch	peak_center
2	3349306	3349346	RBFOX2_HepG2_ENCSR987FTF_1	5.016172065935353	-	rcrunch	peak_center
8	120800152	120800192	RBFOX2_HepG2_ENCSR987FTF_1	5.010133090171942	-	rcrunch	peak_center
16	491292	491332	RBFOX2_HepG2_ENCSR987FTF_1	5.009916173647309	+	rcrunch	peak_center
17	14496767	14496807	RBFOX2_HepG2_ENCSR987FTF_1	5.009559658022564	+	rcrunch	peak_center
20	47211234	47211274	RBFOX2_HepG2_ENCSR987FTF_1	5.00879876521111	-	rcrunch	peak_center
2	3187980	3188020	RBFOX2_HepG2_ENCSR987FTF_1	5.00645739422778	-	rcrunch	peak_center
7	987916	987956	RBFOX2_HepG2_ENCSR987FTF_1	5.0011701122324554	+	rcrunch	peak_center
6	32189933	32189973	RBFOX2_HepG2_ENCSR987FTF_1	5.00018937928582	-	rcrunch	peak_center
5	140267449	140267489	RBFOX2_HepG2_ENCSR987FTF_1	5.0000373980392645	-	rcrunch	peak_center
12	118144887	118144927	RBFOX2_HepG2_ENCSR987FTF_1	4.995931526936714	+	rcrunch	peak_center
11	64766654	64766694	RBFOX2_HepG2_ENCSR987FTF_1	4.995850854749403	-	rcrunch	peak_center
15	101214594	101214634	RBFOX2_HepG2_ENCSR987FTF_1	4.994681317824684	-	rcrunch	peak_center
2	241508462	241508502	RBFOX2_HepG2_ENCSR987FTF_1	4.99417899439892	-	rcrunch	peak_center
19	53875249	53875289	RBFOX2_HepG2_ENCSR987FTF_1	4.993393709373068	+	rcrunch	peak_center
20	17619901	17619941	RBFOX2_HepG2_ENCSR987FTF_1	4.993366863984168	-	rcrunch	peak_center
5	175881185	175881225	RBFOX2_HepG2_ENCSR987FTF_1	4.9917387952760235	+	rcrunch	peak_center
20	35284593	35284633	RBFOX2_HepG2_ENCSR987FTF_1	4.989034209654462	-	rcrunch	peak_center
4	1295908	1295948	RBFOX2_HepG2_ENCSR987FTF_1	4.986424628688332	+	rcrunch	peak_center
16	29807923	29807963	RBFOX2_HepG2_ENCSR987FTF_1	4.977115276521712	+	rcrunch	peak_center
22	23792616	23792656	RBFOX2_HepG2_ENCSR987FTF_1	4.976487393196969	+	rcrunch	peak_center
15	22917372	22917412	RBFOX2_HepG2_ENCSR987FTF_1	4.974191224230134	-	rcrunch	peak_center
19	49487682	49487722	RBFOX2_HepG2_ENCSR987FTF_1	4.973278669403964	+	rcrunch	peak_center
1	226977380	226977420	RBFOX2_HepG2_ENCSR987FTF_1	4.971466361692709	+	rcrunch	peak_center
X	49001303	49001343	RBFOX2_HepG2_ENCSR987FTF_1	4.970914499721957	-	rcrunch	peak_center
21	46146359	46146399	RBFOX2_HepG2_ENCSR987FTF_1	4.970209221916968	-	rcrunch	peak_center
17	63842284	63842324	RBFOX2_HepG2_ENCSR987FTF_1	4.9683520805495665	-	rcrunch	peak_center
11	2137319	2137359	RBFOX2_HepG2_ENCSR987FTF_1	4.965085633944298	-	rcrunch	peak_center
20	63740815	63740855	RBFOX2_HepG2_ENCSR987FTF_1	4.965071069908583	+	rcrunch	peak_center
19	10798249	10798289	RBFOX2_HepG2_ENCSR987FTF_1	4.964865930049763	+	rcrunch	peak_center
1	1112485	1112525	RBFOX2_HepG2_ENCSR987FTF_1	4.964409982577003	-	rcrunch	peak_center
21	45471091	45471131	RBFOX2_HepG2_ENCSR987FTF_1	4.964067239042349	+	rcrunch	peak_center
17	81956771	81956811	RBFOX2_HepG2_ENCSR987FTF_1	4.96186115636487	-	rcrunch	peak_center
11	66617160	66617200	RBFOX2_HepG2_ENCSR987FTF_1	4.9602354362662915	+	rcrunch	peak_center
4	1822811	1822851	RBFOX2_HepG2_ENCSR987FTF_1	4.9598657088424485	-	rcrunch	peak_center
2	130163297	130163337	RBFOX2_HepG2_ENCSR987FTF_1	4.957777011355018	-	rcrunch	peak_center
4	2934402	2934442	RBFOX2_HepG2_ENCSR987FTF_1	4.956134457930399	-	rcrunch	peak_center
1	183473084	183473124	RBFOX2_HepG2_ENCSR987FTF_1	4.956053281568408	+	rcrunch	peak_center
22	28884625	28884665	RBFOX2_HepG2_ENCSR987FTF_1	4.954086092042065	+	rcrunch	peak_center
7	155778913	155778953	RBFOX2_HepG2_ENCSR987FTF_1	4.953850396971096	+	rcrunch	peak_center
16	662994	663034	RBFOX2_HepG2_ENCSR987FTF_1	4.953444505194061	+	rcrunch	peak_center
7	158547965	158548005	RBFOX2_HepG2_ENCSR987FTF_1	4.952140165057229	-	rcrunch	peak_center
17	17163131	17163171	RBFOX2_HepG2_ENCSR987FTF_1	4.9518999825604055	+	rcrunch	peak_center
20	63681588	63681628	RBFOX2_HepG2_ENCSR987FTF_1	4.951858999503903	+	rcrunch	peak_center
6	130879299	130879339	RBFOX2_HepG2_ENCSR987FTF_1	4.9505952752778475	-	rcrunch	peak_center
4	1802294	1802334	RBFOX2_HepG2_ENCSR987FTF_1	4.947235308189474	+	rcrunch	peak_center
4	1802125	1802165	RBFOX2_HepG2_ENCSR987FTF_1	4.946973975493127	+	rcrunch	peak_center
8	140669938	140669978	RBFOX2_HepG2_ENCSR987FTF_1	4.946683162747858	-	rcrunch	peak_center
9	94179367	94179407	RBFOX2_HepG2_ENCSR987FTF_1	4.94655052231996	+	rcrunch	peak_center
12	124784785	124784825	RBFOX2_HepG2_ENCSR987FTF_1	4.945907849747352	-	rcrunch	peak_center
19	6745035	6745075	RBFOX2_HepG2_ENCSR987FTF_1	4.944486932449798	+	rcrunch	peak_center
17	44191957	44191997	RBFOX2_HepG2_ENCSR987FTF_1	4.943426860408367	-	rcrunch	peak_center
16	10387609	10387649	RBFOX2_HepG2_ENCSR987FTF_1	4.943242599494257	+	rcrunch	peak_center
14	35539955	35539995	RBFOX2_HepG2_ENCSR987FTF_1	4.9398418873579075	-	rcrunch	peak_center
1	1299457	1299497	RBFOX2_HepG2_ENCSR987FTF_1	4.937967269686554	-	rcrunch	peak_center
1	1053497	1053537	RBFOX2_HepG2_ENCSR987FTF_1	4.937817485622807	+	rcrunch	peak_center
14	23322070	23322110	RBFOX2_HepG2_ENCSR987FTF_1	4.937657468052644	+	rcrunch	peak_center
3	47975715	47975755	RBFOX2_HepG2_ENCSR987FTF_1	4.935725364809991	-	rcrunch	peak_center
21	44866185	44866225	RBFOX2_HepG2_ENCSR987FTF_1	4.933231730271882	-	rcrunch	peak_center
10	110871637	110871677	RBFOX2_HepG2_ENCSR987FTF_1	4.930310261379859	-	rcrunch	peak_center
16	50549749	50549789	RBFOX2_HepG2_ENCSR987FTF_1	4.928463662809281	+	rcrunch	peak_center
2	3187627	3187667	RBFOX2_HepG2_ENCSR987FTF_1	4.927055255018961	-	rcrunch	peak_center
2	233468164	233468204	RBFOX2_HepG2_ENCSR987FTF_1	4.925916185818106	+	rcrunch	peak_center
16	28211452	28211492	RBFOX2_HepG2_ENCSR987FTF_1	4.922115764700116	-	rcrunch	peak_center
2	127420794	127420834	RBFOX2_HepG2_ENCSR987FTF_1	4.921482922453454	+	rcrunch	peak_center
15	25066457	25066497	RBFOX2_HepG2_ENCSR987FTF_1	4.920459295311732	+	rcrunch	peak_center
19	2269992	2270032	RBFOX2_HepG2_ENCSR987FTF_1	4.919986493133597	+	rcrunch	peak_center
1	226977055	226977095	RBFOX2_HepG2_ENCSR987FTF_1	4.9196817918795945	+	rcrunch	peak_center
3	58132738	58132778	RBFOX2_HepG2_ENCSR987FTF_1	4.918479493498985	+	rcrunch	peak_center
19	17210500	17210540	RBFOX2_HepG2_ENCSR987FTF_1	4.914595529358494	+	rcrunch	peak_center
17	82005156	82005196	RBFOX2_HepG2_ENCSR987FTF_1	4.914093953790699	+	rcrunch	peak_center
17	57287512	57287552	RBFOX2_HepG2_ENCSR987FTF_1	4.91276474432647	+	rcrunch	peak_center
4	1805081	1805121	RBFOX2_HepG2_ENCSR987FTF_1	4.912657684247642	+	rcrunch	peak_center
22	50408554	50408594	RBFOX2_HepG2_ENCSR987FTF_1	4.9090460949900745	+	rcrunch	peak_center
16	46884525	46884565	RBFOX2_HepG2_ENCSR987FTF_1	4.907348727835661	+	rcrunch	peak_center
17	29102907	29102947	RBFOX2_HepG2_ENCSR987FTF_1	4.907207990386525	-	rcrunch	peak_center
X	154356383	154356423	RBFOX2_HepG2_ENCSR987FTF_1	4.9071045573001415	-	rcrunch	peak_center
17	81956518	81956558	RBFOX2_HepG2_ENCSR987FTF_1	4.907084555255187	-	rcrunch	peak_center
11	65422942	65422982	RBFOX2_HepG2_ENCSR987FTF_1	4.906551459405511	+	rcrunch	peak_center
13	113105849	113105889	RBFOX2_HepG2_ENCSR987FTF_1	4.9060886480536094	+	rcrunch	peak_center
18	79145430	79145470	RBFOX2_HepG2_ENCSR987FTF_1	4.900656880161733	+	rcrunch	peak_center
14	23321929	23321969	RBFOX2_HepG2_ENCSR987FTF_1	4.899513157124181	+	rcrunch	peak_center
8	143937272	143937312	RBFOX2_HepG2_ENCSR987FTF_1	4.898510710923335	-	rcrunch	peak_center
17	6706560	6706600	RBFOX2_HepG2_ENCSR987FTF_1	4.893576279498982	-	rcrunch	peak_center
X	23784619	23784659	RBFOX2_HepG2_ENCSR987FTF_1	4.891168157748714	+	rcrunch	peak_center
9	137010383	137010423	RBFOX2_HepG2_ENCSR987FTF_1	4.8904854617687805	-	rcrunch	peak_center
16	665181	665221	RBFOX2_HepG2_ENCSR987FTF_1	4.890289123916995	+	rcrunch	peak_center
2	241250724	241250764	RBFOX2_HepG2_ENCSR987FTF_1	4.889568106889762	-	rcrunch	peak_center
16	29808027	29808067	RBFOX2_HepG2_ENCSR987FTF_1	4.885359234973613	+	rcrunch	peak_center
1	1300080	1300120	RBFOX2_HepG2_ENCSR987FTF_1	4.8849749407913325	-	rcrunch	peak_center
17	381095	381135	RBFOX2_HepG2_ENCSR987FTF_1	4.882229230864817	-	rcrunch	peak_center
5	179619889	179619929	RBFOX2_HepG2_ENCSR987FTF_1	4.881591191289983	-	rcrunch	peak_center
X	1401911	1401951	RBFOX2_HepG2_ENCSR987FTF_1	4.881526283165632	+	rcrunch	peak_center
15	84992385	84992425	RBFOX2_HepG2_ENCSR987FTF_1	4.877720251818109	+	rcrunch	peak_center
8	503161	503201	RBFOX2_HepG2_ENCSR987FTF_1	4.876267776322006	-	rcrunch	peak_center
11	724902	724942	RBFOX2_HepG2_ENCSR987FTF_1	4.8759542162424045	+	rcrunch	peak_center
20	8207998	8208038	RBFOX2_HepG2_ENCSR987FTF_1	4.8757059848316935	+	rcrunch	peak_center
11	61294371	61294411	RBFOX2_HepG2_ENCSR987FTF_1	4.869182689513791	-	rcrunch	peak_center
20	63816028	63816068	RBFOX2_HepG2_ENCSR987FTF_1	4.868392899160575	-	rcrunch	peak_center
16	2078774	2078814	RBFOX2_HepG2_ENCSR987FTF_1	4.868001740698115	+	rcrunch	peak_center
6	158049769	158049809	RBFOX2_HepG2_ENCSR987FTF_1	4.8650600671046025	+	rcrunch	peak_center
7	158548915	158548955	RBFOX2_HepG2_ENCSR987FTF_1	4.864738976477415	-	rcrunch	peak_center
18	79145199	79145239	RBFOX2_HepG2_ENCSR987FTF_1	4.863233311787855	+	rcrunch	peak_center
6	2167601	2167641	RBFOX2_HepG2_ENCSR987FTF_1	4.862589083804837	-	rcrunch	peak_center
5	177089983	177090023	RBFOX2_HepG2_ENCSR987FTF_1	4.861613968982417	+	rcrunch	peak_center
4	913833	913873	RBFOX2_HepG2_ENCSR987FTF_1	4.861063207849254	-	rcrunch	peak_center
8	22069358	22069398	RBFOX2_HepG2_ENCSR987FTF_1	4.8604782167657286	+	rcrunch	peak_center
16	647270	647310	RBFOX2_HepG2_ENCSR987FTF_1	4.859000682678171	+	rcrunch	peak_center
20	33019154	33019194	RBFOX2_HepG2_ENCSR987FTF_1	4.858263115195894	+	rcrunch	peak_center
17	82850399	82850439	RBFOX2_HepG2_ENCSR987FTF_1	4.857630551679347	+	rcrunch	peak_center
17	72376522	72376562	RBFOX2_HepG2_ENCSR987FTF_1	4.855975226871113	-	rcrunch	peak_center
12	46371100	46371140	RBFOX2_HepG2_ENCSR987FTF_1	4.855000307700776	-	rcrunch	peak_center
6	2201797	2201837	RBFOX2_HepG2_ENCSR987FTF_1	4.8547269068717895	-	rcrunch	peak_center
2	240005142	240005182	RBFOX2_HepG2_ENCSR987FTF_1	4.852190196991319	-	rcrunch	peak_center
X	133850550	133850590	RBFOX2_HepG2_ENCSR987FTF_1	4.8493605843208565	-	rcrunch	peak_center
2	239365431	239365471	RBFOX2_HepG2_ENCSR987FTF_1	4.848366307909809	-	rcrunch	peak_center
2	28939187	28939227	RBFOX2_HepG2_ENCSR987FTF_1	4.8480670679644895	+	rcrunch	peak_center
9	131490323	131490363	RBFOX2_HepG2_ENCSR987FTF_1	4.846276876004977	+	rcrunch	peak_center
18	76424453	76424493	RBFOX2_HepG2_ENCSR987FTF_1	4.845087868290103	-	rcrunch	peak_center
16	67943690	67943730	RBFOX2_HepG2_ENCSR987FTF_1	4.842169855951026	-	rcrunch	peak_center
9	136890031	136890071	RBFOX2_HepG2_ENCSR987FTF_1	4.8406456795833375	+	rcrunch	peak_center
2	215391909	215391949	RBFOX2_HepG2_ENCSR987FTF_1	4.839210104322697	-	rcrunch	peak_center
20	63876879	63876919	RBFOX2_HepG2_ENCSR987FTF_1	4.8383097076852115	+	rcrunch	peak_center
19	49524868	49524908	RBFOX2_HepG2_ENCSR987FTF_1	4.837310244402043	+	rcrunch	peak_center
16	88831112	88831152	RBFOX2_HepG2_ENCSR987FTF_1	4.837191671628473	-	rcrunch	peak_center
9	124499394	124499434	RBFOX2_HepG2_ENCSR987FTF_1	4.834829431145232	-	rcrunch	peak_center
16	85645677	85645717	RBFOX2_HepG2_ENCSR987FTF_1	4.832822062099426	+	rcrunch	peak_center
8	61664545	61664585	RBFOX2_HepG2_ENCSR987FTF_1	4.830323401767805	-	rcrunch	peak_center
16	14918729	14918769	RBFOX2_HepG2_ENCSR987FTF_1	4.829959913195641	+	rcrunch	peak_center
2	74426856	74426896	RBFOX2_HepG2_ENCSR987FTF_1	4.8289919349474575	-	rcrunch	peak_center
10	679445	679485	RBFOX2_HepG2_ENCSR987FTF_1	4.827636109401472	-	rcrunch	peak_center
7	1016972	1017012	RBFOX2_HepG2_ENCSR987FTF_1	4.827163371374718	-	rcrunch	peak_center
16	87477975	87478015	RBFOX2_HepG2_ENCSR987FTF_1	4.827151251930008	-	rcrunch	peak_center
11	65607167	65607207	RBFOX2_HepG2_ENCSR987FTF_1	4.826160688405769	-	rcrunch	peak_center
17	72553548	72553588	RBFOX2_HepG2_ENCSR987FTF_1	4.824922120113668	-	rcrunch	peak_center
11	65558175	65558215	RBFOX2_HepG2_ENCSR987FTF_1	4.823324057790781	-	rcrunch	peak_center
21	46151777	46151817	RBFOX2_HepG2_ENCSR987FTF_1	4.820560979125194	-	rcrunch	peak_center
17	82049521	82049561	RBFOX2_HepG2_ENCSR987FTF_1	4.816241477642612	-	rcrunch	peak_center
1	16647971	16648011	RBFOX2_HepG2_ENCSR987FTF_1	4.815612995647741	+	rcrunch	peak_center
17	75876153	75876193	RBFOX2_HepG2_ENCSR987FTF_1	4.814960852064808	-	rcrunch	peak_center
X	154356915	154356955	RBFOX2_HepG2_ENCSR987FTF_1	4.813400015854576	-	rcrunch	peak_center
7	43619265	43619305	RBFOX2_HepG2_ENCSR987FTF_1	4.813331714647253	-	rcrunch	peak_center
13	112725952	112725992	RBFOX2_HepG2_ENCSR987FTF_1	4.811060304947782	+	rcrunch	peak_center
16	50622040	50622080	RBFOX2_HepG2_ENCSR987FTF_1	4.809649996335574	+	rcrunch	peak_center
17	55318109	55318149	RBFOX2_HepG2_ENCSR987FTF_1	4.809333213089858	+	rcrunch	peak_center
1	1053577	1053617	RBFOX2_HepG2_ENCSR987FTF_1	4.808850248337583	+	rcrunch	peak_center
17	72554300	72554340	RBFOX2_HepG2_ENCSR987FTF_1	4.8081336377755	-	rcrunch	peak_center
6	43160944	43160984	RBFOX2_HepG2_ENCSR987FTF_1	4.80812470963023	+	rcrunch	peak_center
20	33658616	33658656	RBFOX2_HepG2_ENCSR987FTF_1	4.806285065268017	-	rcrunch	peak_center
7	1016093	1016133	RBFOX2_HepG2_ENCSR987FTF_1	4.805512964281037	-	rcrunch	peak_center
19	48170829	48170869	RBFOX2_HepG2_ENCSR987FTF_1	4.804625077266322	+	rcrunch	peak_center
8	144398144	144398184	RBFOX2_HepG2_ENCSR987FTF_1	4.801605312110097	-	rcrunch	peak_center
17	58370646	58370686	RBFOX2_HepG2_ENCSR987FTF_1	4.7998691920166445	-	rcrunch	peak_center
10	679355	679395	RBFOX2_HepG2_ENCSR987FTF_1	4.798882152410796	-	rcrunch	peak_center
16	1386924	1386964	RBFOX2_HepG2_ENCSR987FTF_1	4.797790465399621	-	rcrunch	peak_center
17	82033945	82033985	RBFOX2_HepG2_ENCSR987FTF_1	4.7973712580822205	+	rcrunch	peak_center
18	58046046	58046086	RBFOX2_HepG2_ENCSR987FTF_1	4.7971711466799	+	rcrunch	peak_center
1	1624349	1624389	RBFOX2_HepG2_ENCSR987FTF_1	4.796954451864001	+	rcrunch	peak_center
17	7177594	7177634	RBFOX2_HepG2_ENCSR987FTF_1	4.796850073103099	-	rcrunch	peak_center
20	63286271	63286311	RBFOX2_HepG2_ENCSR987FTF_1	4.796426041289763	+	rcrunch	peak_center
4	725488	725528	RBFOX2_HepG2_ENCSR987FTF_1	4.795944325173072	+	rcrunch	peak_center
12	30754348	30754388	RBFOX2_HepG2_ENCSR987FTF_1	4.795893294133035	-	rcrunch	peak_center
4	721950	721990	RBFOX2_HepG2_ENCSR987FTF_1	4.795353202914914	+	rcrunch	peak_center
11	991189	991229	RBFOX2_HepG2_ENCSR987FTF_1	4.794108978186545	+	rcrunch	peak_center
20	62825185	62825225	RBFOX2_HepG2_ENCSR987FTF_1	4.793882829063847	+	rcrunch	peak_center
19	991913	991953	RBFOX2_HepG2_ENCSR987FTF_1	4.793612381209637	+	rcrunch	peak_center
20	47351043	47351083	RBFOX2_HepG2_ENCSR987FTF_1	4.79243865927368	-	rcrunch	peak_center
8	144311089	144311129	RBFOX2_HepG2_ENCSR987FTF_1	4.79163474526994	+	rcrunch	peak_center
7	1016551	1016591	RBFOX2_HepG2_ENCSR987FTF_1	4.790717209208067	-	rcrunch	peak_center
17	29117749	29117789	RBFOX2_HepG2_ENCSR987FTF_1	4.790109712807957	-	rcrunch	peak_center
22	24609372	24609412	RBFOX2_HepG2_ENCSR987FTF_1	4.789649230464566	+	rcrunch	peak_center
17	82244984	82245024	RBFOX2_HepG2_ENCSR987FTF_1	4.788068699016363	-	rcrunch	peak_center
22	24102991	24103031	RBFOX2_HepG2_ENCSR987FTF_1	4.784973974577778	+	rcrunch	peak_center
8	502837	502877	RBFOX2_HepG2_ENCSR987FTF_1	4.784914945066797	-	rcrunch	peak_center
8	143925462	143925502	RBFOX2_HepG2_ENCSR987FTF_1	4.782631188530191	+	rcrunch	peak_center
X	109641408	109641448	RBFOX2_HepG2_ENCSR987FTF_1	4.780246202964144	-	rcrunch	peak_center
12	10853211	10853251	RBFOX2_HepG2_ENCSR987FTF_1	4.779867495606821	-	rcrunch	peak_center
19	6678985	6679025	RBFOX2_HepG2_ENCSR987FTF_1	4.779134964151405	-	rcrunch	peak_center
11	47552774	47552814	RBFOX2_HepG2_ENCSR987FTF_1	4.776881742773695	-	rcrunch	peak_center
18	79146596	79146636	RBFOX2_HepG2_ENCSR987FTF_1	4.776602060787988	+	rcrunch	peak_center
22	24098288	24098328	RBFOX2_HepG2_ENCSR987FTF_1	4.775488556484166	+	rcrunch	peak_center
7	139704387	139704427	RBFOX2_HepG2_ENCSR987FTF_1	4.774719045591731	-	rcrunch	peak_center
17	82005297	82005337	RBFOX2_HepG2_ENCSR987FTF_1	4.774602421885296	+	rcrunch	peak_center
9	136848474	136848514	RBFOX2_HepG2_ENCSR987FTF_1	4.774479489666809	+	rcrunch	peak_center
2	54661492	54661532	RBFOX2_HepG2_ENCSR987FTF_1	4.770369734480639	+	rcrunch	peak_center
19	6745192	6745232	RBFOX2_HepG2_ENCSR987FTF_1	4.768266610746951	+	rcrunch	peak_center
1	155061807	155061847	RBFOX2_HepG2_ENCSR987FTF_1	4.766907170528839	+	rcrunch	peak_center
18	58322969	58323009	RBFOX2_HepG2_ENCSR987FTF_1	4.764650585579938	+	rcrunch	peak_center
17	63832121	63832161	RBFOX2_HepG2_ENCSR987FTF_1	4.7644027933731135	-	rcrunch	peak_center
X	1414327	1414367	RBFOX2_HepG2_ENCSR987FTF_1	4.762419449180666	+	rcrunch	peak_center
4	1805248	1805288	RBFOX2_HepG2_ENCSR987FTF_1	4.7615611140943015	+	rcrunch	peak_center
1	226975140	226975180	RBFOX2_HepG2_ENCSR987FTF_1	4.760652894845836	+	rcrunch	peak_center
7	988031	988071	RBFOX2_HepG2_ENCSR987FTF_1	4.757696528803682	+	rcrunch	peak_center
3	38125916	38125956	RBFOX2_HepG2_ENCSR987FTF_1	4.752332665388915	-	rcrunch	peak_center
22	41898885	41898925	RBFOX2_HepG2_ENCSR987FTF_1	4.7516090996793565	+	rcrunch	peak_center
19	49103130	49103170	RBFOX2_HepG2_ENCSR987FTF_1	4.749421247333861	+	rcrunch	peak_center
19	18436899	18436939	RBFOX2_HepG2_ENCSR987FTF_1	4.7482964490742425	-	rcrunch	peak_center
4	2934278	2934318	RBFOX2_HepG2_ENCSR987FTF_1	4.747624591200517	-	rcrunch	peak_center
6	17788391	17788431	RBFOX2_HepG2_ENCSR987FTF_1	4.74599812079004	-	rcrunch	peak_center
16	58629548	58629588	RBFOX2_HepG2_ENCSR987FTF_1	4.745563886608573	-	rcrunch	peak_center
7	1549683	1549723	RBFOX2_HepG2_ENCSR987FTF_1	4.7446201300284265	-	rcrunch	peak_center
13	110663276	110663316	RBFOX2_HepG2_ENCSR987FTF_1	4.743834121850207	-	rcrunch	peak_center
20	32389440	32389480	RBFOX2_HepG2_ENCSR987FTF_1	4.7430445296739405	+	rcrunch	peak_center
2	230879089	230879129	RBFOX2_HepG2_ENCSR987FTF_1	4.741394211355881	+	rcrunch	peak_center
17	55273307	55273347	RBFOX2_HepG2_ENCSR987FTF_1	4.739859154711983	+	rcrunch	peak_center
1	46410559	46410599	RBFOX2_HepG2_ENCSR987FTF_1	4.734715260895053	+	rcrunch	peak_center
17	82850515	82850555	RBFOX2_HepG2_ENCSR987FTF_1	4.733522765397359	+	rcrunch	peak_center
9	131419843	131419883	RBFOX2_HepG2_ENCSR987FTF_1	4.733434417050561	+	rcrunch	peak_center
11	2698813	2698853	RBFOX2_HepG2_ENCSR987FTF_1	4.732948834987654	-	rcrunch	peak_center
1	36322911	36322951	RBFOX2_HepG2_ENCSR987FTF_1	4.732119511096722	+	rcrunch	peak_center
8	18003088	18003128	RBFOX2_HepG2_ENCSR987FTF_1	4.7312856166337935	+	rcrunch	peak_center
20	62323387	62323427	RBFOX2_HepG2_ENCSR987FTF_1	4.730657381943789	-	rcrunch	peak_center
8	122788826	122788866	RBFOX2_HepG2_ENCSR987FTF_1	4.730442477744131	+	rcrunch	peak_center
3	47416356	47416396	RBFOX2_HepG2_ENCSR987FTF_1	4.729403702576978	-	rcrunch	peak_center
19	991439	991479	RBFOX2_HepG2_ENCSR987FTF_1	4.727621947472062	+	rcrunch	peak_center
7	985358	985398	RBFOX2_HepG2_ENCSR987FTF_1	4.727298548754422	+	rcrunch	peak_center
17	81511656	81511696	RBFOX2_HepG2_ENCSR987FTF_1	4.725419763934282	-	rcrunch	peak_center
21	45430120	45430160	RBFOX2_HepG2_ENCSR987FTF_1	4.7251446072712175	+	rcrunch	peak_center
3	149369460	149369500	RBFOX2_HepG2_ENCSR987FTF_1	4.724847248818722	-	rcrunch	peak_center
11	858672	858712	RBFOX2_HepG2_ENCSR987FTF_1	4.723819221154576	-	rcrunch	peak_center
16	69425011	69425051	RBFOX2_HepG2_ENCSR987FTF_1	4.722399811947173	+	rcrunch	peak_center
17	29116873	29116913	RBFOX2_HepG2_ENCSR987FTF_1	4.722126780082464	-	rcrunch	peak_center
16	4694403	4694443	RBFOX2_HepG2_ENCSR987FTF_1	4.72049029195508	+	rcrunch	peak_center
13	75809279	75809319	RBFOX2_HepG2_ENCSR987FTF_1	4.718264703331874	+	rcrunch	peak_center
15	22821459	22821499	RBFOX2_HepG2_ENCSR987FTF_1	4.717306493482517	+	rcrunch	peak_center
17	29116687	29116727	RBFOX2_HepG2_ENCSR987FTF_1	4.716978229669668	-	rcrunch	peak_center
1	235111322	235111362	RBFOX2_HepG2_ENCSR987FTF_1	4.7160850024413445	-	rcrunch	peak_center
10	73818724	73818764	RBFOX2_HepG2_ENCSR987FTF_1	4.715137314145278	-	rcrunch	peak_center
2	42218221	42218261	RBFOX2_HepG2_ENCSR987FTF_1	4.7148422946632405	+	rcrunch	peak_center
2	127422606	127422646	RBFOX2_HepG2_ENCSR987FTF_1	4.713514278303304	+	rcrunch	peak_center
19	48992044	48992084	RBFOX2_HepG2_ENCSR987FTF_1	4.712915738368246	-	rcrunch	peak_center
7	1016474	1016514	RBFOX2_HepG2_ENCSR987FTF_1	4.7097123479386935	-	rcrunch	peak_center
13	112725656	112725696	RBFOX2_HepG2_ENCSR987FTF_1	4.707265053671014	+	rcrunch	peak_center
3	47416279	47416319	RBFOX2_HepG2_ENCSR987FTF_1	4.7050904803054525	-	rcrunch	peak_center
2	239084703	239084743	RBFOX2_HepG2_ENCSR987FTF_1	4.704268341773632	-	rcrunch	peak_center
21	37073535	37073575	RBFOX2_HepG2_ENCSR987FTF_1	4.703920158785848	+	rcrunch	peak_center
18	79145288	79145328	RBFOX2_HepG2_ENCSR987FTF_1	4.703235102057994	+	rcrunch	peak_center
16	88663432	88663472	RBFOX2_HepG2_ENCSR987FTF_1	4.698930596760644	+	rcrunch	peak_center
11	46720895	46720935	RBFOX2_HepG2_ENCSR987FTF_1	4.697860518014612	+	rcrunch	peak_center
21	45202816	45202856	RBFOX2_HepG2_ENCSR987FTF_1	4.697333279837756	+	rcrunch	peak_center
17	55317830	55317870	RBFOX2_HepG2_ENCSR987FTF_1	4.696389038711752	+	rcrunch	peak_center
19	4123492	4123532	RBFOX2_HepG2_ENCSR987FTF_1	4.694258159956575	-	rcrunch	peak_center
19	49104170	49104210	RBFOX2_HepG2_ENCSR987FTF_1	4.693470611986411	+	rcrunch	peak_center
21	45470950	45470990	RBFOX2_HepG2_ENCSR987FTF_1	4.6917452088519855	+	rcrunch	peak_center
1	3722765	3722805	RBFOX2_HepG2_ENCSR987FTF_1	4.6872595758397	+	rcrunch	peak_center
20	33015830	33015870	RBFOX2_HepG2_ENCSR987FTF_1	4.686052817628917	+	rcrunch	peak_center
X	154356151	154356191	RBFOX2_HepG2_ENCSR987FTF_1	4.683769388797262	-	rcrunch	peak_center
11	57762435	57762475	RBFOX2_HepG2_ENCSR987FTF_1	4.683624467299468	+	rcrunch	peak_center
2	97656709	97656749	RBFOX2_HepG2_ENCSR987FTF_1	4.68360270518106	-	rcrunch	peak_center
16	85645043	85645083	RBFOX2_HepG2_ENCSR987FTF_1	4.6829472137490695	+	rcrunch	peak_center
18	79145726	79145766	RBFOX2_HepG2_ENCSR987FTF_1	4.6827835275796685	+	rcrunch	peak_center
1	227767669	227767709	RBFOX2_HepG2_ENCSR987FTF_1	4.680827297555455	+	rcrunch	peak_center
9	136462333	136462373	RBFOX2_HepG2_ENCSR987FTF_1	4.680668281500666	-	rcrunch	peak_center
10	103600974	103601014	RBFOX2_HepG2_ENCSR987FTF_1	4.6806415343160115	-	rcrunch	peak_center
3	48627542	48627582	RBFOX2_HepG2_ENCSR987FTF_1	4.679893066911217	-	rcrunch	peak_center
17	63832329	63832369	RBFOX2_HepG2_ENCSR987FTF_1	4.678480567105893	-	rcrunch	peak_center
1	226965818	226965858	RBFOX2_HepG2_ENCSR987FTF_1	4.678179196087712	+	rcrunch	peak_center
16	2768408	2768448	RBFOX2_HepG2_ENCSR987FTF_1	4.676264655845824	+	rcrunch	peak_center
12	56093997	56094037	RBFOX2_HepG2_ENCSR987FTF_1	4.674887384297773	+	rcrunch	peak_center
19	10796961	10797001	RBFOX2_HepG2_ENCSR987FTF_1	4.673098363866392	+	rcrunch	peak_center
2	222907170	222907210	RBFOX2_HepG2_ENCSR987FTF_1	4.672570557194722	+	rcrunch	peak_center
20	25220384	25220424	RBFOX2_HepG2_ENCSR987FTF_1	4.672333812563073	+	rcrunch	peak_center
7	1006319	1006359	RBFOX2_HepG2_ENCSR987FTF_1	4.671039503453118	-	rcrunch	peak_center
3	48413595	48413635	RBFOX2_HepG2_ENCSR987FTF_1	4.670917238733047	-	rcrunch	peak_center
9	137382132	137382172	RBFOX2_HepG2_ENCSR987FTF_1	4.669542711998135	-	rcrunch	peak_center
15	101214941	101214981	RBFOX2_HepG2_ENCSR987FTF_1	4.666704119869137	-	rcrunch	peak_center
16	67178691	67178731	RBFOX2_HepG2_ENCSR987FTF_1	4.666559282482439	-	rcrunch	peak_center
7	47367672	47367712	RBFOX2_HepG2_ENCSR987FTF_1	4.662265916601253	-	rcrunch	peak_center
3	65592335	65592375	RBFOX2_HepG2_ENCSR987FTF_1	4.660401244858348	-	rcrunch	peak_center
11	63997734	63997774	RBFOX2_HepG2_ENCSR987FTF_1	4.660210027870614	+	rcrunch	peak_center
20	63733955	63733995	RBFOX2_HepG2_ENCSR987FTF_1	4.660190960868394	+	rcrunch	peak_center
20	32389362	32389402	RBFOX2_HepG2_ENCSR987FTF_1	4.658341913285496	+	rcrunch	peak_center
6	5000949	5000989	RBFOX2_HepG2_ENCSR987FTF_1	4.656661414973919	-	rcrunch	peak_center
16	89417780	89417820	RBFOX2_HepG2_ENCSR987FTF_1	4.655841133954616	-	rcrunch	peak_center
1	1301625	1301665	RBFOX2_HepG2_ENCSR987FTF_1	4.6557693058850615	-	rcrunch	peak_center
20	34845241	34845281	RBFOX2_HepG2_ENCSR987FTF_1	4.654981879541646	-	rcrunch	peak_center
16	664199	664239	RBFOX2_HepG2_ENCSR987FTF_1	4.652416642600336	+	rcrunch	peak_center
2	215435220	215435260	RBFOX2_HepG2_ENCSR987FTF_1	4.6512925811181836	-	rcrunch	peak_center
19	10353437	10353477	RBFOX2_HepG2_ENCSR987FTF_1	4.651019422051768	-	rcrunch	peak_center
1	3722846	3722886	RBFOX2_HepG2_ENCSR987FTF_1	4.649710016249767	+	rcrunch	peak_center
20	37526435	37526475	RBFOX2_HepG2_ENCSR987FTF_1	4.6494220511618325	-	rcrunch	peak_center
22	24112570	24112610	RBFOX2_HepG2_ENCSR987FTF_1	4.648312028411652	+	rcrunch	peak_center
2	54662156	54662196	RBFOX2_HepG2_ENCSR987FTF_1	4.648121862023751	+	rcrunch	peak_center
21	44862151	44862191	RBFOX2_HepG2_ENCSR987FTF_1	4.6473684457287066	-	rcrunch	peak_center
1	1042912	1042952	RBFOX2_HepG2_ENCSR987FTF_1	4.6459553581099335	+	rcrunch	peak_center
3	52482993	52483033	RBFOX2_HepG2_ENCSR987FTF_1	4.644185037011368	+	rcrunch	peak_center
1	46410700	46410740	RBFOX2_HepG2_ENCSR987FTF_1	4.640238547060355	+	rcrunch	peak_center
2	78191414	78191454	RBFOX2_HepG2_ENCSR987FTF_1	4.63995561450158	-	rcrunch	peak_center
1	16648235	16648275	RBFOX2_HepG2_ENCSR987FTF_1	4.63964551864405	+	rcrunch	peak_center
4	915089	915129	RBFOX2_HepG2_ENCSR987FTF_1	4.637541602281097	-	rcrunch	peak_center
12	131917236	131917276	RBFOX2_HepG2_ENCSR987FTF_1	4.637062168690774	+	rcrunch	peak_center
5	178227574	178227614	RBFOX2_HepG2_ENCSR987FTF_1	4.637056622491241	-	rcrunch	peak_center
20	36210190	36210230	RBFOX2_HepG2_ENCSR987FTF_1	4.63669171330368	+	rcrunch	peak_center
20	33660117	33660157	RBFOX2_HepG2_ENCSR987FTF_1	4.636011415620751	-	rcrunch	peak_center
[truncated: 12,000 more rows]
