# Supplementary material for: Improved analysis of (e)CLIP data with RCRUNCH yields a compendium of RNA-binding protein binding sites and motifs
Source: Genome Biol. 2023 Apr 17;24:77. doi: 10.1186/s13059-023-02913-0 (PMC10108518; doi:10.1186/s13059-023-02913-0)
Supplement: Supplementary file 3 — Additional file 3. [file 13059_2023_2913_MOESM3_ESM.bed]

11	10801494	10801534	PTBP1_HepG2_ENCSR384KAN_2	14.345840496164026	-	rcrunch	crosslink
12	50456698	50456738	PTBP1_HepG2_ENCSR384KAN_2	12.350173973676991	+	rcrunch	crosslink
1	109100314	109100354	PTBP1_HepG2_ENCSR384KAN_2	10.744392338450801	+	rcrunch	crosslink
4	73447330	73447370	PTBP1_HepG2_ENCSR384KAN_2	10.573541473960637	+	rcrunch	crosslink
14	95533398	95533438	PTBP1_HepG2_ENCSR384KAN_2	10.298308196157217	-	rcrunch	crosslink
2	21029456	21029496	PTBP1_HepG2_ENCSR384KAN_2	10.179398772302326	-	rcrunch	crosslink
17	35151149	35151189	PTBP1_HepG2_ENCSR384KAN_2	10.078713188847422	-	rcrunch	crosslink
4	1974646	1974686	PTBP1_HepG2_ENCSR384KAN_2	9.935065245156396	+	rcrunch	crosslink
12	6510488	6510528	PTBP1_HepG2_ENCSR384KAN_2	9.723531979514993	+	rcrunch	crosslink
10	100237245	100237285	PTBP1_HepG2_ENCSR384KAN_2	9.424917622158482	-	rcrunch	crosslink
12	6510384	6510424	PTBP1_HepG2_ENCSR384KAN_2	8.97148993662088	+	rcrunch	crosslink
10	100361162	100361202	PTBP1_HepG2_ENCSR384KAN_2	8.911159330528351	+	rcrunch	crosslink
3	172041380	172041420	PTBP1_HepG2_ENCSR384KAN_2	8.787358452368881	+	rcrunch	crosslink
8	133242737	133242777	PTBP1_HepG2_ENCSR384KAN_2	8.65230450833782	-	rcrunch	crosslink
21	8219929	8219969	PTBP1_HepG2_ENCSR384KAN_2	8.500909850234008	+	rcrunch	crosslink
3	160514982	160515022	PTBP1_HepG2_ENCSR384KAN_2	8.380579440744564	-	rcrunch	crosslink
12	6967423	6967463	PTBP1_HepG2_ENCSR384KAN_2	8.376638899628801	-	rcrunch	crosslink
8	13260607	13260647	PTBP1_HepG2_ENCSR384KAN_2	8.367357436317226	-	rcrunch	crosslink
2	187511843	187511883	PTBP1_HepG2_ENCSR384KAN_2	8.275950260108251	-	rcrunch	crosslink
17	77089330	77089370	PTBP1_HepG2_ENCSR384KAN_2	8.203323717884537	+	rcrunch	crosslink
10	100237107	100237147	PTBP1_HepG2_ENCSR384KAN_2	8.070021932110743	-	rcrunch	crosslink
12	98599748	98599788	PTBP1_HepG2_ENCSR384KAN_2	8.046477320883021	+	rcrunch	crosslink
11	93721753	93721793	PTBP1_HepG2_ENCSR384KAN_2	7.98483962967836	+	rcrunch	crosslink
21	8218722	8218762	PTBP1_HepG2_ENCSR384KAN_2	7.974286696696763	+	rcrunch	crosslink
18	49814075	49814115	PTBP1_HepG2_ENCSR384KAN_2	7.9738992076505575	+	rcrunch	crosslink
3	160515079	160515119	PTBP1_HepG2_ENCSR384KAN_2	7.867603071182869	-	rcrunch	crosslink
7	98881799	98881839	PTBP1_HepG2_ENCSR384KAN_2	7.771079448673916	+	rcrunch	crosslink
21	8220115	8220155	PTBP1_HepG2_ENCSR384KAN_2	7.75377075170749	+	rcrunch	crosslink
21	8220115	8220155	PTBP1_HepG2_ENCSR384KAN_2	7.750559462392527	+	rcrunch	crosslink
21	8993202	8993242	PTBP1_HepG2_ENCSR384KAN_2	7.73738050480905	+	rcrunch	crosslink
11	2138538	2138578	PTBP1_HepG2_ENCSR384KAN_2	7.718307370117933	-	rcrunch	crosslink
19	53874578	53874618	PTBP1_HepG2_ENCSR384KAN_2	7.7046593587054755	+	rcrunch	crosslink
1	109100224	109100264	PTBP1_HepG2_ENCSR384KAN_2	7.6310132584170045	+	rcrunch	crosslink
14	95533476	95533516	PTBP1_HepG2_ENCSR384KAN_2	7.558134007335784	-	rcrunch	crosslink
8	13237926	13237966	PTBP1_HepG2_ENCSR384KAN_2	7.555060015476794	-	rcrunch	crosslink
20	8451861	8451901	PTBP1_HepG2_ENCSR384KAN_2	7.543275369740963	+	rcrunch	crosslink
2	187518837	187518877	PTBP1_HepG2_ENCSR384KAN_2	7.476901727273228	+	rcrunch	crosslink
2	233275867	233275907	PTBP1_HepG2_ENCSR384KAN_2	7.476330100472144	+	rcrunch	crosslink
17	55306825	55306865	PTBP1_HepG2_ENCSR384KAN_2	7.317028410042157	+	rcrunch	crosslink
5	139278760	139278800	PTBP1_HepG2_ENCSR384KAN_2	7.275220017653148	+	rcrunch	crosslink
17	75975893	75975933	PTBP1_HepG2_ENCSR384KAN_2	7.234636364002258	-	rcrunch	crosslink
11	93721497	93721537	PTBP1_HepG2_ENCSR384KAN_2	7.219933578040795	+	rcrunch	crosslink
2	233288800	233288840	PTBP1_HepG2_ENCSR384KAN_2	7.158294910727237	+	rcrunch	crosslink
16	58020722	58020762	PTBP1_HepG2_ENCSR384KAN_2	7.13606246435313	+	rcrunch	crosslink
7	137988938	137988978	PTBP1_HepG2_ENCSR384KAN_2	7.099802827825737	-	rcrunch	crosslink
X	133734538	133734578	PTBP1_HepG2_ENCSR384KAN_2	7.061048203458933	-	rcrunch	crosslink
X	109712947	109712987	PTBP1_HepG2_ENCSR384KAN_2	7.03459472821967	-	rcrunch	crosslink
17	14455551	14455591	PTBP1_HepG2_ENCSR384KAN_2	6.886920417510048	+	rcrunch	crosslink
8	118073612	118073652	PTBP1_HepG2_ENCSR384KAN_2	6.88326531808774	-	rcrunch	crosslink
2	231461665	231461705	PTBP1_HepG2_ENCSR384KAN_2	6.8421648979565175	-	rcrunch	crosslink
14	20323248	20323288	PTBP1_HepG2_ENCSR384KAN_2	6.834480372968267	-	rcrunch	crosslink
2	78379348	78379388	PTBP1_HepG2_ENCSR384KAN_2	6.816236237415026	-	rcrunch	crosslink
21	8442997	8443037	PTBP1_HepG2_ENCSR384KAN_2	6.814774156719055	+	rcrunch	crosslink
11	93721564	93721604	PTBP1_HepG2_ENCSR384KAN_2	6.809204374895403	+	rcrunch	crosslink
16	21503272	21503312	PTBP1_HepG2_ENCSR384KAN_2	6.8012108659817505	-	rcrunch	crosslink
14	95533476	95533516	PTBP1_HepG2_ENCSR384KAN_2	6.782406891276198	-	rcrunch	crosslink
5	173020763	173020803	PTBP1_HepG2_ENCSR384KAN_2	6.7788679661775255	+	rcrunch	crosslink
21	8258503	8258543	PTBP1_HepG2_ENCSR384KAN_2	6.689260624445398	+	rcrunch	crosslink
17	32482043	32482083	PTBP1_HepG2_ENCSR384KAN_2	6.623806549420395	+	rcrunch	crosslink
21	8442070	8442110	PTBP1_HepG2_ENCSR384KAN_2	6.6221392794483895	+	rcrunch	crosslink
16	2769147	2769187	PTBP1_HepG2_ENCSR384KAN_2	6.617619861759738	+	rcrunch	crosslink
X	115737816	115737856	PTBP1_HepG2_ENCSR384KAN_2	6.5978180193055485	-	rcrunch	crosslink
20	8548557	8548597	PTBP1_HepG2_ENCSR384KAN_2	6.594339795745102	+	rcrunch	crosslink
6	1916478	1916518	PTBP1_HepG2_ENCSR384KAN_2	6.5740550767144965	-	rcrunch	crosslink
4	86973749	86973789	PTBP1_HepG2_ENCSR384KAN_2	6.571958593006138	+	rcrunch	crosslink
7	105050689	105050729	PTBP1_HepG2_ENCSR384KAN_2	6.571167486992918	+	rcrunch	crosslink
17	58405683	58405723	PTBP1_HepG2_ENCSR384KAN_2	6.547331720553068	-	rcrunch	crosslink
17	35151247	35151287	PTBP1_HepG2_ENCSR384KAN_2	6.516460258374179	-	rcrunch	crosslink
17	1376357	1376397	PTBP1_HepG2_ENCSR384KAN_2	6.502174093377238	-	rcrunch	crosslink
12	127166426	127166466	PTBP1_HepG2_ENCSR384KAN_2	6.4805346041239655	-	rcrunch	crosslink
9	31997972	31998012	PTBP1_HepG2_ENCSR384KAN_2	6.477453690829121	+	rcrunch	crosslink
1	91499850	91499890	PTBP1_HepG2_ENCSR384KAN_2	6.454931563595892	+	rcrunch	crosslink
7	92717367	92717407	PTBP1_HepG2_ENCSR384KAN_2	6.439634918539102	-	rcrunch	crosslink
18	49814312	49814352	PTBP1_HepG2_ENCSR384KAN_2	6.436120964557332	+	rcrunch	crosslink
2	78262872	78262912	PTBP1_HepG2_ENCSR384KAN_2	6.4339239417570635	-	rcrunch	crosslink
3	30641898	30641938	PTBP1_HepG2_ENCSR384KAN_2	6.4197399075685135	+	rcrunch	crosslink
1	91498677	91498717	PTBP1_HepG2_ENCSR384KAN_2	6.416908907680769	+	rcrunch	crosslink
16	20695614	20695654	PTBP1_HepG2_ENCSR384KAN_2	6.407954349587366	+	rcrunch	crosslink
10	100362493	100362533	PTBP1_HepG2_ENCSR384KAN_2	6.4066493992903535	+	rcrunch	crosslink
2	233275939	233275979	PTBP1_HepG2_ENCSR384KAN_2	6.404815149309693	+	rcrunch	crosslink
2	231712458	231712498	PTBP1_HepG2_ENCSR384KAN_2	6.383933807501477	+	rcrunch	crosslink
6	119225397	119225437	PTBP1_HepG2_ENCSR384KAN_2	6.381415330148117	-	rcrunch	crosslink
6	128486799	128486839	PTBP1_HepG2_ENCSR384KAN_2	6.372654456636024	-	rcrunch	crosslink
12	9115663	9115703	PTBP1_HepG2_ENCSR384KAN_2	6.3719169224742185	-	rcrunch	crosslink
12	6510287	6510327	PTBP1_HepG2_ENCSR384KAN_2	6.368764454076233	+	rcrunch	crosslink
20	23385697	23385737	PTBP1_HepG2_ENCSR384KAN_2	6.36253974409007	-	rcrunch	crosslink
11	93721723	93721763	PTBP1_HepG2_ENCSR384KAN_2	6.331486603024187	+	rcrunch	crosslink
6	129627629	129627669	PTBP1_HepG2_ENCSR384KAN_2	6.3300190821455296	-	rcrunch	crosslink
2	231463207	231463247	PTBP1_HepG2_ENCSR384KAN_2	6.312641746342554	-	rcrunch	crosslink
20	44420376	44420416	PTBP1_HepG2_ENCSR384KAN_2	6.310815011764929	+	rcrunch	crosslink
6	2215645	2215685	PTBP1_HepG2_ENCSR384KAN_2	6.291121494523394	-	rcrunch	crosslink
19	12943847	12943887	PTBP1_HepG2_ENCSR384KAN_2	6.2810792644978894	+	rcrunch	crosslink
12	46519294	46519334	PTBP1_HepG2_ENCSR384KAN_2	6.26955462768586	+	rcrunch	crosslink
21	15016914	15016954	PTBP1_HepG2_ENCSR384KAN_2	6.2577620398965	-	rcrunch	crosslink
21	8258152	8258192	PTBP1_HepG2_ENCSR384KAN_2	6.248527911596546	+	rcrunch	crosslink
21	8992063	8992103	PTBP1_HepG2_ENCSR384KAN_2	6.246459804303119	+	rcrunch	crosslink
2	53945494	53945534	PTBP1_HepG2_ENCSR384KAN_2	6.2448457086795	-	rcrunch	crosslink
10	94603415	94603455	PTBP1_HepG2_ENCSR384KAN_2	6.198428451060531	+	rcrunch	crosslink
4	73447330	73447370	PTBP1_HepG2_ENCSR384KAN_2	6.194537396559737	+	rcrunch	crosslink
6	120262289	120262329	PTBP1_HepG2_ENCSR384KAN_2	6.188018091457286	+	rcrunch	crosslink
1	213988139	213988179	PTBP1_HepG2_ENCSR384KAN_2	6.176441461542884	+	rcrunch	crosslink
17	57341876	57341916	PTBP1_HepG2_ENCSR384KAN_2	6.1688893566212	+	rcrunch	crosslink
3	39408414	39408454	PTBP1_HepG2_ENCSR384KAN_2	6.1612278204560615	+	rcrunch	crosslink
2	231711903	231711943	PTBP1_HepG2_ENCSR384KAN_2	6.140759679599007	+	rcrunch	crosslink
20	34893146	34893186	PTBP1_HepG2_ENCSR384KAN_2	6.138894200712175	+	rcrunch	crosslink
10	73126134	73126174	PTBP1_HepG2_ENCSR384KAN_2	6.1386432572271055	-	rcrunch	crosslink
8	43023443	43023483	PTBP1_HepG2_ENCSR384KAN_2	6.125451482333507	+	rcrunch	crosslink
6	32186134	32186174	PTBP1_HepG2_ENCSR384KAN_2	6.111332913409068	-	rcrunch	crosslink
6	37977867	37977907	PTBP1_HepG2_ENCSR384KAN_2	6.106330730545856	+	rcrunch	crosslink
17	7906194	7906234	PTBP1_HepG2_ENCSR384KAN_2	6.104878880960606	+	rcrunch	crosslink
2	231455874	231455914	PTBP1_HepG2_ENCSR384KAN_2	6.081669404215106	-	rcrunch	crosslink
11	87189124	87189164	PTBP1_HepG2_ENCSR384KAN_2	6.062206333990497	+	rcrunch	crosslink
14	102084911	102084951	PTBP1_HepG2_ENCSR384KAN_2	6.0537944827900345	-	rcrunch	crosslink
17	47174995	47175035	PTBP1_HepG2_ENCSR384KAN_2	6.051952400488635	-	rcrunch	crosslink
6	120262271	120262311	PTBP1_HepG2_ENCSR384KAN_2	6.0466754952478405	+	rcrunch	crosslink
7	149021102	149021142	PTBP1_HepG2_ENCSR384KAN_2	6.0405577204465315	-	rcrunch	crosslink
19	55662021	55662061	PTBP1_HepG2_ENCSR384KAN_2	6.038760569351128	+	rcrunch	crosslink
5	93583446	93583486	PTBP1_HepG2_ENCSR384KAN_2	6.029174698816023	+	rcrunch	crosslink
12	1711687	1711727	PTBP1_HepG2_ENCSR384KAN_2	6.02531625413445	+	rcrunch	crosslink
5	179726680	179726720	PTBP1_HepG2_ENCSR384KAN_2	6.002894381273812	+	rcrunch	crosslink
10	75645886	75645926	PTBP1_HepG2_ENCSR384KAN_2	5.9794263187323455	+	rcrunch	crosslink
16	58020440	58020480	PTBP1_HepG2_ENCSR384KAN_2	5.97128947218807	+	rcrunch	crosslink
19	18169422	18169462	PTBP1_HepG2_ENCSR384KAN_2	5.966386215019197	+	rcrunch	crosslink
17	81249426	81249466	PTBP1_HepG2_ENCSR384KAN_2	5.959114206272582	-	rcrunch	crosslink
21	8255325	8255365	PTBP1_HepG2_ENCSR384KAN_2	5.9590400617337	+	rcrunch	crosslink
2	222893690	222893730	PTBP1_HepG2_ENCSR384KAN_2	5.957391005837989	+	rcrunch	crosslink
X	1393841	1393881	PTBP1_HepG2_ENCSR384KAN_2	5.945801256909302	+	rcrunch	crosslink
21	8234399	8234439	PTBP1_HepG2_ENCSR384KAN_2	5.925751475414819	+	rcrunch	crosslink
21	8397320	8397360	PTBP1_HepG2_ENCSR384KAN_2	5.8978560256316115	+	rcrunch	crosslink
21	8992865	8992905	PTBP1_HepG2_ENCSR384KAN_2	5.858946543909965	+	rcrunch	crosslink
17	39532124	39532164	PTBP1_HepG2_ENCSR384KAN_2	5.849767397341071	+	rcrunch	crosslink
17	14464286	14464326	PTBP1_HepG2_ENCSR384KAN_2	5.849059470519428	+	rcrunch	crosslink
6	44250480	44250520	PTBP1_HepG2_ENCSR384KAN_2	5.839560629268074	+	rcrunch	crosslink
1	173866904	173866944	PTBP1_HepG2_ENCSR384KAN_2	5.8380183175866565	-	rcrunch	crosslink
21	8254309	8254349	PTBP1_HepG2_ENCSR384KAN_2	5.799032544752671	+	rcrunch	crosslink
10	100357468	100357508	PTBP1_HepG2_ENCSR384KAN_2	5.795451968526352	+	rcrunch	crosslink
1	27834495	27834535	PTBP1_HepG2_ENCSR384KAN_2	5.795360967836754	+	rcrunch	crosslink
19	53874959	53874999	PTBP1_HepG2_ENCSR384KAN_2	5.7810849166586245	+	rcrunch	crosslink
14	23584251	23584291	PTBP1_HepG2_ENCSR384KAN_2	5.765931156173162	-	rcrunch	crosslink
5	93583323	93583363	PTBP1_HepG2_ENCSR384KAN_2	5.7617497613112	+	rcrunch	crosslink
X	133842567	133842607	PTBP1_HepG2_ENCSR384KAN_2	5.75619454086336	-	rcrunch	crosslink
2	187525424	187525464	PTBP1_HepG2_ENCSR384KAN_2	5.755519554360283	+	rcrunch	crosslink
8	17905343	17905383	PTBP1_HepG2_ENCSR384KAN_2	5.753774582188692	-	rcrunch	crosslink
11	10801517	10801557	PTBP1_HepG2_ENCSR384KAN_2	5.753301639346508	-	rcrunch	crosslink
20	8539725	8539765	PTBP1_HepG2_ENCSR384KAN_2	5.742242183511214	+	rcrunch	crosslink
7	29240848	29240888	PTBP1_HepG2_ENCSR384KAN_2	5.72037627593854	+	rcrunch	crosslink
2	137969176	137969216	PTBP1_HepG2_ENCSR384KAN_2	5.698874913311903	+	rcrunch	crosslink
21	8253016	8253056	PTBP1_HepG2_ENCSR384KAN_2	5.69188972382357	+	rcrunch	crosslink
6	7303619	7303659	PTBP1_HepG2_ENCSR384KAN_2	5.685811391733014	-	rcrunch	crosslink
2	39475877	39475917	PTBP1_HepG2_ENCSR384KAN_2	5.685173241394754	+	rcrunch	crosslink
14	91126464	91126504	PTBP1_HepG2_ENCSR384KAN_2	5.6443310808557685	+	rcrunch	crosslink
2	207729647	207729687	PTBP1_HepG2_ENCSR384KAN_2	5.628898995702057	+	rcrunch	crosslink
9	125236659	125236699	PTBP1_HepG2_ENCSR384KAN_2	5.623673169110005	-	rcrunch	crosslink
3	185665974	185666014	PTBP1_HepG2_ENCSR384KAN_2	5.606975345554979	-	rcrunch	crosslink
2	39495983	39496023	PTBP1_HepG2_ENCSR384KAN_2	5.604760852277958	+	rcrunch	crosslink
3	39411079	39411119	PTBP1_HepG2_ENCSR384KAN_2	5.581849004028263	+	rcrunch	crosslink
11	62800115	62800155	PTBP1_HepG2_ENCSR384KAN_2	5.574332097397366	-	rcrunch	crosslink
12	57360637	57360677	PTBP1_HepG2_ENCSR384KAN_2	5.56450602867106	-	rcrunch	crosslink
8	120775629	120775669	PTBP1_HepG2_ENCSR384KAN_2	5.560550486929157	-	rcrunch	crosslink
20	43559261	43559301	PTBP1_HepG2_ENCSR384KAN_2	5.5581165813397035	+	rcrunch	crosslink
6	11210777	11210817	PTBP1_HepG2_ENCSR384KAN_2	5.553972478980022	-	rcrunch	crosslink
8	120755156	120755196	PTBP1_HepG2_ENCSR384KAN_2	5.543978338075917	-	rcrunch	crosslink
1	173866347	173866387	PTBP1_HepG2_ENCSR384KAN_2	5.542170721290341	-	rcrunch	crosslink
6	7309933	7309973	PTBP1_HepG2_ENCSR384KAN_2	5.537151763422981	-	rcrunch	crosslink
17	78206651	78206691	PTBP1_HepG2_ENCSR384KAN_2	5.5300938701724265	+	rcrunch	crosslink
17	14541834	14541874	PTBP1_HepG2_ENCSR384KAN_2	5.529260522546634	+	rcrunch	crosslink
3	8877805	8877845	PTBP1_HepG2_ENCSR384KAN_2	5.526862677630741	-	rcrunch	crosslink
10	74474460	74474500	PTBP1_HepG2_ENCSR384KAN_2	5.520222856724565	+	rcrunch	crosslink
6	144346851	144346891	PTBP1_HepG2_ENCSR384KAN_2	5.520021033356328	+	rcrunch	crosslink
2	101272976	101273016	PTBP1_HepG2_ENCSR384KAN_2	5.518781406986693	-	rcrunch	crosslink
16	81500812	81500852	PTBP1_HepG2_ENCSR384KAN_2	5.5134465245152615	+	rcrunch	crosslink
5	179724670	179724710	PTBP1_HepG2_ENCSR384KAN_2	5.5113816037807615	+	rcrunch	crosslink
2	105348011	105348051	PTBP1_HepG2_ENCSR384KAN_2	5.497965900227791	+	rcrunch	crosslink
9	107313905	107313945	PTBP1_HepG2_ENCSR384KAN_2	5.497848558668795	+	rcrunch	crosslink
11	61277096	61277136	PTBP1_HepG2_ENCSR384KAN_2	5.493683288163089	-	rcrunch	crosslink
12	65824726	65824766	PTBP1_HepG2_ENCSR384KAN_2	5.485650517888991	+	rcrunch	crosslink
6	132815308	132815348	PTBP1_HepG2_ENCSR384KAN_2	5.483691437250629	+	rcrunch	crosslink
4	55397738	55397778	PTBP1_HepG2_ENCSR384KAN_2	5.480138588358365	+	rcrunch	crosslink
10	7723788	7723828	PTBP1_HepG2_ENCSR384KAN_2	5.477370922303656	+	rcrunch	crosslink
21	8217968	8218008	PTBP1_HepG2_ENCSR384KAN_2	5.4773142300756135	+	rcrunch	crosslink
2	138003929	138003969	PTBP1_HepG2_ENCSR384KAN_2	5.467735096419041	+	rcrunch	crosslink
17	66221176	66221216	PTBP1_HepG2_ENCSR384KAN_2	5.459943009553065	-	rcrunch	crosslink
9	31872926	31872966	PTBP1_HepG2_ENCSR384KAN_2	5.458990020483976	+	rcrunch	crosslink
4	154587703	154587743	PTBP1_HepG2_ENCSR384KAN_2	5.4478308767641215	-	rcrunch	crosslink
2	165938735	165938775	PTBP1_HepG2_ENCSR384KAN_2	5.439359404815347	-	rcrunch	crosslink
3	172041487	172041527	PTBP1_HepG2_ENCSR384KAN_2	5.431792233920443	+	rcrunch	crosslink
11	66646184	66646224	PTBP1_HepG2_ENCSR384KAN_2	5.429172597696158	+	rcrunch	crosslink
3	10285430	10285470	PTBP1_HepG2_ENCSR384KAN_2	5.422398449441464	+	rcrunch	crosslink
17	77162278	77162318	PTBP1_HepG2_ENCSR384KAN_2	5.420195909929211	-	rcrunch	crosslink
6	63529508	63529548	PTBP1_HepG2_ENCSR384KAN_2	5.4147434819153775	+	rcrunch	crosslink
2	63968749	63968789	PTBP1_HepG2_ENCSR384KAN_2	5.411351666887271	-	rcrunch	crosslink
3	78884949	78884989	PTBP1_HepG2_ENCSR384KAN_2	5.408733858163433	-	rcrunch	crosslink
6	109270291	109270331	PTBP1_HepG2_ENCSR384KAN_2	5.398473015260197	+	rcrunch	crosslink
1	186401479	186401519	PTBP1_HepG2_ENCSR384KAN_2	5.396407436159876	+	rcrunch	crosslink
13	98149222	98149262	PTBP1_HepG2_ENCSR384KAN_2	5.386317990257885	+	rcrunch	crosslink
11	62799137	62799177	PTBP1_HepG2_ENCSR384KAN_2	5.377451874768632	-	rcrunch	crosslink
21	8401767	8401807	PTBP1_HepG2_ENCSR384KAN_2	5.372266228074803	+	rcrunch	crosslink
6	44252125	44252165	PTBP1_HepG2_ENCSR384KAN_2	5.372071064468223	+	rcrunch	crosslink
17	77365385	77365425	PTBP1_HepG2_ENCSR384KAN_2	5.36182035899309	+	rcrunch	crosslink
12	23875534	23875574	PTBP1_HepG2_ENCSR384KAN_2	5.351078860459747	-	rcrunch	crosslink
7	158556197	158556237	PTBP1_HepG2_ENCSR384KAN_2	5.340777041630053	-	rcrunch	crosslink
X	133848832	133848872	PTBP1_HepG2_ENCSR384KAN_2	5.3373432598839186	-	rcrunch	crosslink
6	52502831	52502871	PTBP1_HepG2_ENCSR384KAN_2	5.332599222179142	-	rcrunch	crosslink
11	57818051	57818091	PTBP1_HepG2_ENCSR384KAN_2	5.3213668104647125	+	rcrunch	crosslink
2	132281087	132281127	PTBP1_HepG2_ENCSR384KAN_2	5.313806942600774	-	rcrunch	crosslink
17	6707544	6707584	PTBP1_HepG2_ENCSR384KAN_2	5.3131022429995065	-	rcrunch	crosslink
14	19115706	19115746	PTBP1_HepG2_ENCSR384KAN_2	5.3093519182936895	+	rcrunch	crosslink
2	27384016	27384056	PTBP1_HepG2_ENCSR384KAN_2	5.308872792858749	-	rcrunch	crosslink
5	53482312	53482352	PTBP1_HepG2_ENCSR384KAN_2	5.308529800701815	+	rcrunch	crosslink
3	172313015	172313055	PTBP1_HepG2_ENCSR384KAN_2	5.307610810063982	+	rcrunch	crosslink
21	8229890	8229930	PTBP1_HepG2_ENCSR384KAN_2	5.300417083746586	+	rcrunch	crosslink
X	133728356	133728396	PTBP1_HepG2_ENCSR384KAN_2	5.296749918917684	-	rcrunch	crosslink
2	113718779	113718819	PTBP1_HepG2_ENCSR384KAN_2	5.2958335709828965	-	rcrunch	crosslink
4	73158102	73158142	PTBP1_HepG2_ENCSR384KAN_2	5.293626860289254	-	rcrunch	crosslink
7	140178262	140178302	PTBP1_HepG2_ENCSR384KAN_2	5.290517807042178	+	rcrunch	crosslink
22	37024917	37024957	PTBP1_HepG2_ENCSR384KAN_2	5.274676197483525	+	rcrunch	crosslink
2	231460689	231460729	PTBP1_HepG2_ENCSR384KAN_2	5.268885162770184	-	rcrunch	crosslink
11	70599832	70599872	PTBP1_HepG2_ENCSR384KAN_2	5.2675048151122335	-	rcrunch	crosslink
6	16372328	16372368	PTBP1_HepG2_ENCSR384KAN_2	5.258319286935027	-	rcrunch	crosslink
2	183171249	183171289	PTBP1_HepG2_ENCSR384KAN_2	5.252828886271467	+	rcrunch	crosslink
6	160108647	160108687	PTBP1_HepG2_ENCSR384KAN_2	5.252325834475943	+	rcrunch	crosslink
16	81474336	81474376	PTBP1_HepG2_ENCSR384KAN_2	5.241705408177302	+	rcrunch	crosslink
5	115522971	115523011	PTBP1_HepG2_ENCSR384KAN_2	5.241520417154893	-	rcrunch	crosslink
2	61271613	61271653	PTBP1_HepG2_ENCSR384KAN_2	5.241507118916284	-	rcrunch	crosslink
15	66993333	66993373	PTBP1_HepG2_ENCSR384KAN_2	5.229986826453615	-	rcrunch	crosslink
21	8230623	8230663	PTBP1_HepG2_ENCSR384KAN_2	5.220728641705338	+	rcrunch	crosslink
8	108221051	108221091	PTBP1_HepG2_ENCSR384KAN_2	5.212620723872101	-	rcrunch	crosslink
8	120775629	120775669	PTBP1_HepG2_ENCSR384KAN_2	5.20910308744243	-	rcrunch	crosslink
2	78380101	78380141	PTBP1_HepG2_ENCSR384KAN_2	5.193525175885194	-	rcrunch	crosslink
2	75525203	75525243	PTBP1_HepG2_ENCSR384KAN_2	5.192028508656402	+	rcrunch	crosslink
3	149635513	149635553	PTBP1_HepG2_ENCSR384KAN_2	5.188663557327593	-	rcrunch	crosslink
17	72484729	72484769	PTBP1_HepG2_ENCSR384KAN_2	5.17750328302243	-	rcrunch	crosslink
2	78429163	78429203	PTBP1_HepG2_ENCSR384KAN_2	5.1678800526123485	-	rcrunch	crosslink
11	65427709	65427749	PTBP1_HepG2_ENCSR384KAN_2	5.161528150522816	+	rcrunch	crosslink
6	11228147	11228187	PTBP1_HepG2_ENCSR384KAN_2	5.160499677857538	-	rcrunch	crosslink
3	65950970	65951010	PTBP1_HepG2_ENCSR384KAN_2	5.159545891447668	-	rcrunch	crosslink
16	89930066	89930106	PTBP1_HepG2_ENCSR384KAN_2	5.15743420504062	+	rcrunch	crosslink
2	231098506	231098546	PTBP1_HepG2_ENCSR384KAN_2	5.155820151481456	+	rcrunch	crosslink
X	133946813	133946853	PTBP1_HepG2_ENCSR384KAN_2	5.153649400238764	-	rcrunch	crosslink
X	1394602	1394642	PTBP1_HepG2_ENCSR384KAN_2	5.1513450901447575	+	rcrunch	crosslink
2	21003672	21003712	PTBP1_HepG2_ENCSR384KAN_2	5.143636899865816	-	rcrunch	crosslink
10	38112757	38112797	PTBP1_HepG2_ENCSR384KAN_2	5.13058254326202	+	rcrunch	crosslink
2	186003787	186003827	PTBP1_HepG2_ENCSR384KAN_2	5.128637132153554	-	rcrunch	crosslink
X	133824420	133824460	PTBP1_HepG2_ENCSR384KAN_2	5.119723296712758	-	rcrunch	crosslink
20	34896431	34896471	PTBP1_HepG2_ENCSR384KAN_2	5.118881714425837	+	rcrunch	crosslink
6	7580894	7580934	PTBP1_HepG2_ENCSR384KAN_2	5.113931051864784	+	rcrunch	crosslink
7	29302249	29302289	PTBP1_HepG2_ENCSR384KAN_2	5.106317305831955	+	rcrunch	crosslink
2	235573098	235573138	PTBP1_HepG2_ENCSR384KAN_2	5.1028010694153325	+	rcrunch	crosslink
13	33128006	33128046	PTBP1_HepG2_ENCSR384KAN_2	5.100432331550932	-	rcrunch	crosslink
12	103938383	103938423	PTBP1_HepG2_ENCSR384KAN_2	5.099782669740692	+	rcrunch	crosslink
21	8228678	8228718	PTBP1_HepG2_ENCSR384KAN_2	5.0992155903724345	+	rcrunch	crosslink
7	102646892	102646932	PTBP1_HepG2_ENCSR384KAN_2	5.085115760258753	-	rcrunch	crosslink
3	30651382	30651422	PTBP1_HepG2_ENCSR384KAN_2	5.085085801445215	+	rcrunch	crosslink
3	149622489	149622529	PTBP1_HepG2_ENCSR384KAN_2	5.077111753561576	-	rcrunch	crosslink
12	6510287	6510327	PTBP1_HepG2_ENCSR384KAN_2	5.072706728469017	+	rcrunch	crosslink
11	130122291	130122331	PTBP1_HepG2_ENCSR384KAN_2	5.065305669035085	+	rcrunch	crosslink
16	30710562	30710602	PTBP1_HepG2_ENCSR384KAN_2	5.060293293422214	+	rcrunch	crosslink
22	25518444	25518484	PTBP1_HepG2_ENCSR384KAN_2	5.0586244929971045	+	rcrunch	crosslink
18	2993134	2993174	PTBP1_HepG2_ENCSR384KAN_2	5.0531916839701765	-	rcrunch	crosslink
X	133971473	133971513	PTBP1_HepG2_ENCSR384KAN_2	5.046948304440495	-	rcrunch	crosslink
2	215401169	215401209	PTBP1_HepG2_ENCSR384KAN_2	5.043330710631603	-	rcrunch	crosslink
7	158439468	158439508	PTBP1_HepG2_ENCSR384KAN_2	5.034770740553988	-	rcrunch	crosslink
6	35882161	35882201	PTBP1_HepG2_ENCSR384KAN_2	5.0308962701350275	-	rcrunch	crosslink
11	129819534	129819574	PTBP1_HepG2_ENCSR384KAN_2	5.023520559093075	+	rcrunch	crosslink
9	104871700	104871740	PTBP1_HepG2_ENCSR384KAN_2	5.01997624580438	-	rcrunch	crosslink
8	13260455	13260495	PTBP1_HepG2_ENCSR384KAN_2	5.017898307412969	-	rcrunch	crosslink
11	116831695	116831735	PTBP1_HepG2_ENCSR384KAN_2	5.009518648675312	+	rcrunch	crosslink
7	103982493	103982533	PTBP1_HepG2_ENCSR384KAN_2	5.0068319788801805	-	rcrunch	crosslink
6	1715092	1715132	PTBP1_HepG2_ENCSR384KAN_2	4.994171447337634	-	rcrunch	crosslink
X	119787433	119787473	PTBP1_HepG2_ENCSR384KAN_2	4.9939878286360875	-	rcrunch	crosslink
3	120640128	120640168	PTBP1_HepG2_ENCSR384KAN_2	4.992695500698991	-	rcrunch	crosslink
21	8991909	8991949	PTBP1_HepG2_ENCSR384KAN_2	4.990157529430205	+	rcrunch	crosslink
8	122934626	122934666	PTBP1_HepG2_ENCSR384KAN_2	4.9882065624835485	+	rcrunch	crosslink
5	60473076	60473116	PTBP1_HepG2_ENCSR384KAN_2	4.983814874305635	-	rcrunch	crosslink
3	172113774	172113814	PTBP1_HepG2_ENCSR384KAN_2	4.977024049685377	+	rcrunch	crosslink
3	188879247	188879287	PTBP1_HepG2_ENCSR384KAN_2	4.9734159270283005	+	rcrunch	crosslink
4	109756318	109756358	PTBP1_HepG2_ENCSR384KAN_2	4.958880075640602	-	rcrunch	crosslink
17	55306733	55306773	PTBP1_HepG2_ENCSR384KAN_2	4.958236409768809	+	rcrunch	crosslink
6	129608988	129609028	PTBP1_HepG2_ENCSR384KAN_2	4.950552779702856	-	rcrunch	crosslink
18	32733355	32733395	PTBP1_HepG2_ENCSR384KAN_2	4.949652234581423	-	rcrunch	crosslink
12	102848272	102848312	PTBP1_HepG2_ENCSR384KAN_2	4.948111689674626	-	rcrunch	crosslink
11	57772797	57772837	PTBP1_HepG2_ENCSR384KAN_2	4.946240863509947	+	rcrunch	crosslink
17	66221264	66221304	PTBP1_HepG2_ENCSR384KAN_2	4.945837761263353	-	rcrunch	crosslink
9	130835712	130835752	PTBP1_HepG2_ENCSR384KAN_2	4.945165235084115	+	rcrunch	crosslink
21	8441540	8441580	PTBP1_HepG2_ENCSR384KAN_2	4.9450667569961215	+	rcrunch	crosslink
2	239959690	239959730	PTBP1_HepG2_ENCSR384KAN_2	4.943719781489349	-	rcrunch	crosslink
16	66888024	66888064	PTBP1_HepG2_ENCSR384KAN_2	4.941850837726106	+	rcrunch	crosslink
20	47520302	47520342	PTBP1_HepG2_ENCSR384KAN_2	4.941381932972664	+	rcrunch	crosslink
15	67041155	67041195	PTBP1_HepG2_ENCSR384KAN_2	4.934148361797759	-	rcrunch	crosslink
17	14437338	14437378	PTBP1_HepG2_ENCSR384KAN_2	4.929463708144778	+	rcrunch	crosslink
8	128003228	128003268	PTBP1_HepG2_ENCSR384KAN_2	4.929148792304216	+	rcrunch	crosslink
12	6770163	6770203	PTBP1_HepG2_ENCSR384KAN_2	4.922875307735602	+	rcrunch	crosslink
10	70162377	70162417	PTBP1_HepG2_ENCSR384KAN_2	4.920949371548431	-	rcrunch	crosslink
8	127998814	127998854	PTBP1_HepG2_ENCSR384KAN_2	4.9121493571886194	+	rcrunch	crosslink
3	12305125	12305165	PTBP1_HepG2_ENCSR384KAN_2	4.9105261658036685	+	rcrunch	crosslink
14	30967340	30967380	PTBP1_HepG2_ENCSR384KAN_2	4.909251907903641	-	rcrunch	crosslink
6	8086484	8086524	PTBP1_HepG2_ENCSR384KAN_2	4.908765234336662	-	rcrunch	crosslink
4	73412219	73412259	PTBP1_HepG2_ENCSR384KAN_2	4.9086916607025115	+	rcrunch	crosslink
X	133568747	133568787	PTBP1_HepG2_ENCSR384KAN_2	4.906573542578003	-	rcrunch	crosslink
21	8253901	8253941	PTBP1_HepG2_ENCSR384KAN_2	4.900625541627305	+	rcrunch	crosslink
X	1393277	1393317	PTBP1_HepG2_ENCSR384KAN_2	4.900330377992288	+	rcrunch	crosslink
17	14416173	14416213	PTBP1_HepG2_ENCSR384KAN_2	4.891371781118218	+	rcrunch	crosslink
7	105051077	105051117	PTBP1_HepG2_ENCSR384KAN_2	4.8903383278278065	+	rcrunch	crosslink
X	133834280	133834320	PTBP1_HepG2_ENCSR384KAN_2	4.886645856011541	-	rcrunch	crosslink
10	94567005	94567045	PTBP1_HepG2_ENCSR384KAN_2	4.8863307984486335	+	rcrunch	crosslink
22	28543363	28543403	PTBP1_HepG2_ENCSR384KAN_2	4.8861082132082245	-	rcrunch	crosslink
19	7250143	7250183	PTBP1_HepG2_ENCSR384KAN_2	4.884375878873629	-	rcrunch	crosslink
19	41322994	41323034	PTBP1_HepG2_ENCSR384KAN_2	4.883881141120724	+	rcrunch	crosslink
3	188262658	188262698	PTBP1_HepG2_ENCSR384KAN_2	4.879380553934172	+	rcrunch	crosslink
20	47531657	47531697	PTBP1_HepG2_ENCSR384KAN_2	4.874781166410016	+	rcrunch	crosslink
17	82014845	82014885	PTBP1_HepG2_ENCSR384KAN_2	4.867602348894515	+	rcrunch	crosslink
21	8255210	8255250	PTBP1_HepG2_ENCSR384KAN_2	4.865733295573925	+	rcrunch	crosslink
6	1185357	1185397	PTBP1_HepG2_ENCSR384KAN_2	4.861837678852308	-	rcrunch	crosslink
6	15282555	15282595	PTBP1_HepG2_ENCSR384KAN_2	4.86007648036007	+	rcrunch	crosslink
6	2328273	2328313	PTBP1_HepG2_ENCSR384KAN_2	4.850470679506137	+	rcrunch	crosslink
7	100883315	100883355	PTBP1_HepG2_ENCSR384KAN_2	4.848623069423423	+	rcrunch	crosslink
X	80809737	80809777	PTBP1_HepG2_ENCSR384KAN_2	4.848420760887368	-	rcrunch	crosslink
4	109756880	109756920	PTBP1_HepG2_ENCSR384KAN_2	4.844677537069082	-	rcrunch	crosslink
12	65855420	65855460	PTBP1_HepG2_ENCSR384KAN_2	4.8423832814238255	+	rcrunch	crosslink
21	8988145	8988185	PTBP1_HepG2_ENCSR384KAN_2	4.842313134751339	+	rcrunch	crosslink
10	119042755	119042795	PTBP1_HepG2_ENCSR384KAN_2	4.842255068349701	-	rcrunch	crosslink
1	41222182	41222222	PTBP1_HepG2_ENCSR384KAN_2	4.836408492045118	-	rcrunch	crosslink
1	77620479	77620519	PTBP1_HepG2_ENCSR384KAN_2	4.8318065104029175	-	rcrunch	crosslink
20	22561900	22561940	PTBP1_HepG2_ENCSR384KAN_2	4.826067420064543	-	rcrunch	crosslink
21	8210765	8210805	PTBP1_HepG2_ENCSR384KAN_2	4.825735582653218	+	rcrunch	crosslink
19	41896681	41896721	PTBP1_HepG2_ENCSR384KAN_2	4.823882156552794	+	rcrunch	crosslink
9	109083088	109083128	PTBP1_HepG2_ENCSR384KAN_2	4.823252538366958	-	rcrunch	crosslink
2	101856046	101856086	PTBP1_HepG2_ENCSR384KAN_2	4.821373481162991	+	rcrunch	crosslink
21	8217661	8217701	PTBP1_HepG2_ENCSR384KAN_2	4.815068294323856	+	rcrunch	crosslink
3	133772309	133772349	PTBP1_HepG2_ENCSR384KAN_2	4.81465109004309	+	rcrunch	crosslink
12	123206444	123206484	PTBP1_HepG2_ENCSR384KAN_2	4.8113165677951	-	rcrunch	crosslink
11	116836251	116836291	PTBP1_HepG2_ENCSR384KAN_2	4.809463528365064	-	rcrunch	crosslink
6	30736251	30736291	PTBP1_HepG2_ENCSR384KAN_2	4.805828848828343	-	rcrunch	crosslink
8	125213672	125213712	PTBP1_HepG2_ENCSR384KAN_2	4.8010657425825425	+	rcrunch	crosslink
5	171992452	171992492	PTBP1_HepG2_ENCSR384KAN_2	4.7966466922878865	-	rcrunch	crosslink
1	46278724	46278764	PTBP1_HepG2_ENCSR384KAN_2	4.793852961580195	-	rcrunch	crosslink
20	8451798	8451838	PTBP1_HepG2_ENCSR384KAN_2	4.793608328579049	+	rcrunch	crosslink
21	8441812	8441852	PTBP1_HepG2_ENCSR384KAN_2	4.7918422074390055	+	rcrunch	crosslink
9	125236895	125236935	PTBP1_HepG2_ENCSR384KAN_2	4.790906534859175	-	rcrunch	crosslink
9	14829915	14829955	PTBP1_HepG2_ENCSR384KAN_2	4.7852467323903625	-	rcrunch	crosslink
19	53874787	53874827	PTBP1_HepG2_ENCSR384KAN_2	4.784827295567972	+	rcrunch	crosslink
4	39905821	39905861	PTBP1_HepG2_ENCSR384KAN_2	4.782141239629302	-	rcrunch	crosslink
10	34745436	34745476	PTBP1_HepG2_ENCSR384KAN_2	4.77806893361746	-	rcrunch	crosslink
7	74195546	74195586	PTBP1_HepG2_ENCSR384KAN_2	4.7767086541549615	+	rcrunch	crosslink
13	99280791	99280831	PTBP1_HepG2_ENCSR384KAN_2	4.7716313054745125	+	rcrunch	crosslink
6	1146835	1146875	PTBP1_HepG2_ENCSR384KAN_2	4.769816713960223	-	rcrunch	crosslink
1	168009555	168009595	PTBP1_HepG2_ENCSR384KAN_2	4.767337174566834	+	rcrunch	crosslink
2	78116258	78116298	PTBP1_HepG2_ENCSR384KAN_2	4.7586819790987	-	rcrunch	crosslink
4	183107153	183107193	PTBP1_HepG2_ENCSR384KAN_2	4.7546776422484145	+	rcrunch	crosslink
2	101273027	101273067	PTBP1_HepG2_ENCSR384KAN_2	4.7544065396982615	-	rcrunch	crosslink
10	70422921	70422961	PTBP1_HepG2_ENCSR384KAN_2	4.753129056697451	+	rcrunch	crosslink
17	77162292	77162332	PTBP1_HepG2_ENCSR384KAN_2	4.749041422841237	-	rcrunch	crosslink
11	71175480	71175520	PTBP1_HepG2_ENCSR384KAN_2	4.744059820826092	-	rcrunch	crosslink
8	27606502	27606542	PTBP1_HepG2_ENCSR384KAN_2	4.736940119279821	-	rcrunch	crosslink
6	89063601	89063641	PTBP1_HepG2_ENCSR384KAN_2	4.733582756949136	-	rcrunch	crosslink
20	63941645	63941685	PTBP1_HepG2_ENCSR384KAN_2	4.732624149377845	-	rcrunch	crosslink
16	70673897	70673937	PTBP1_HepG2_ENCSR384KAN_2	4.731629517234814	-	rcrunch	crosslink
2	185987762	185987802	PTBP1_HepG2_ENCSR384KAN_2	4.7293515126484476	-	rcrunch	crosslink
6	11037170	11037210	PTBP1_HepG2_ENCSR384KAN_2	4.7291113785496774	-	rcrunch	crosslink
4	4697675	4697715	PTBP1_HepG2_ENCSR384KAN_2	4.726797272773493	+	rcrunch	crosslink
1	20486016	20486056	PTBP1_HepG2_ENCSR384KAN_2	4.7256042708942845	-	rcrunch	crosslink
8	13229631	13229671	PTBP1_HepG2_ENCSR384KAN_2	4.723307364996282	-	rcrunch	crosslink
11	2138057	2138097	PTBP1_HepG2_ENCSR384KAN_2	4.720995259951501	-	rcrunch	crosslink
7	65045886	65045926	PTBP1_HepG2_ENCSR384KAN_2	4.720214614441216	+	rcrunch	crosslink
7	23368304	23368344	PTBP1_HepG2_ENCSR384KAN_2	4.718068084370024	-	rcrunch	crosslink
X	133641553	133641593	PTBP1_HepG2_ENCSR384KAN_2	4.712118450551926	-	rcrunch	crosslink
14	21022724	21022764	PTBP1_HepG2_ENCSR384KAN_2	4.708365471774589	-	rcrunch	crosslink
14	31707416	31707456	PTBP1_HepG2_ENCSR384KAN_2	4.704235245847743	+	rcrunch	crosslink
13	45349341	45349381	PTBP1_HepG2_ENCSR384KAN_2	4.6999202657580375	+	rcrunch	crosslink
12	46612518	46612558	PTBP1_HepG2_ENCSR384KAN_2	4.693231887430271	+	rcrunch	crosslink
X	133841516	133841556	PTBP1_HepG2_ENCSR384KAN_2	4.686630110122916	-	rcrunch	crosslink
10	100359232	100359272	PTBP1_HepG2_ENCSR384KAN_2	4.685542646771972	+	rcrunch	crosslink
22	28628934	28628974	PTBP1_HepG2_ENCSR384KAN_2	4.684147750739723	-	rcrunch	crosslink
6	52502957	52502997	PTBP1_HepG2_ENCSR384KAN_2	4.677954234643292	-	rcrunch	crosslink
20	1352323	1352363	PTBP1_HepG2_ENCSR384KAN_2	4.673200401884377	+	rcrunch	crosslink
2	231461996	231462036	PTBP1_HepG2_ENCSR384KAN_2	4.662370445470639	-	rcrunch	crosslink
6	157840446	157840486	PTBP1_HepG2_ENCSR384KAN_2	4.661074203048197	+	rcrunch	crosslink
16	2769297	2769337	PTBP1_HepG2_ENCSR384KAN_2	4.655276464332771	+	rcrunch	crosslink
2	217841084	217841124	PTBP1_HepG2_ENCSR384KAN_2	4.6511390242100905	-	rcrunch	crosslink
12	6769932	6769972	PTBP1_HepG2_ENCSR384KAN_2	4.6485782459194205	+	rcrunch	crosslink
1	237603142	237603182	PTBP1_HepG2_ENCSR384KAN_2	4.644065808285047	+	rcrunch	crosslink
12	26735392	26735432	PTBP1_HepG2_ENCSR384KAN_2	4.641626858788444	-	rcrunch	crosslink
2	121500309	121500349	PTBP1_HepG2_ENCSR384KAN_2	4.6374536766044745	-	rcrunch	crosslink
3	113721643	113721683	PTBP1_HepG2_ENCSR384KAN_2	4.636008866071489	-	rcrunch	crosslink
12	62778923	62778963	PTBP1_HepG2_ENCSR384KAN_2	4.630724907686477	-	rcrunch	crosslink
20	36462505	36462545	PTBP1_HepG2_ENCSR384KAN_2	4.6290339661600495	+	rcrunch	crosslink
12	26617571	26617611	PTBP1_HepG2_ENCSR384KAN_2	4.624489544657539	-	rcrunch	crosslink
16	12770851	12770891	PTBP1_HepG2_ENCSR384KAN_2	4.6236737648257105	-	rcrunch	crosslink
21	8253917	8253957	PTBP1_HepG2_ENCSR384KAN_2	4.623469168254363	+	rcrunch	crosslink
6	1625722	1625762	PTBP1_HepG2_ENCSR384KAN_2	4.615033410533786	-	rcrunch	crosslink
6	128443374	128443414	PTBP1_HepG2_ENCSR384KAN_2	4.611695846725704	-	rcrunch	crosslink
21	8442779	8442819	PTBP1_HepG2_ENCSR384KAN_2	4.6088646568414475	+	rcrunch	crosslink
17	40027578	40027618	PTBP1_HepG2_ENCSR384KAN_2	4.607560207863595	-	rcrunch	crosslink
11	2137136	2137176	PTBP1_HepG2_ENCSR384KAN_2	4.607266174027303	-	rcrunch	crosslink
19	18559916	18559956	PTBP1_HepG2_ENCSR384KAN_2	4.6071742108623495	+	rcrunch	crosslink
2	216031401	216031441	PTBP1_HepG2_ENCSR384KAN_2	4.605014178638188	-	rcrunch	crosslink
X	21845286	21845326	PTBP1_HepG2_ENCSR384KAN_2	4.600396382874676	+	rcrunch	crosslink
4	82998559	82998599	PTBP1_HepG2_ENCSR384KAN_2	4.600293602364227	-	rcrunch	crosslink
16	57837448	57837488	PTBP1_HepG2_ENCSR384KAN_2	4.593110649516007	-	rcrunch	crosslink
6	44250381	44250421	PTBP1_HepG2_ENCSR384KAN_2	4.587751755608394	+	rcrunch	crosslink
1	151696492	151696532	PTBP1_HepG2_ENCSR384KAN_2	4.587333319610926	+	rcrunch	crosslink
6	128471966	128472006	PTBP1_HepG2_ENCSR384KAN_2	4.587052298057472	-	rcrunch	crosslink
9	113407879	113407919	PTBP1_HepG2_ENCSR384KAN_2	4.585406718121656	-	rcrunch	crosslink
20	17658162	17658202	PTBP1_HepG2_ENCSR384KAN_2	4.5852649184622365	-	rcrunch	crosslink
17	66564008	66564048	PTBP1_HepG2_ENCSR384KAN_2	4.582098648322273	+	rcrunch	crosslink
7	137858559	137858599	PTBP1_HepG2_ENCSR384KAN_2	4.581716252892853	-	rcrunch	crosslink
18	42276264	42276304	PTBP1_HepG2_ENCSR384KAN_2	4.579637078790396	+	rcrunch	crosslink
6	158296161	158296201	PTBP1_HepG2_ENCSR384KAN_2	4.57488161535289	+	rcrunch	crosslink
2	171097962	171098002	PTBP1_HepG2_ENCSR384KAN_2	4.5665877272837285	-	rcrunch	crosslink
19	15650872	15650912	PTBP1_HepG2_ENCSR384KAN_2	4.5650211258047175	+	rcrunch	crosslink
6	1185446	1185486	PTBP1_HepG2_ENCSR384KAN_2	4.563112555042408	-	rcrunch	crosslink
8	17886742	17886782	PTBP1_HepG2_ENCSR384KAN_2	4.556976484293421	-	rcrunch	crosslink
2	78379076	78379116	PTBP1_HepG2_ENCSR384KAN_2	4.546746949829241	-	rcrunch	crosslink
9	76571709	76571749	PTBP1_HepG2_ENCSR384KAN_2	4.545927814231035	+	rcrunch	crosslink
11	130121705	130121745	PTBP1_HepG2_ENCSR384KAN_2	4.5455107792665554	+	rcrunch	crosslink
7	105931361	105931401	PTBP1_HepG2_ENCSR384KAN_2	4.544538993691651	+	rcrunch	crosslink
X	20136170	20136210	PTBP1_HepG2_ENCSR384KAN_2	4.544300162695089	-	rcrunch	crosslink
14	24911348	24911388	PTBP1_HepG2_ENCSR384KAN_2	4.543576844335623	-	rcrunch	crosslink
16	78811460	78811500	PTBP1_HepG2_ENCSR384KAN_2	4.542937664307984	+	rcrunch	crosslink
17	14541733	14541773	PTBP1_HepG2_ENCSR384KAN_2	4.540590120792531	+	rcrunch	crosslink
12	23626050	23626090	PTBP1_HepG2_ENCSR384KAN_2	4.537661545196063	-	rcrunch	crosslink
9	131420775	131420815	PTBP1_HepG2_ENCSR384KAN_2	4.534687646123128	+	rcrunch	crosslink
16	81500269	81500309	PTBP1_HepG2_ENCSR384KAN_2	4.534621698895889	+	rcrunch	crosslink
2	78536815	78536855	PTBP1_HepG2_ENCSR384KAN_2	4.534100048337474	-	rcrunch	crosslink
20	47531751	47531791	PTBP1_HepG2_ENCSR384KAN_2	4.5326386077346275	+	rcrunch	crosslink
14	23642310	23642350	PTBP1_HepG2_ENCSR384KAN_2	4.5296289336552835	+	rcrunch	crosslink
2	61024398	61024438	PTBP1_HepG2_ENCSR384KAN_2	4.5284082131226455	+	rcrunch	crosslink
2	42176411	42176451	PTBP1_HepG2_ENCSR384KAN_2	4.526277045780891	+	rcrunch	crosslink
21	8220247	8220287	PTBP1_HepG2_ENCSR384KAN_2	4.524399043654075	+	rcrunch	crosslink
2	20288556	20288596	PTBP1_HepG2_ENCSR384KAN_2	4.523491202907095	-	rcrunch	crosslink
13	95600580	95600620	PTBP1_HepG2_ENCSR384KAN_2	4.522163744133813	-	rcrunch	crosslink
X	48469850	48469890	PTBP1_HepG2_ENCSR384KAN_2	4.518000296887716	-	rcrunch	crosslink
4	154569555	154569595	PTBP1_HepG2_ENCSR384KAN_2	4.515876309699782	+	rcrunch	crosslink
10	5708648	5708688	PTBP1_HepG2_ENCSR384KAN_2	4.515207609662219	+	rcrunch	crosslink
19	30038625	30038665	PTBP1_HepG2_ENCSR384KAN_2	4.5136928777552585	+	rcrunch	crosslink
7	74195664	74195704	PTBP1_HepG2_ENCSR384KAN_2	4.513414845337183	+	rcrunch	crosslink
3	78853220	78853260	PTBP1_HepG2_ENCSR384KAN_2	4.512551484572853	-	rcrunch	crosslink
20	8548109	8548149	PTBP1_HepG2_ENCSR384KAN_2	4.5116489033788625	+	rcrunch	crosslink
6	45264799	45264839	PTBP1_HepG2_ENCSR384KAN_2	4.506093394105238	-	rcrunch	crosslink
2	132281101	132281141	PTBP1_HepG2_ENCSR384KAN_2	4.504851965766592	-	rcrunch	crosslink
11	2136745	2136785	PTBP1_HepG2_ENCSR384KAN_2	4.500135427854229	-	rcrunch	crosslink
14	75068503	75068543	PTBP1_HepG2_ENCSR384KAN_2	4.499639009639493	-	rcrunch	crosslink
7	138518641	138518681	PTBP1_HepG2_ENCSR384KAN_2	4.4970983974312615	+	rcrunch	crosslink
11	61853298	61853338	PTBP1_HepG2_ENCSR384KAN_2	4.488765738348354	+	rcrunch	crosslink
19	6680809	6680849	PTBP1_HepG2_ENCSR384KAN_2	4.487083635543071	-	rcrunch	crosslink
2	78189335	78189375	PTBP1_HepG2_ENCSR384KAN_2	4.4835248649248065	-	rcrunch	crosslink
20	8494714	8494754	PTBP1_HepG2_ENCSR384KAN_2	4.482276105325322	+	rcrunch	crosslink
15	64468255	64468295	PTBP1_HepG2_ENCSR384KAN_2	4.481954404721149	+	rcrunch	crosslink
19	12542633	12542673	PTBP1_HepG2_ENCSR384KAN_2	4.481751808542663	-	rcrunch	crosslink
2	138497455	138497495	PTBP1_HepG2_ENCSR384KAN_2	4.480417317723771	-	rcrunch	crosslink
2	42242759	42242799	PTBP1_HepG2_ENCSR384KAN_2	4.474989458012511	+	rcrunch	crosslink
2	74371839	74371879	PTBP1_HepG2_ENCSR384KAN_2	4.474527700419631	-	rcrunch	crosslink
21	8992541	8992581	PTBP1_HepG2_ENCSR384KAN_2	4.4708351017611365	+	rcrunch	crosslink
19	41323314	41323354	PTBP1_HepG2_ENCSR384KAN_2	4.46913267725582	+	rcrunch	crosslink
12	110387243	110387283	PTBP1_HepG2_ENCSR384KAN_2	4.468160662503259	-	rcrunch	crosslink
14	22977683	22977723	PTBP1_HepG2_ENCSR384KAN_2	4.465388151370078	-	rcrunch	crosslink
17	80665523	80665563	PTBP1_HepG2_ENCSR384KAN_2	4.461942984921377	+	rcrunch	crosslink
5	76496826	76496866	PTBP1_HepG2_ENCSR384KAN_2	4.46124003632488	+	rcrunch	crosslink
3	78648150	78648190	PTBP1_HepG2_ENCSR384KAN_2	4.459701850693473	-	rcrunch	crosslink
22	41940045	41940085	PTBP1_HepG2_ENCSR384KAN_2	4.458556073199604	-	rcrunch	crosslink
12	26688528	26688568	PTBP1_HepG2_ENCSR384KAN_2	4.45505786608503	-	rcrunch	crosslink
3	186786721	186786761	PTBP1_HepG2_ENCSR384KAN_2	4.454263736500678	+	rcrunch	crosslink
3	47631096	47631136	PTBP1_HepG2_ENCSR384KAN_2	4.452649641612749	-	rcrunch	crosslink
13	33909573	33909613	PTBP1_HepG2_ENCSR384KAN_2	4.451775778404463	+	rcrunch	crosslink
12	7887535	7887575	PTBP1_HepG2_ENCSR384KAN_2	4.450346064966264	-	rcrunch	crosslink
19	44848697	44848737	PTBP1_HepG2_ENCSR384KAN_2	4.450130928889621	+	rcrunch	crosslink
2	121582275	121582315	PTBP1_HepG2_ENCSR384KAN_2	4.446687157805849	-	rcrunch	crosslink
5	139571709	139571749	PTBP1_HepG2_ENCSR384KAN_2	4.444209536848762	+	rcrunch	crosslink
12	26666127	26666167	PTBP1_HepG2_ENCSR384KAN_2	4.443255500265873	-	rcrunch	crosslink
15	43771221	43771261	PTBP1_HepG2_ENCSR384KAN_2	4.441047866661076	+	rcrunch	crosslink
20	63941645	63941685	PTBP1_HepG2_ENCSR384KAN_2	4.440191351857949	-	rcrunch	crosslink
7	111281051	111281091	PTBP1_HepG2_ENCSR384KAN_2	4.436984222841605	-	rcrunch	crosslink
7	47501125	47501165	PTBP1_HepG2_ENCSR384KAN_2	4.4366617454381645	-	rcrunch	crosslink
16	72949665	72949705	PTBP1_HepG2_ENCSR384KAN_2	4.434948556885112	-	rcrunch	crosslink
7	105278718	105278758	PTBP1_HepG2_ENCSR384KAN_2	4.431055187323535	-	rcrunch	crosslink
15	57007934	57007974	PTBP1_HepG2_ENCSR384KAN_2	4.4286469269752295	+	rcrunch	crosslink
18	2993134	2993174	PTBP1_HepG2_ENCSR384KAN_2	4.424969709225438	-	rcrunch	crosslink
6	148109997	148110037	PTBP1_HepG2_ENCSR384KAN_2	4.423396047536818	+	rcrunch	crosslink
13	50208811	50208851	PTBP1_HepG2_ENCSR384KAN_2	4.422863685956875	+	rcrunch	crosslink
X	1420262	1420302	PTBP1_HepG2_ENCSR384KAN_2	4.419819511458216	+	rcrunch	crosslink
16	21631969	21632009	PTBP1_HepG2_ENCSR384KAN_2	4.414494492735348	+	rcrunch	crosslink
12	9111552	9111592	PTBP1_HepG2_ENCSR384KAN_2	4.4117589975381035	-	rcrunch	crosslink
10	96154419	96154459	PTBP1_HepG2_ENCSR384KAN_2	4.409644747772179	+	rcrunch	crosslink
X	132488643	132488683	PTBP1_HepG2_ENCSR384KAN_2	4.40254761620928	-	rcrunch	crosslink
12	26543409	26543449	PTBP1_HepG2_ENCSR384KAN_2	4.401967952735713	-	rcrunch	crosslink
17	20851206	20851246	PTBP1_HepG2_ENCSR384KAN_2	4.400669883922668	-	rcrunch	crosslink
19	53874995	53875035	PTBP1_HepG2_ENCSR384KAN_2	4.399972975538871	+	rcrunch	crosslink
19	15650923	15650963	PTBP1_HepG2_ENCSR384KAN_2	4.399523355685606	+	rcrunch	crosslink
9	32029138	32029178	PTBP1_HepG2_ENCSR384KAN_2	4.395386167394585	+	rcrunch	crosslink
17	32481556	32481596	PTBP1_HepG2_ENCSR384KAN_2	4.391626383490324	+	rcrunch	crosslink
20	30514093	30514133	PTBP1_HepG2_ENCSR384KAN_2	4.390528773533213	-	rcrunch	crosslink
X	133572448	133572488	PTBP1_HepG2_ENCSR384KAN_2	4.390455319565247	-	rcrunch	crosslink
6	1146460	1146500	PTBP1_HepG2_ENCSR384KAN_2	4.390453345806774	-	rcrunch	crosslink
8	30431395	30431435	PTBP1_HepG2_ENCSR384KAN_2	4.388290877649342	+	rcrunch	crosslink
2	28946715	28946755	PTBP1_HepG2_ENCSR384KAN_2	4.387805171825224	+	rcrunch	crosslink
20	526987	527027	PTBP1_HepG2_ENCSR384KAN_2	4.383998869446131	-	rcrunch	crosslink
6	24381815	24381855	PTBP1_HepG2_ENCSR384KAN_2	4.3836814832904825	-	rcrunch	crosslink
6	144360150	144360190	PTBP1_HepG2_ENCSR384KAN_2	4.379574750507927	+	rcrunch	crosslink
3	52802083	52802123	PTBP1_HepG2_ENCSR384KAN_2	4.378996181352454	+	rcrunch	crosslink
10	100358965	100359005	PTBP1_HepG2_ENCSR384KAN_2	4.377588635721893	+	rcrunch	crosslink
8	31119144	31119184	PTBP1_HepG2_ENCSR384KAN_2	4.377274972638942	+	rcrunch	crosslink
13	49045101	49045141	PTBP1_HepG2_ENCSR384KAN_2	4.376323123247379	+	rcrunch	crosslink
17	82008237	82008277	PTBP1_HepG2_ENCSR384KAN_2	4.375081677820784	+	rcrunch	crosslink
10	112401901	112401941	PTBP1_HepG2_ENCSR384KAN_2	4.363310657068179	+	rcrunch	crosslink
2	27470252	27470292	PTBP1_HepG2_ENCSR384KAN_2	4.360957759402299	-	rcrunch	crosslink
20	18291123	18291163	PTBP1_HepG2_ENCSR384KAN_2	4.358916732246238	+	rcrunch	crosslink
7	101827256	101827296	PTBP1_HepG2_ENCSR384KAN_2	4.357538021458627	+	rcrunch	crosslink
8	17499354	17499394	PTBP1_HepG2_ENCSR384KAN_2	4.3535553102103615	+	rcrunch	crosslink
7	138460395	138460435	PTBP1_HepG2_ENCSR384KAN_2	4.3529213944049445	+	rcrunch	crosslink
2	85320927	85320967	PTBP1_HepG2_ENCSR384KAN_2	4.3526988985763575	-	rcrunch	crosslink
14	81202742	81202782	PTBP1_HepG2_ENCSR384KAN_2	4.351824373310944	-	rcrunch	crosslink
9	133985960	133986000	PTBP1_HepG2_ENCSR384KAN_2	4.35079719425363	-	rcrunch	crosslink
9	92249582	92249622	PTBP1_HepG2_ENCSR384KAN_2	4.347295770229066	-	rcrunch	crosslink
14	23640283	23640323	PTBP1_HepG2_ENCSR384KAN_2	4.3444626354644065	+	rcrunch	crosslink
2	186174647	186174687	PTBP1_HepG2_ENCSR384KAN_2	4.337777307561437	-	rcrunch	crosslink
7	45725417	45725457	PTBP1_HepG2_ENCSR384KAN_2	4.334722586091151	-	rcrunch	crosslink
5	1081039	1081079	PTBP1_HepG2_ENCSR384KAN_2	4.3346668083622655	-	rcrunch	crosslink
9	14847379	14847419	PTBP1_HepG2_ENCSR384KAN_2	4.333946189709828	-	rcrunch	crosslink
2	232832934	232832974	PTBP1_HepG2_ENCSR384KAN_2	4.333913132689261	+	rcrunch	crosslink
1	94515853	94515893	PTBP1_HepG2_ENCSR384KAN_2	4.3312547363460965	+	rcrunch	crosslink
X	133595198	133595238	PTBP1_HepG2_ENCSR384KAN_2	4.3304143834521645	-	rcrunch	crosslink
3	9423518	9423558	PTBP1_HepG2_ENCSR384KAN_2	4.328180114009491	+	rcrunch	crosslink
20	8548334	8548374	PTBP1_HepG2_ENCSR384KAN_2	4.328058462699712	+	rcrunch	crosslink
21	8216281	8216321	PTBP1_HepG2_ENCSR384KAN_2	4.321468388389691	+	rcrunch	crosslink
10	21552910	21552950	PTBP1_HepG2_ENCSR384KAN_2	4.319230244808804	+	rcrunch	crosslink
14	102083162	102083202	PTBP1_HepG2_ENCSR384KAN_2	4.3179546553600465	-	rcrunch	crosslink
6	128435029	128435069	PTBP1_HepG2_ENCSR384KAN_2	4.317773402786416	-	rcrunch	crosslink
6	26156731	26156771	PTBP1_HepG2_ENCSR384KAN_2	4.316468662960975	+	rcrunch	crosslink
17	82232906	82232946	PTBP1_HepG2_ENCSR384KAN_2	4.314644231587072	+	rcrunch	crosslink
2	44524511	44524551	PTBP1_HepG2_ENCSR384KAN_2	4.3133996956917	+	rcrunch	crosslink
9	128693957	128693997	PTBP1_HepG2_ENCSR384KAN_2	4.313314156849452	+	rcrunch	crosslink
X	109645949	109645989	PTBP1_HepG2_ENCSR384KAN_2	4.313213091965031	-	rcrunch	crosslink
2	42184675	42184715	PTBP1_HepG2_ENCSR384KAN_2	4.3128974213760625	+	rcrunch	crosslink
12	103939505	103939545	PTBP1_HepG2_ENCSR384KAN_2	4.311930051848441	+	rcrunch	crosslink
16	78725943	78725983	PTBP1_HepG2_ENCSR384KAN_2	4.309222446611792	+	rcrunch	crosslink
1	61692457	61692497	PTBP1_HepG2_ENCSR384KAN_2	4.309017756491589	-	rcrunch	crosslink
19	12943713	12943753	PTBP1_HepG2_ENCSR384KAN_2	4.308154131076259	+	rcrunch	crosslink
1	100907892	100907932	PTBP1_HepG2_ENCSR384KAN_2	4.305297632736616	+	rcrunch	crosslink
14	35727745	35727785	PTBP1_HepG2_ENCSR384KAN_2	4.303480365127388	-	rcrunch	crosslink
13	75304747	75304787	PTBP1_HepG2_ENCSR384KAN_2	4.303422668104472	-	rcrunch	crosslink
1	2268944	2268984	PTBP1_HepG2_ENCSR384KAN_2	4.302825344879343	+	rcrunch	crosslink
16	74305655	74305695	PTBP1_HepG2_ENCSR384KAN_2	4.302029668518938	-	rcrunch	crosslink
3	65870531	65870571	PTBP1_HepG2_ENCSR384KAN_2	4.3009873388904065	-	rcrunch	crosslink
8	120776308	120776348	PTBP1_HepG2_ENCSR384KAN_2	4.297161668319893	-	rcrunch	crosslink
8	17905684	17905724	PTBP1_HepG2_ENCSR384KAN_2	4.297019976979266	-	rcrunch	crosslink
3	188251116	188251156	PTBP1_HepG2_ENCSR384KAN_2	4.296137427159024	+	rcrunch	crosslink
1	244864007	244864047	PTBP1_HepG2_ENCSR384KAN_2	4.294209651020303	-	rcrunch	crosslink
2	127741305	127741345	PTBP1_HepG2_ENCSR384KAN_2	4.291377035865115	-	rcrunch	crosslink
14	35237049	35237089	PTBP1_HepG2_ENCSR384KAN_2	4.2897114325985335	+	rcrunch	crosslink
17	72378404	72378444	PTBP1_HepG2_ENCSR384KAN_2	4.288763470256451	-	rcrunch	crosslink
2	241342241	241342281	PTBP1_HepG2_ENCSR384KAN_2	4.286098899646057	+	rcrunch	crosslink
2	31996201	31996241	PTBP1_HepG2_ENCSR384KAN_2	4.284601253004764	-	rcrunch	crosslink
7	137968880	137968920	PTBP1_HepG2_ENCSR384KAN_2	4.2845497074923555	-	rcrunch	crosslink
6	110695136	110695176	PTBP1_HepG2_ENCSR384KAN_2	4.2821046080516885	-	rcrunch	crosslink
22	32806828	32806868	PTBP1_HepG2_ENCSR384KAN_2	4.2812757724613775	+	rcrunch	crosslink
19	5140390	5140430	PTBP1_HepG2_ENCSR384KAN_2	4.278954472811996	+	rcrunch	crosslink
8	17095738	17095778	PTBP1_HepG2_ENCSR384KAN_2	4.278648048610734	+	rcrunch	crosslink
4	73206438	73206478	PTBP1_HepG2_ENCSR384KAN_2	4.278022685666813	-	rcrunch	crosslink
Y	19568017	19568057	PTBP1_HepG2_ENCSR384KAN_2	4.275463620964703	+	rcrunch	crosslink
8	118096606	118096646	PTBP1_HepG2_ENCSR384KAN_2	4.2747396605750065	-	rcrunch	crosslink
1	61106073	61106113	PTBP1_HepG2_ENCSR384KAN_2	4.274545277055991	+	rcrunch	crosslink
16	12740044	12740084	PTBP1_HepG2_ENCSR384KAN_2	4.272921883103861	-	rcrunch	crosslink
11	121526954	121526994	PTBP1_HepG2_ENCSR384KAN_2	4.2714470730897895	+	rcrunch	crosslink
1	21143284	21143324	PTBP1_HepG2_ENCSR384KAN_2	4.270002252513618	-	rcrunch	crosslink
7	94669577	94669617	PTBP1_HepG2_ENCSR384KAN_2	4.269740980421201	+	rcrunch	crosslink
20	62966818	62966858	PTBP1_HepG2_ENCSR384KAN_2	4.26874655074947	+	rcrunch	crosslink
9	125236659	125236699	PTBP1_HepG2_ENCSR384KAN_2	4.266666765367431	-	rcrunch	crosslink
10	29431190	29431230	PTBP1_HepG2_ENCSR384KAN_2	4.265150768907442	+	rcrunch	crosslink
10	74322679	74322719	PTBP1_HepG2_ENCSR384KAN_2	4.265103353226033	+	rcrunch	crosslink
15	51103030	51103070	PTBP1_HepG2_ENCSR384KAN_2	4.263922094365888	+	rcrunch	crosslink
13	79383788	79383828	PTBP1_HepG2_ENCSR384KAN_2	4.263615464709035	-	rcrunch	crosslink
16	34161227	34161267	PTBP1_HepG2_ENCSR384KAN_2	4.263287843556291	+	rcrunch	crosslink
7	10982985	10983025	PTBP1_HepG2_ENCSR384KAN_2	4.2615835674995015	+	rcrunch	crosslink
6	126201666	126201706	PTBP1_HepG2_ENCSR384KAN_2	4.2615827861755315	+	rcrunch	crosslink
7	111384186	111384226	PTBP1_HepG2_ENCSR384KAN_2	4.261260424834985	-	rcrunch	crosslink
11	116831013	116831053	PTBP1_HepG2_ENCSR384KAN_2	4.255331318767329	+	rcrunch	crosslink
6	129609074	129609114	PTBP1_HepG2_ENCSR384KAN_2	4.254570000025474	-	rcrunch	crosslink
16	50589844	50589884	PTBP1_HepG2_ENCSR384KAN_2	4.253013563362384	+	rcrunch	crosslink
15	56940482	56940522	PTBP1_HepG2_ENCSR384KAN_2	4.250740702367417	+	rcrunch	crosslink
22	23802426	23802466	PTBP1_HepG2_ENCSR384KAN_2	4.248826476161214	+	rcrunch	crosslink
13	20782982	20783022	PTBP1_HepG2_ENCSR384KAN_2	4.243997413554702	-	rcrunch	crosslink
14	23639809	23639849	PTBP1_HepG2_ENCSR384KAN_2	4.2439154302467035	+	rcrunch	crosslink
X	133853747	133853787	PTBP1_HepG2_ENCSR384KAN_2	4.243876852103029	-	rcrunch	crosslink
20	63942662	63942702	PTBP1_HepG2_ENCSR384KAN_2	4.241714728909922	-	rcrunch	crosslink
19	12940361	12940401	PTBP1_HepG2_ENCSR384KAN_2	4.241618009333177	+	rcrunch	crosslink
20	35059866	35059906	PTBP1_HepG2_ENCSR384KAN_2	4.239565573747344	-	rcrunch	crosslink
12	26649781	26649821	PTBP1_HepG2_ENCSR384KAN_2	4.235676118083765	-	rcrunch	crosslink
22	41940288	41940328	PTBP1_HepG2_ENCSR384KAN_2	4.2342963020979765	-	rcrunch	crosslink
2	121582504	121582544	PTBP1_HepG2_ENCSR384KAN_2	4.233422456611196	-	rcrunch	crosslink
20	8464371	8464411	PTBP1_HepG2_ENCSR384KAN_2	4.232332740525759	+	rcrunch	crosslink
19	18364089	18364129	PTBP1_HepG2_ENCSR384KAN_2	4.2301561225981965	+	rcrunch	crosslink
18	69647085	69647125	PTBP1_HepG2_ENCSR384KAN_2	4.229688997601321	+	rcrunch	crosslink
3	171682118	171682158	PTBP1_HepG2_ENCSR384KAN_2	4.229623650152169	-	rcrunch	crosslink
3	8640658	8640698	PTBP1_HepG2_ENCSR384KAN_2	4.2263441757314855	-	rcrunch	crosslink
20	44907640	44907680	PTBP1_HepG2_ENCSR384KAN_2	4.225671209246472	+	rcrunch	crosslink
2	27497710	27497750	PTBP1_HepG2_ENCSR384KAN_2	4.223047334271401	+	rcrunch	crosslink
14	54653082	54653122	PTBP1_HepG2_ENCSR384KAN_2	4.222941626091996	+	rcrunch	crosslink
12	6770690	6770730	PTBP1_HepG2_ENCSR384KAN_2	4.221719596821398	+	rcrunch	crosslink
1	8871896	8871936	PTBP1_HepG2_ENCSR384KAN_2	4.219324705768913	-	rcrunch	crosslink
7	134933313	134933353	PTBP1_HepG2_ENCSR384KAN_2	4.213519360542694	+	rcrunch	crosslink
17	20905499	20905539	PTBP1_HepG2_ENCSR384KAN_2	4.213331731930163	+	rcrunch	crosslink
6	11037031	11037071	PTBP1_HepG2_ENCSR384KAN_2	4.210546411886213	-	rcrunch	crosslink
19	55662265	55662305	PTBP1_HepG2_ENCSR384KAN_2	4.210003410787043	+	rcrunch	crosslink
21	26022003	26022043	PTBP1_HepG2_ENCSR384KAN_2	4.207812442822176	-	rcrunch	crosslink
14	23645177	23645217	PTBP1_HepG2_ENCSR384KAN_2	4.194640647170636	+	rcrunch	crosslink
11	6614042	6614082	PTBP1_HepG2_ENCSR384KAN_2	4.193417760650128	-	rcrunch	crosslink
7	158269881	158269921	PTBP1_HepG2_ENCSR384KAN_2	4.192430280098862	-	rcrunch	crosslink
16	89112642	89112682	PTBP1_HepG2_ENCSR384KAN_2	4.187703242212237	+	rcrunch	crosslink
12	23990078	23990118	PTBP1_HepG2_ENCSR384KAN_2	4.186401603692497	-	rcrunch	crosslink
6	130872632	130872672	PTBP1_HepG2_ENCSR384KAN_2	4.185017500373371	-	rcrunch	crosslink
5	139546834	139546874	PTBP1_HepG2_ENCSR384KAN_2	4.184351439383813	+	rcrunch	crosslink
8	70391034	70391074	PTBP1_HepG2_ENCSR384KAN_2	4.182604431015643	-	rcrunch	crosslink
5	179724736	179724776	PTBP1_HepG2_ENCSR384KAN_2	4.181470026674447	+	rcrunch	crosslink
19	4390440	4390480	PTBP1_HepG2_ENCSR384KAN_2	4.181061667809172	-	rcrunch	crosslink
1	246200505	246200545	PTBP1_HepG2_ENCSR384KAN_2	4.179712830278079	-	rcrunch	crosslink
11	61276827	61276867	PTBP1_HepG2_ENCSR384KAN_2	4.178955305236757	-	rcrunch	crosslink
3	169764847	169764887	PTBP1_HepG2_ENCSR384KAN_2	4.17573563040629	-	rcrunch	crosslink
14	31605859	31605899	PTBP1_HepG2_ENCSR384KAN_2	4.175094969108807	+	rcrunch	crosslink
6	147790787	147790827	PTBP1_HepG2_ENCSR384KAN_2	4.174678472329199	+	rcrunch	crosslink
17	50981497	50981537	PTBP1_HepG2_ENCSR384KAN_2	4.16940506229508	-	rcrunch	crosslink
6	1812545	1812585	PTBP1_HepG2_ENCSR384KAN_2	4.1691859858874745	-	rcrunch	crosslink
2	99363692	99363732	PTBP1_HepG2_ENCSR384KAN_2	4.167127434725783	+	rcrunch	crosslink
11	115390464	115390504	PTBP1_HepG2_ENCSR384KAN_2	4.167040839880069	-	rcrunch	crosslink
2	185816867	185816907	PTBP1_HepG2_ENCSR384KAN_2	4.166700032816479	-	rcrunch	crosslink
19	12944158	12944198	PTBP1_HepG2_ENCSR384KAN_2	4.1658788862893985	+	rcrunch	crosslink
X	70464236	70464276	PTBP1_HepG2_ENCSR384KAN_2	4.1641229618007705	+	rcrunch	crosslink
20	2658190	2658230	PTBP1_HepG2_ENCSR384KAN_2	4.1640527436704495	+	rcrunch	crosslink
3	152337707	152337747	PTBP1_HepG2_ENCSR384KAN_2	4.158473040764339	+	rcrunch	crosslink
X	133973056	133973096	PTBP1_HepG2_ENCSR384KAN_2	4.147267710606808	-	rcrunch	crosslink
2	185928418	185928458	PTBP1_HepG2_ENCSR384KAN_2	4.146126101763221	-	rcrunch	crosslink
21	8992785	8992825	PTBP1_HepG2_ENCSR384KAN_2	4.146122304693598	+	rcrunch	crosslink
X	129182655	129182695	PTBP1_HepG2_ENCSR384KAN_2	4.145175894557925	-	rcrunch	crosslink
8	118019229	118019269	PTBP1_HepG2_ENCSR384KAN_2	4.14510668285527	-	rcrunch	crosslink
8	30703815	30703855	PTBP1_HepG2_ENCSR384KAN_2	4.1448266601633685	-	rcrunch	crosslink
11	629028	629068	PTBP1_HepG2_ENCSR384KAN_2	4.141678362263209	+	rcrunch	crosslink
2	190215992	190216032	PTBP1_HepG2_ENCSR384KAN_2	4.140708215081822	-	rcrunch	crosslink
5	71850987	71851027	PTBP1_HepG2_ENCSR384KAN_2	4.134928813906593	+	rcrunch	crosslink
3	177069755	177069795	PTBP1_HepG2_ENCSR384KAN_2	4.1328310786482785	-	rcrunch	crosslink
17	15475267	15475307	PTBP1_HepG2_ENCSR384KAN_2	4.130630079916881	-	rcrunch	crosslink
13	98161720	98161760	PTBP1_HepG2_ENCSR384KAN_2	4.1294847156099985	+	rcrunch	crosslink
4	73404341	73404381	PTBP1_HepG2_ENCSR384KAN_2	4.127863672461859	+	rcrunch	crosslink
21	8229782	8229822	PTBP1_HepG2_ENCSR384KAN_2	4.127520172294634	+	rcrunch	crosslink
20	23405309	23405349	PTBP1_HepG2_ENCSR384KAN_2	4.116648490960486	-	rcrunch	crosslink
1	8870923	8870963	PTBP1_HepG2_ENCSR384KAN_2	4.116520752833015	-	rcrunch	crosslink
2	53992175	53992215	PTBP1_HepG2_ENCSR384KAN_2	4.11584738332973	+	rcrunch	crosslink
17	30396801	30396841	PTBP1_HepG2_ENCSR384KAN_2	4.11320089075229	+	rcrunch	crosslink
19	48454996	48455036	PTBP1_HepG2_ENCSR384KAN_2	4.112594006238099	+	rcrunch	crosslink
2	11352765	11352805	PTBP1_HepG2_ENCSR384KAN_2	4.11052375610335	-	rcrunch	crosslink
6	129601448	129601488	PTBP1_HepG2_ENCSR384KAN_2	4.1089685660947115	-	rcrunch	crosslink
10	73443250	73443290	PTBP1_HepG2_ENCSR384KAN_2	4.1041566026151735	-	rcrunch	crosslink
16	50589533	50589573	PTBP1_HepG2_ENCSR384KAN_2	4.102825675137248	+	rcrunch	crosslink
2	78063580	78063620	PTBP1_HepG2_ENCSR384KAN_2	4.102575619908807	-	rcrunch	crosslink
11	2134691	2134731	PTBP1_HepG2_ENCSR384KAN_2	4.101762573195848	-	rcrunch	crosslink
18	2984568	2984608	PTBP1_HepG2_ENCSR384KAN_2	4.1012330201427	-	rcrunch	crosslink
6	3303689	3303729	PTBP1_HepG2_ENCSR384KAN_2	4.10099710489791	-	rcrunch	crosslink
14	70583109	70583149	PTBP1_HepG2_ENCSR384KAN_2	4.100177422773466	-	rcrunch	crosslink
5	139571760	139571800	PTBP1_HepG2_ENCSR384KAN_2	4.099288436197994	+	rcrunch	crosslink
9	6594755	6594795	PTBP1_HepG2_ENCSR384KAN_2	4.099165793229971	-	rcrunch	crosslink
19	53874771	53874811	PTBP1_HepG2_ENCSR384KAN_2	4.098800070903351	+	rcrunch	crosslink
7	65879716	65879756	PTBP1_HepG2_ENCSR384KAN_2	4.097888016622922	+	rcrunch	crosslink
1	35375135	35375175	PTBP1_HepG2_ENCSR384KAN_2	4.097817299683038	+	rcrunch	crosslink
12	50555609	50555649	PTBP1_HepG2_ENCSR384KAN_2	4.097428023302393	+	rcrunch	crosslink
7	43994368	43994408	PTBP1_HepG2_ENCSR384KAN_2	4.096143368025453	-	rcrunch	crosslink
1	168534144	168534184	PTBP1_HepG2_ENCSR384KAN_2	4.095720739888081	+	rcrunch	crosslink
6	3293204	3293244	PTBP1_HepG2_ENCSR384KAN_2	4.092952263719848	-	rcrunch	crosslink
11	22799480	22799520	PTBP1_HepG2_ENCSR384KAN_2	4.091293071146232	+	rcrunch	crosslink
17	7910276	7910316	PTBP1_HepG2_ENCSR384KAN_2	4.088513002721029	+	rcrunch	crosslink
17	14415793	14415833	PTBP1_HepG2_ENCSR384KAN_2	4.087527114044846	+	rcrunch	crosslink
18	21652358	21652398	PTBP1_HepG2_ENCSR384KAN_2	4.087379895594886	-	rcrunch	crosslink
6	24326105	24326145	PTBP1_HepG2_ENCSR384KAN_2	4.0870543432114905	-	rcrunch	crosslink
3	52801998	52802038	PTBP1_HepG2_ENCSR384KAN_2	4.084075429729181	+	rcrunch	crosslink
18	2719222	2719262	PTBP1_HepG2_ENCSR384KAN_2	4.082646314020232	+	rcrunch	crosslink
2	130361541	130361581	PTBP1_HepG2_ENCSR384KAN_2	4.080089749560576	+	rcrunch	crosslink
3	78884572	78884612	PTBP1_HepG2_ENCSR384KAN_2	4.079901310203603	-	rcrunch	crosslink
16	87746315	87746355	PTBP1_HepG2_ENCSR384KAN_2	4.079715495660096	-	rcrunch	crosslink
3	152451414	152451454	PTBP1_HepG2_ENCSR384KAN_2	4.0781050129866045	+	rcrunch	crosslink
20	10585578	10585618	PTBP1_HepG2_ENCSR384KAN_2	4.0777215476317705	+	rcrunch	crosslink
1	168008960	168009000	PTBP1_HepG2_ENCSR384KAN_2	4.076021452975445	+	rcrunch	crosslink
3	188282021	188282061	PTBP1_HepG2_ENCSR384KAN_2	4.074111657856252	+	rcrunch	crosslink
2	10177685	10177725	PTBP1_HepG2_ENCSR384KAN_2	4.0739139300556255	+	rcrunch	crosslink
11	73755768	73755808	PTBP1_HepG2_ENCSR384KAN_2	4.072671681479008	-	rcrunch	crosslink
2	85320052	85320092	PTBP1_HepG2_ENCSR384KAN_2	4.071001865795004	-	rcrunch	crosslink
5	52992667	52992707	PTBP1_HepG2_ENCSR384KAN_2	4.07084924490786	+	rcrunch	crosslink
6	142311871	142311911	PTBP1_HepG2_ENCSR384KAN_2	4.070492875399284	+	rcrunch	crosslink
2	127424046	127424086	PTBP1_HepG2_ENCSR384KAN_2	4.064777015763814	+	rcrunch	crosslink
2	10345109	10345149	PTBP1_HepG2_ENCSR384KAN_2	4.061805887797841	+	rcrunch	crosslink
1	162168676	162168716	PTBP1_HepG2_ENCSR384KAN_2	4.057816609519944	+	rcrunch	crosslink
18	39668418	39668458	PTBP1_HepG2_ENCSR384KAN_2	4.05773178132533	-	rcrunch	crosslink
2	17599592	17599632	PTBP1_HepG2_ENCSR384KAN_2	4.057636833174199	+	rcrunch	crosslink
7	137899014	137899054	PTBP1_HepG2_ENCSR384KAN_2	4.056438597071321	-	rcrunch	crosslink
1	85319265	85319305	PTBP1_HepG2_ENCSR384KAN_2	4.056248313550086	-	rcrunch	crosslink
10	100360810	100360850	PTBP1_HepG2_ENCSR384KAN_2	4.055355177739703	+	rcrunch	crosslink
2	53758023	53758063	PTBP1_HepG2_ENCSR384KAN_2	4.054706195224882	-	rcrunch	crosslink
9	124683221	124683261	PTBP1_HepG2_ENCSR384KAN_2	4.054635366623879	-	rcrunch	crosslink
15	56233547	56233587	PTBP1_HepG2_ENCSR384KAN_2	4.053316864604298	-	rcrunch	crosslink
2	231460494	231460534	PTBP1_HepG2_ENCSR384KAN_2	4.048223601910656	-	rcrunch	crosslink
8	144246100	144246140	PTBP1_HepG2_ENCSR384KAN_2	4.0466367402608325	+	rcrunch	crosslink
6	167841906	167841946	PTBP1_HepG2_ENCSR384KAN_2	4.0463591293689705	+	rcrunch	crosslink
3	81557473	81557513	PTBP1_HepG2_ENCSR384KAN_2	4.046038977437719	-	rcrunch	crosslink
3	60247400	60247440	PTBP1_HepG2_ENCSR384KAN_2	4.043546265013159	-	rcrunch	crosslink
20	47331125	47331165	PTBP1_HepG2_ENCSR384KAN_2	4.043288845643014	-	rcrunch	crosslink
14	23636981	23637021	PTBP1_HepG2_ENCSR384KAN_2	4.04226671122807	+	rcrunch	crosslink
14	23641759	23641799	PTBP1_HepG2_ENCSR384KAN_2	4.0416953627697465	+	rcrunch	crosslink
17	50745898	50745938	PTBP1_HepG2_ENCSR384KAN_2	4.039634317550497	+	rcrunch	crosslink
1	168457880	168457920	PTBP1_HepG2_ENCSR384KAN_2	4.038899838016265	+	rcrunch	crosslink
3	133755704	133755744	PTBP1_HepG2_ENCSR384KAN_2	4.038524456371796	+	rcrunch	crosslink
2	187542351	187542391	PTBP1_HepG2_ENCSR384KAN_2	4.036325454820191	-	rcrunch	crosslink
X	123601402	123601442	PTBP1_HepG2_ENCSR384KAN_2	4.033460683958078	-	rcrunch	crosslink
16	24976576	24976616	PTBP1_HepG2_ENCSR384KAN_2	4.031461374747775	-	rcrunch	crosslink
3	48534164	48534204	PTBP1_HepG2_ENCSR384KAN_2	4.031309623005966	-	rcrunch	crosslink
17	82005872	82005912	PTBP1_HepG2_ENCSR384KAN_2	4.030061988625132	+	rcrunch	crosslink
10	75673768	75673808	PTBP1_HepG2_ENCSR384KAN_2	4.0299566301121486	+	rcrunch	crosslink
8	118041664	118041704	PTBP1_HepG2_ENCSR384KAN_2	4.028825568983647	-	rcrunch	crosslink
3	172041696	172041736	PTBP1_HepG2_ENCSR384KAN_2	4.0281491442449	+	rcrunch	crosslink
6	2225991	2226031	PTBP1_HepG2_ENCSR384KAN_2	4.027912706049042	-	rcrunch	crosslink
5	14360041	14360081	PTBP1_HepG2_ENCSR384KAN_2	4.0274651043253265	+	rcrunch	crosslink
14	81202802	81202842	PTBP1_HepG2_ENCSR384KAN_2	4.023520388550264	-	rcrunch	crosslink
11	629028	629068	PTBP1_HepG2_ENCSR384KAN_2	4.0233433391192825	+	rcrunch	crosslink
21	8444426	8444466	PTBP1_HepG2_ENCSR384KAN_2	4.022192560534696	+	rcrunch	crosslink
10	19707094	19707134	PTBP1_HepG2_ENCSR384KAN_2	4.0219889505621245	+	rcrunch	crosslink
10	5866801	5866841	PTBP1_HepG2_ENCSR384KAN_2	4.019331653531657	-	rcrunch	crosslink
12	55980256	55980296	PTBP1_HepG2_ENCSR384KAN_2	4.017075704205902	+	rcrunch	crosslink
2	132255300	132255340	PTBP1_HepG2_ENCSR384KAN_2	4.016553450678162	-	rcrunch	crosslink
8	56073860	56073900	PTBP1_HepG2_ENCSR384KAN_2	4.015740799288166	-	rcrunch	crosslink
12	124837444	124837484	PTBP1_HepG2_ENCSR384KAN_2	4.015617192033747	-	rcrunch	crosslink
13	98317867	98317907	PTBP1_HepG2_ENCSR384KAN_2	4.013250170112376	+	rcrunch	crosslink
1	50917606	50917646	PTBP1_HepG2_ENCSR384KAN_2	4.012186901495724	-	rcrunch	crosslink
19	49448829	49448869	PTBP1_HepG2_ENCSR384KAN_2	4.0121602427145175	-	rcrunch	crosslink
19	42335739	42335779	PTBP1_HepG2_ENCSR384KAN_2	4.010181005911508	+	rcrunch	crosslink
17	66221013	66221053	PTBP1_HepG2_ENCSR384KAN_2	4.009661099487185	-	rcrunch	crosslink
2	164783400	164783440	PTBP1_HepG2_ENCSR384KAN_2	4.009142877020725	-	rcrunch	crosslink
2	143047547	143047587	PTBP1_HepG2_ENCSR384KAN_2	4.0088142723311035	+	rcrunch	crosslink
2	135588088	135588128	PTBP1_HepG2_ENCSR384KAN_2	4.006922467509764	+	rcrunch	crosslink
1	10521220	10521260	PTBP1_HepG2_ENCSR384KAN_2	4.00524757508012	+	rcrunch	crosslink
1	20486099	20486139	PTBP1_HepG2_ENCSR384KAN_2	4.003459522500989	-	rcrunch	crosslink
10	113034956	113034996	PTBP1_HepG2_ENCSR384KAN_2	4.001497044767194	+	rcrunch	crosslink
17	82234831	82234871	PTBP1_HepG2_ENCSR384KAN_2	4.00124075465144	+	rcrunch	crosslink
12	103947644	103947684	PTBP1_HepG2_ENCSR384KAN_2	3.9993922230021117	+	rcrunch	crosslink
6	138569283	138569323	PTBP1_HepG2_ENCSR384KAN_2	3.9985571835758114	-	rcrunch	crosslink
14	69407311	69407351	PTBP1_HepG2_ENCSR384KAN_2	3.9980601899995154	+	rcrunch	crosslink
15	80815557	80815597	PTBP1_HepG2_ENCSR384KAN_2	3.9953583448779098	+	rcrunch	crosslink
14	35016410	35016450	PTBP1_HepG2_ENCSR384KAN_2	3.995060816826338	+	rcrunch	crosslink
18	80132625	80132665	PTBP1_HepG2_ENCSR384KAN_2	3.9949436938434046	+	rcrunch	crosslink
2	121456485	121456525	PTBP1_HepG2_ENCSR384KAN_2	3.9932977196842354	-	rcrunch	crosslink
17	14424660	14424700	PTBP1_HepG2_ENCSR384KAN_2	3.99312732113372	+	rcrunch	crosslink
14	31605765	31605805	PTBP1_HepG2_ENCSR384KAN_2	3.993037511718176	+	rcrunch	crosslink
1	2256306	2256346	PTBP1_HepG2_ENCSR384KAN_2	3.9927534155061446	+	rcrunch	crosslink
10	96143273	96143313	PTBP1_HepG2_ENCSR384KAN_2	3.989528873717557	+	rcrunch	crosslink
5	102780810	102780850	PTBP1_HepG2_ENCSR384KAN_2	3.9870125368017297	+	rcrunch	crosslink
7	76565889	76565929	PTBP1_HepG2_ENCSR384KAN_2	3.986163802464988	+	rcrunch	crosslink
10	112730615	112730655	PTBP1_HepG2_ENCSR384KAN_2	3.985197541557495	+	rcrunch	crosslink
5	139546891	139546931	PTBP1_HepG2_ENCSR384KAN_2	3.9829132039023416	+	rcrunch	crosslink
20	270964	271004	PTBP1_HepG2_ENCSR384KAN_2	3.9823715612037422	-	rcrunch	crosslink
6	120211588	120211628	PTBP1_HepG2_ENCSR384KAN_2	3.9806853934705577	+	rcrunch	crosslink
2	187533970	187534010	PTBP1_HepG2_ENCSR384KAN_2	3.980483419999688	-	rcrunch	crosslink
19	12940557	12940597	PTBP1_HepG2_ENCSR384KAN_2	3.980159111929346	+	rcrunch	crosslink
3	172040654	172040694	PTBP1_HepG2_ENCSR384KAN_2	3.978213693047533	+	rcrunch	crosslink
4	73404341	73404381	PTBP1_HepG2_ENCSR384KAN_2	3.9776124592402553	+	rcrunch	crosslink
13	50867444	50867484	PTBP1_HepG2_ENCSR384KAN_2	3.9761404815384638	+	rcrunch	crosslink
11	2138623	2138663	PTBP1_HepG2_ENCSR384KAN_2	3.9755641003816127	-	rcrunch	crosslink
10	79145083	79145123	PTBP1_HepG2_ENCSR384KAN_2	3.975385047658481	+	rcrunch	crosslink
16	20695614	20695654	PTBP1_HepG2_ENCSR384KAN_2	3.971705432775046	+	rcrunch	crosslink
1	36295623	36295663	PTBP1_HepG2_ENCSR384KAN_2	3.971528954943184	+	rcrunch	crosslink
12	46451473	46451513	PTBP1_HepG2_ENCSR384KAN_2	3.970363358284341	+	rcrunch	crosslink
20	17657606	17657646	PTBP1_HepG2_ENCSR384KAN_2	3.970174747182744	-	rcrunch	crosslink
2	217684791	217684831	PTBP1_HepG2_ENCSR384KAN_2	3.969778882081669	-	rcrunch	crosslink
19	49513438	49513478	PTBP1_HepG2_ENCSR384KAN_2	3.9682760238955375	+	rcrunch	crosslink
8	102349548	102349588	PTBP1_HepG2_ENCSR384KAN_2	3.965280279506588	-	rcrunch	crosslink
7	66729571	66729611	PTBP1_HepG2_ENCSR384KAN_2	3.9623422903886336	+	rcrunch	crosslink
16	3871021	3871061	PTBP1_HepG2_ENCSR384KAN_2	3.9604619840377775	-	rcrunch	crosslink
6	45324529	45324569	PTBP1_HepG2_ENCSR384KAN_2	3.9562727450085284	-	rcrunch	crosslink
20	53463389	53463429	PTBP1_HepG2_ENCSR384KAN_2	3.952768441113084	-	rcrunch	crosslink
6	126299868	126299908	PTBP1_HepG2_ENCSR384KAN_2	3.9526551750914822	+	rcrunch	crosslink
12	102889524	102889564	PTBP1_HepG2_ENCSR384KAN_2	3.952637621400463	-	rcrunch	crosslink
2	27383572	27383612	PTBP1_HepG2_ENCSR384KAN_2	3.952351733376685	-	rcrunch	crosslink
7	158269758	158269798	PTBP1_HepG2_ENCSR384KAN_2	3.9518231806057313	-	rcrunch	crosslink
6	163525329	163525369	PTBP1_HepG2_ENCSR384KAN_2	3.9514252333377238	+	rcrunch	crosslink
1	11972610	11972650	PTBP1_HepG2_ENCSR384KAN_2	3.9509093144581713	+	rcrunch	crosslink
5	95952921	95952961	PTBP1_HepG2_ENCSR384KAN_2	3.9508752616352103	-	rcrunch	crosslink
14	31021647	31021687	PTBP1_HepG2_ENCSR384KAN_2	3.950784764125054	-	rcrunch	crosslink
18	74657936	74657976	PTBP1_HepG2_ENCSR384KAN_2	3.950687694555344	+	rcrunch	crosslink
2	175927111	175927151	PTBP1_HepG2_ENCSR384KAN_2	3.949990548075117	-	rcrunch	crosslink
17	7310636	7310676	PTBP1_HepG2_ENCSR384KAN_2	3.9493563622727534	+	rcrunch	crosslink
2	172592454	172592494	PTBP1_HepG2_ENCSR384KAN_2	3.9479710715728062	+	rcrunch	crosslink
11	57769538	57769578	PTBP1_HepG2_ENCSR384KAN_2	3.9478503381255448	+	rcrunch	crosslink
1	27974283	27974323	PTBP1_HepG2_ENCSR384KAN_2	3.9466006242467886	-	rcrunch	crosslink
3	78860196	78860236	PTBP1_HepG2_ENCSR384KAN_2	3.945863017602045	-	rcrunch	crosslink
17	14542218	14542258	PTBP1_HepG2_ENCSR384KAN_2	3.9440897497011393	+	rcrunch	crosslink
3	65524067	65524107	PTBP1_HepG2_ENCSR384KAN_2	3.942180680704953	-	rcrunch	crosslink
2	219565347	219565387	PTBP1_HepG2_ENCSR384KAN_2	3.942152535237061	-	rcrunch	crosslink
17	82015545	82015585	PTBP1_HepG2_ENCSR384KAN_2	3.9408558557951086	+	rcrunch	crosslink
10	75659812	75659852	PTBP1_HepG2_ENCSR384KAN_2	3.940847786552237	+	rcrunch	crosslink
X	52990766	52990806	PTBP1_HepG2_ENCSR384KAN_2	3.938049990772439	-	rcrunch	crosslink
2	203401191	203401231	PTBP1_HepG2_ENCSR384KAN_2	3.9373244523406754	+	rcrunch	crosslink
11	116917809	116917849	PTBP1_HepG2_ENCSR384KAN_2	3.9368563772012264	-	rcrunch	crosslink
9	136840361	136840401	PTBP1_HepG2_ENCSR384KAN_2	3.936653803786669	+	rcrunch	crosslink
X	1419998	1420038	PTBP1_HepG2_ENCSR384KAN_2	3.9358290620631915	+	rcrunch	crosslink
6	41524377	41524417	PTBP1_HepG2_ENCSR384KAN_2	3.93563653654733	-	rcrunch	crosslink
3	42026017	42026057	PTBP1_HepG2_ENCSR384KAN_2	3.9347386923024787	+	rcrunch	crosslink
20	8831993	8832033	PTBP1_HepG2_ENCSR384KAN_2	3.9326945279950083	+	rcrunch	crosslink
7	92656106	92656146	PTBP1_HepG2_ENCSR384KAN_2	3.931438354542379	-	rcrunch	crosslink
6	114328212	114328252	PTBP1_HepG2_ENCSR384KAN_2	3.927514727386168	-	rcrunch	crosslink
11	62799053	62799093	PTBP1_HepG2_ENCSR384KAN_2	3.92750219745187	-	rcrunch	crosslink
X	80732522	80732562	PTBP1_HepG2_ENCSR384KAN_2	3.927141130551557	-	rcrunch	crosslink
17	42147028	42147068	PTBP1_HepG2_ENCSR384KAN_2	3.9270063446345085	-	rcrunch	crosslink
14	23640671	23640711	PTBP1_HepG2_ENCSR384KAN_2	3.926180354898426	+	rcrunch	crosslink
3	129560873	129560913	PTBP1_HepG2_ENCSR384KAN_2	3.9243383049609166	-	rcrunch	crosslink
7	131035328	131035368	PTBP1_HepG2_ENCSR384KAN_2	3.9242662221758615	-	rcrunch	crosslink
10	75869820	75869860	PTBP1_HepG2_ENCSR384KAN_2	3.9241280073695575	+	rcrunch	crosslink
4	84921337	84921377	PTBP1_HepG2_ENCSR384KAN_2	3.9239732917093613	-	rcrunch	crosslink
11	87195356	87195396	PTBP1_HepG2_ENCSR384KAN_2	3.9228736754757736	+	rcrunch	crosslink
9	107313221	107313261	PTBP1_HepG2_ENCSR384KAN_2	3.92241734331145	+	rcrunch	crosslink
10	21552736	21552776	PTBP1_HepG2_ENCSR384KAN_2	3.9205577626099646	+	rcrunch	crosslink
22	36288383	36288423	PTBP1_HepG2_ENCSR384KAN_2	3.918919680348016	-	rcrunch	crosslink
19	34191467	34191507	PTBP1_HepG2_ENCSR384KAN_2	3.9187915704507215	+	rcrunch	crosslink
16	68177742	68177782	PTBP1_HepG2_ENCSR384KAN_2	3.9184477053157742	+	rcrunch	crosslink
2	69384678	69384718	PTBP1_HepG2_ENCSR384KAN_2	3.9166568401703215	-	rcrunch	crosslink
2	78280419	78280459	PTBP1_HepG2_ENCSR384KAN_2	3.916544187935513	-	rcrunch	crosslink
17	14415971	14416011	PTBP1_HepG2_ENCSR384KAN_2	3.915960462873931	+	rcrunch	crosslink
X	30662882	30662922	PTBP1_HepG2_ENCSR384KAN_2	3.9136249607171716	+	rcrunch	crosslink
6	2416474	2416514	PTBP1_HepG2_ENCSR384KAN_2	3.9099863805459787	+	rcrunch	crosslink
2	216074416	216074456	PTBP1_HepG2_ENCSR384KAN_2	3.906324196824624	-	rcrunch	crosslink
3	50019464	50019504	PTBP1_HepG2_ENCSR384KAN_2	3.905569227423292	+	rcrunch	crosslink
1	231912824	231912864	PTBP1_HepG2_ENCSR384KAN_2	3.9045773476466055	+	rcrunch	crosslink
7	76078161	76078201	PTBP1_HepG2_ENCSR384KAN_2	3.904059833501517	-	rcrunch	crosslink
X	1394806	1394846	PTBP1_HepG2_ENCSR384KAN_2	3.9039680951290117	+	rcrunch	crosslink
9	98015382	98015422	PTBP1_HepG2_ENCSR384KAN_2	3.9016685233303168	+	rcrunch	crosslink
6	88725943	88725983	PTBP1_HepG2_ENCSR384KAN_2	3.8998751941033167	-	rcrunch	crosslink
6	2089530	2089570	PTBP1_HepG2_ENCSR384KAN_2	3.895482408206477	-	rcrunch	crosslink
19	6710152	6710192	PTBP1_HepG2_ENCSR384KAN_2	3.893761132610916	-	rcrunch	crosslink
10	79230195	79230235	PTBP1_HepG2_ENCSR384KAN_2	3.892044661917097	+	rcrunch	crosslink
17	73026166	73026206	PTBP1_HepG2_ENCSR384KAN_2	3.891827604826313	-	rcrunch	crosslink
1	31509884	31509924	PTBP1_HepG2_ENCSR384KAN_2	3.8906777268024313	+	rcrunch	crosslink
21	8991097	8991137	PTBP1_HepG2_ENCSR384KAN_2	3.8894978858322453	+	rcrunch	crosslink
12	23833819	23833859	PTBP1_HepG2_ENCSR384KAN_2	3.8887556373909145	-	rcrunch	crosslink
X	45842682	45842722	PTBP1_HepG2_ENCSR384KAN_2	3.8882281048956298	-	rcrunch	crosslink
7	2842016	2842056	PTBP1_HepG2_ENCSR384KAN_2	3.888112433440672	-	rcrunch	crosslink
X	133923387	133923427	PTBP1_HepG2_ENCSR384KAN_2	3.8880219577586494	-	rcrunch	crosslink
1	61310700	61310740	PTBP1_HepG2_ENCSR384KAN_2	3.886619030350403	+	rcrunch	crosslink
7	76559670	76559710	PTBP1_HepG2_ENCSR384KAN_2	3.882465952570792	+	rcrunch	crosslink
21	8436928	8436968	PTBP1_HepG2_ENCSR384KAN_2	3.881621542478719	+	rcrunch	crosslink
6	52266655	52266695	PTBP1_HepG2_ENCSR384KAN_2	3.879065256800438	-	rcrunch	crosslink
2	202346346	202346386	PTBP1_HepG2_ENCSR384KAN_2	3.876939100615912	-	rcrunch	crosslink
8	117973749	117973789	PTBP1_HepG2_ENCSR384KAN_2	3.8746439381004603	-	rcrunch	crosslink
12	103947380	103947420	PTBP1_HepG2_ENCSR384KAN_2	3.8743633609897516	+	rcrunch	crosslink
9	37199677	37199717	PTBP1_HepG2_ENCSR384KAN_2	3.8740017629933665	+	rcrunch	crosslink
21	8436911	8436951	PTBP1_HepG2_ENCSR384KAN_2	3.8722380706834705	+	rcrunch	crosslink
19	1424489	1424529	PTBP1_HepG2_ENCSR384KAN_2	3.8712016671078886	+	rcrunch	crosslink
9	114066802	114066842	PTBP1_HepG2_ENCSR384KAN_2	3.870065986203553	-	rcrunch	crosslink
9	14752296	14752336	PTBP1_HepG2_ENCSR384KAN_2	3.869489675829033	-	rcrunch	crosslink
2	200313907	200313947	PTBP1_HepG2_ENCSR384KAN_2	3.8691010837004787	+	rcrunch	crosslink
10	91227501	91227541	PTBP1_HepG2_ENCSR384KAN_2	3.867846102060184	+	rcrunch	crosslink
16	50521329	50521369	PTBP1_HepG2_ENCSR384KAN_2	3.867267931414904	+	rcrunch	crosslink
21	36868199	36868239	PTBP1_HepG2_ENCSR384KAN_2	3.864819103663863	-	rcrunch	crosslink
21	7076081	7076121	PTBP1_HepG2_ENCSR384KAN_2	3.8644117518751866	+	rcrunch	crosslink
6	1096951	1096991	PTBP1_HepG2_ENCSR384KAN_2	3.864397819957797	-	rcrunch	crosslink
8	8353790	8353830	PTBP1_HepG2_ENCSR384KAN_2	3.8629617671771967	-	rcrunch	crosslink
11	102357332	102357372	PTBP1_HepG2_ENCSR384KAN_2	3.862828616429407	+	rcrunch	crosslink
20	8416007	8416047	PTBP1_HepG2_ENCSR384KAN_2	3.86205636508333	+	rcrunch	crosslink
7	29177599	29177639	PTBP1_HepG2_ENCSR384KAN_2	3.8600749197354265	+	rcrunch	crosslink
4	67749628	67749668	PTBP1_HepG2_ENCSR384KAN_2	3.858336876813429	+	rcrunch	crosslink
5	150447705	150447745	PTBP1_HepG2_ENCSR384KAN_2	3.857072043129399	-	rcrunch	crosslink
3	11573215	11573255	PTBP1_HepG2_ENCSR384KAN_2	3.8569915271270903	-	rcrunch	crosslink
1	215591353	215591393	PTBP1_HepG2_ENCSR384KAN_2	3.8547281191295495	+	rcrunch	crosslink
9	33112081	33112121	PTBP1_HepG2_ENCSR384KAN_2	3.8536971189016	-	rcrunch	crosslink
17	7578023	7578063	PTBP1_HepG2_ENCSR384KAN_2	3.853463087329723	+	rcrunch	crosslink
12	102889450	102889490	PTBP1_HepG2_ENCSR384KAN_2	3.8532648991490865	-	rcrunch	crosslink
5	74795421	74795461	PTBP1_HepG2_ENCSR384KAN_2	3.851833849204735	-	rcrunch	crosslink
X	119020402	119020442	PTBP1_HepG2_ENCSR384KAN_2	3.851362988213405	+	rcrunch	crosslink
18	76373297	76373337	PTBP1_HepG2_ENCSR384KAN_2	3.851231092871621	-	rcrunch	crosslink
7	7200724	7200764	PTBP1_HepG2_ENCSR384KAN_2	3.850581507106055	+	rcrunch	crosslink
6	1146562	1146602	PTBP1_HepG2_ENCSR384KAN_2	3.8504720054714303	-	rcrunch	crosslink
9	127891599	127891639	PTBP1_HepG2_ENCSR384KAN_2	3.849796356641825	-	rcrunch	crosslink
14	91217858	91217898	PTBP1_HepG2_ENCSR384KAN_2	3.8480431038422087	+	rcrunch	crosslink
22	41939638	41939678	PTBP1_HepG2_ENCSR384KAN_2	3.8470583901553086	-	rcrunch	crosslink
16	81475127	81475167	PTBP1_HepG2_ENCSR384KAN_2	3.84704452244392	+	rcrunch	crosslink
1	234868989	234869029	PTBP1_HepG2_ENCSR384KAN_2	3.846963344045824	-	rcrunch	crosslink
1	235058810	235058850	PTBP1_HepG2_ENCSR384KAN_2	3.8444208926193215	-	rcrunch	crosslink
22	11630689	11630729	PTBP1_HepG2_ENCSR384KAN_2	3.843729513541283	+	rcrunch	crosslink
17	39439758	39439798	PTBP1_HepG2_ENCSR384KAN_2	3.842391147417274	-	rcrunch	crosslink
X	3928089	3928129	PTBP1_HepG2_ENCSR384KAN_2	3.8423476249573527	-	rcrunch	crosslink
7	137927194	137927234	PTBP1_HepG2_ENCSR384KAN_2	3.841924538430333	-	rcrunch	crosslink
6	38102107	38102147	PTBP1_HepG2_ENCSR384KAN_2	3.8412690860222254	+	rcrunch	crosslink
2	108600928	108600968	PTBP1_HepG2_ENCSR384KAN_2	3.8403206816428432	+	rcrunch	crosslink
16	50560781	50560821	PTBP1_HepG2_ENCSR384KAN_2	3.8401435714988144	+	rcrunch	crosslink
X	133820568	133820608	PTBP1_HepG2_ENCSR384KAN_2	3.8374726485530486	-	rcrunch	crosslink
11	2699732	2699772	PTBP1_HepG2_ENCSR384KAN_2	3.8372960721937934	-	rcrunch	crosslink
7	2332784	2332824	PTBP1_HepG2_ENCSR384KAN_2	3.832717483552479	-	rcrunch	crosslink
19	53875231	53875271	PTBP1_HepG2_ENCSR384KAN_2	3.8294277410840953	+	rcrunch	crosslink
7	34647262	34647302	PTBP1_HepG2_ENCSR384KAN_2	3.8252392229008914	-	rcrunch	crosslink
X	133580068	133580108	PTBP1_HepG2_ENCSR384KAN_2	3.8243505513396223	-	rcrunch	crosslink
12	26617598	26617638	PTBP1_HepG2_ENCSR384KAN_2	3.824278916306934	-	rcrunch	crosslink
4	9913369	9913409	PTBP1_HepG2_ENCSR384KAN_2	3.8231633824288638	-	rcrunch	crosslink
12	65824666	65824706	PTBP1_HepG2_ENCSR384KAN_2	3.8223698744809713	+	rcrunch	crosslink
1	31414028	31414068	PTBP1_HepG2_ENCSR384KAN_2	3.8211302906832034	+	rcrunch	crosslink
22	23298530	23298570	PTBP1_HepG2_ENCSR384KAN_2	3.820151992116753	+	rcrunch	crosslink
2	187542139	187542179	PTBP1_HepG2_ENCSR384KAN_2	3.8189427678607415	-	rcrunch	crosslink
X	134796487	134796527	PTBP1_HepG2_ENCSR384KAN_2	3.818223297036848	-	rcrunch	crosslink
5	179722959	179722999	PTBP1_HepG2_ENCSR384KAN_2	3.817747950988697	+	rcrunch	crosslink
13	93552447	93552487	PTBP1_HepG2_ENCSR384KAN_2	3.817373804874284	+	rcrunch	crosslink
10	103795901	103795941	PTBP1_HepG2_ENCSR384KAN_2	3.8171009691849767	-	rcrunch	crosslink
20	8548155	8548195	PTBP1_HepG2_ENCSR384KAN_2	3.81574328669912	+	rcrunch	crosslink
2	101855556	101855596	PTBP1_HepG2_ENCSR384KAN_2	3.814072840936869	+	rcrunch	crosslink
6	28953320	28953360	PTBP1_HepG2_ENCSR384KAN_2	3.813319390363489	-	rcrunch	crosslink
19	38728646	38728686	PTBP1_HepG2_ENCSR384KAN_2	3.813191144059525	+	rcrunch	crosslink
16	68290251	68290291	PTBP1_HepG2_ENCSR384KAN_2	3.813070690790029	+	rcrunch	crosslink
2	172592454	172592494	PTBP1_HepG2_ENCSR384KAN_2	3.8113828871377713	+	rcrunch	crosslink
9	114071211	114071251	PTBP1_HepG2_ENCSR384KAN_2	3.811276823289623	-	rcrunch	crosslink
17	43272732	43272772	PTBP1_HepG2_ENCSR384KAN_2	3.808421402426875	-	rcrunch	crosslink
4	73108892	73108932	PTBP1_HepG2_ENCSR384KAN_2	3.8077522336524345	-	rcrunch	crosslink
19	15321229	15321269	PTBP1_HepG2_ENCSR384KAN_2	3.807642537239008	-	rcrunch	crosslink
16	25265377	25265417	PTBP1_HepG2_ENCSR384KAN_2	3.8076326541662575	+	rcrunch	crosslink
1	150417924	150417964	PTBP1_HepG2_ENCSR384KAN_2	3.805690912354947	+	rcrunch	crosslink
17	49026586	49026626	PTBP1_HepG2_ENCSR384KAN_2	3.805589300975466	+	rcrunch	crosslink
11	64099759	64099799	PTBP1_HepG2_ENCSR384KAN_2	3.8045847757774087	-	rcrunch	crosslink
17	19062081	19062121	PTBP1_HepG2_ENCSR384KAN_2	3.800113656707373	+	rcrunch	crosslink
17	72482863	72482903	PTBP1_HepG2_ENCSR384KAN_2	3.797519654844728	-	rcrunch	crosslink
2	231793674	231793714	PTBP1_HepG2_ENCSR384KAN_2	3.7974314575610224	+	rcrunch	crosslink
2	42242447	42242487	PTBP1_HepG2_ENCSR384KAN_2	3.797042352823347	+	rcrunch	crosslink
12	109188247	109188287	PTBP1_HepG2_ENCSR384KAN_2	3.796474828149083	+	rcrunch	crosslink
17	29411991	29412031	PTBP1_HepG2_ENCSR384KAN_2	3.796182687856288	+	rcrunch	crosslink
4	151297950	151297990	PTBP1_HepG2_ENCSR384KAN_2	3.793600670033696	-	rcrunch	crosslink
7	103982493	103982533	PTBP1_HepG2_ENCSR384KAN_2	3.7876933855065062	-	rcrunch	crosslink
2	190231733	190231773	PTBP1_HepG2_ENCSR384KAN_2	3.7866093152160745	-	rcrunch	crosslink
2	78189242	78189282	PTBP1_HepG2_ENCSR384KAN_2	3.784902694226004	-	rcrunch	crosslink
15	85094316	85094356	PTBP1_HepG2_ENCSR384KAN_2	3.7825714359264553	+	rcrunch	crosslink
2	202739352	202739392	PTBP1_HepG2_ENCSR384KAN_2	3.7812178200002937	+	rcrunch	crosslink
10	34694131	34694171	PTBP1_HepG2_ENCSR384KAN_2	3.7808515275300514	-	rcrunch	crosslink
X	133844751	133844791	PTBP1_HepG2_ENCSR384KAN_2	3.780136212725696	-	rcrunch	crosslink
12	9085615	9085655	PTBP1_HepG2_ENCSR384KAN_2	3.7779906707688014	-	rcrunch	crosslink
12	124439106	124439146	PTBP1_HepG2_ENCSR384KAN_2	3.7779381952575593	-	rcrunch	crosslink
12	26492096	26492136	PTBP1_HepG2_ENCSR384KAN_2	3.7771703245104313	-	rcrunch	crosslink
9	114076133	114076173	PTBP1_HepG2_ENCSR384KAN_2	3.77458939890311	-	rcrunch	crosslink
2	78290882	78290922	PTBP1_HepG2_ENCSR384KAN_2	3.773940329760572	-	rcrunch	crosslink
14	35792737	35792777	PTBP1_HepG2_ENCSR384KAN_2	3.773843628039149	-	rcrunch	crosslink
1	16607103	16607143	PTBP1_HepG2_ENCSR384KAN_2	3.773521091530295	-	rcrunch	crosslink
10	34665863	34665903	PTBP1_HepG2_ENCSR384KAN_2	3.7725753417082055	-	rcrunch	crosslink
22	28460615	28460655	PTBP1_HepG2_ENCSR384KAN_2	3.7690413118802364	-	rcrunch	crosslink
20	17657348	17657388	PTBP1_HepG2_ENCSR384KAN_2	3.7667449728231586	-	rcrunch	crosslink
9	6919246	6919286	PTBP1_HepG2_ENCSR384KAN_2	3.7658217481911582	+	rcrunch	crosslink
20	62140920	62140960	PTBP1_HepG2_ENCSR384KAN_2	3.764584102466989	-	rcrunch	crosslink
1	26941451	26941491	PTBP1_HepG2_ENCSR384KAN_2	3.764175676262812	+	rcrunch	crosslink
6	4780229	4780269	PTBP1_HepG2_ENCSR384KAN_2	3.7640920741599317	+	rcrunch	crosslink
8	120775242	120775282	PTBP1_HepG2_ENCSR384KAN_2	3.763975018684917	-	rcrunch	crosslink
5	177099947	177099987	PTBP1_HepG2_ENCSR384KAN_2	3.7622255022076	+	rcrunch	crosslink
21	8260901	8260941	PTBP1_HepG2_ENCSR384KAN_2	3.7603884908296874	+	rcrunch	crosslink
20	25691264	25691304	PTBP1_HepG2_ENCSR384KAN_2	3.759241559699364	-	rcrunch	crosslink
2	235983456	235983496	PTBP1_HepG2_ENCSR384KAN_2	3.75901989361806	+	rcrunch	crosslink
10	100362868	100362908	PTBP1_HepG2_ENCSR384KAN_2	3.7571607958059015	+	rcrunch	crosslink
4	151295294	151295334	PTBP1_HepG2_ENCSR384KAN_2	3.7562417591940687	-	rcrunch	crosslink
12	9085649	9085689	PTBP1_HepG2_ENCSR384KAN_2	3.756144623649167	-	rcrunch	crosslink
11	14688096	14688136	PTBP1_HepG2_ENCSR384KAN_2	3.7533976575631534	+	rcrunch	crosslink
7	32495085	32495125	PTBP1_HepG2_ENCSR384KAN_2	3.7525241955558672	-	rcrunch	crosslink
4	102709174	102709214	PTBP1_HepG2_ENCSR384KAN_2	3.7507020239631466	-	rcrunch	crosslink
13	100288778	100288818	PTBP1_HepG2_ENCSR384KAN_2	3.750340537437725	+	rcrunch	crosslink
5	112913315	112913355	PTBP1_HepG2_ENCSR384KAN_2	3.74942147603087	-	rcrunch	crosslink
14	58285276	58285316	PTBP1_HepG2_ENCSR384KAN_2	3.7481351697770378	-	rcrunch	crosslink
3	78884435	78884475	PTBP1_HepG2_ENCSR384KAN_2	3.746601835639373	-	rcrunch	crosslink
13	100452206	100452246	PTBP1_HepG2_ENCSR384KAN_2	3.746581563261429	+	rcrunch	crosslink
6	2316661	2316701	PTBP1_HepG2_ENCSR384KAN_2	3.7460139745230037	+	rcrunch	crosslink
16	72863528	72863568	PTBP1_HepG2_ENCSR384KAN_2	3.7431116098149686	-	rcrunch	crosslink
14	94381104	94381144	PTBP1_HepG2_ENCSR384KAN_2	3.742524228411088	-	rcrunch	crosslink
7	134950384	134950424	PTBP1_HepG2_ENCSR384KAN_2	3.741958755707709	+	rcrunch	crosslink
20	13066729	13066769	PTBP1_HepG2_ENCSR384KAN_2	3.740259779124588	+	rcrunch	crosslink
18	80121170	80121210	PTBP1_HepG2_ENCSR384KAN_2	3.739290618650569	+	rcrunch	crosslink
13	50406750	50406790	PTBP1_HepG2_ENCSR384KAN_2	3.738787459410078	+	rcrunch	crosslink
3	65435247	65435287	PTBP1_HepG2_ENCSR384KAN_2	3.736290939315922	-	rcrunch	crosslink
5	80173153	80173193	PTBP1_HepG2_ENCSR384KAN_2	3.736214912844632	-	rcrunch	crosslink
20	8802363	8802403	PTBP1_HepG2_ENCSR384KAN_2	3.735917654892975	+	rcrunch	crosslink
8	140983679	140983719	PTBP1_HepG2_ENCSR384KAN_2	3.734610237086629	-	rcrunch	crosslink
1	21143365	21143405	PTBP1_HepG2_ENCSR384KAN_2	3.732860808558845	-	rcrunch	crosslink
8	13237831	13237871	PTBP1_HepG2_ENCSR384KAN_2	3.732381158483199	-	rcrunch	crosslink
5	139546979	139547019	PTBP1_HepG2_ENCSR384KAN_2	3.732025119308911	+	rcrunch	crosslink
7	97010216	97010256	PTBP1_HepG2_ENCSR384KAN_2	3.7303059530316696	+	rcrunch	crosslink
12	6915325	6915365	PTBP1_HepG2_ENCSR384KAN_2	3.7295515761344737	+	rcrunch	crosslink
2	78233179	78233219	PTBP1_HepG2_ENCSR384KAN_2	3.729072317826478	-	rcrunch	crosslink
7	65896573	65896613	PTBP1_HepG2_ENCSR384KAN_2	3.727856466713076	+	rcrunch	crosslink
12	102887191	102887231	PTBP1_HepG2_ENCSR384KAN_2	3.72772209739104	-	rcrunch	crosslink
2	121612540	121612580	PTBP1_HepG2_ENCSR384KAN_2	3.727326310292957	-	rcrunch	crosslink
2	97826642	97826682	PTBP1_HepG2_ENCSR384KAN_2	3.7256335191596137	-	rcrunch	crosslink
3	133764200	133764240	PTBP1_HepG2_ENCSR384KAN_2	3.725502554198461	+	rcrunch	crosslink
16	3375916	3375956	PTBP1_HepG2_ENCSR384KAN_2	3.7248179161934436	+	rcrunch	crosslink
17	81621065	81621105	PTBP1_HepG2_ENCSR384KAN_2	3.7244716935419726	-	rcrunch	crosslink
17	29450081	29450121	PTBP1_HepG2_ENCSR384KAN_2	3.7230685632813234	+	rcrunch	crosslink
10	19697781	19697821	PTBP1_HepG2_ENCSR384KAN_2	3.7221072054329096	+	rcrunch	crosslink
13	113152592	113152632	PTBP1_HepG2_ENCSR384KAN_2	3.718896701518167	-	rcrunch	crosslink
21	8215260	8215300	PTBP1_HepG2_ENCSR384KAN_2	3.7179251467419823	+	rcrunch	crosslink
14	94382719	94382759	PTBP1_HepG2_ENCSR384KAN_2	3.7178290943867336	-	rcrunch	crosslink
X	133614576	133614616	PTBP1_HepG2_ENCSR384KAN_2	3.71690511719669	-	rcrunch	crosslink
2	10345044	10345084	PTBP1_HepG2_ENCSR384KAN_2	3.716471387173869	+	rcrunch	crosslink
22	50351650	50351690	PTBP1_HepG2_ENCSR384KAN_2	3.7154899602889193	+	rcrunch	crosslink
2	217870410	217870450	PTBP1_HepG2_ENCSR384KAN_2	3.715089981266382	-	rcrunch	crosslink
6	45241771	45241811	PTBP1_HepG2_ENCSR384KAN_2	3.7141029361516296	-	rcrunch	crosslink
5	139276159	139276199	PTBP1_HepG2_ENCSR384KAN_2	3.7122452907054466	+	rcrunch	crosslink
18	63331267	63331307	PTBP1_HepG2_ENCSR384KAN_2	3.7109829849312153	-	rcrunch	crosslink
2	75524706	75524746	PTBP1_HepG2_ENCSR384KAN_2	3.7109408074022125	+	rcrunch	crosslink
2	39486871	39486911	PTBP1_HepG2_ENCSR384KAN_2	3.7108455112862013	+	rcrunch	crosslink
19	1257908	1257948	PTBP1_HepG2_ENCSR384KAN_2	3.710358813313277	+	rcrunch	crosslink
7	2640390	2640430	PTBP1_HepG2_ENCSR384KAN_2	3.703229510603451	+	rcrunch	crosslink
5	138163009	138163049	PTBP1_HepG2_ENCSR384KAN_2	3.7028205882305834	-	rcrunch	crosslink
16	50579799	50579839	RBFOX2_HepG2_ENCSR987FTF_1	14.865438643915315	+	rcrunch	crosslink
16	50579333	50579373	RBFOX2_HepG2_ENCSR987FTF_1	12.945936928643306	+	rcrunch	crosslink
6	130880080	130880120	RBFOX2_HepG2_ENCSR987FTF_1	12.868499921794882	-	rcrunch	crosslink
19	55670451	55670491	RBFOX2_HepG2_ENCSR987FTF_1	12.73352353922665	+	rcrunch	crosslink
2	239365745	239365785	RBFOX2_HepG2_ENCSR987FTF_1	12.197484431047316	-	rcrunch	crosslink
17	82006226	82006266	RBFOX2_HepG2_ENCSR987FTF_1	11.75560398979819	+	rcrunch	crosslink
7	158551323	158551363	RBFOX2_HepG2_ENCSR987FTF_1	11.67549226081345	-	rcrunch	crosslink
20	63283907	63283947	RBFOX2_HepG2_ENCSR987FTF_1	11.42476562375974	+	rcrunch	crosslink
7	158551435	158551475	RBFOX2_HepG2_ENCSR987FTF_1	11.23412836489645	-	rcrunch	crosslink
16	50579053	50579093	RBFOX2_HepG2_ENCSR987FTF_1	11.120597194289232	+	rcrunch	crosslink
21	44863125	44863165	RBFOX2_HepG2_ENCSR987FTF_1	11.105590887808681	-	rcrunch	crosslink
16	50579504	50579544	RBFOX2_HepG2_ENCSR987FTF_1	11.054598761911144	+	rcrunch	crosslink
7	158552284	158552324	RBFOX2_HepG2_ENCSR987FTF_1	10.980363394189057	-	rcrunch	crosslink
21	44863059	44863099	RBFOX2_HepG2_ENCSR987FTF_1	10.779295683110108	-	rcrunch	crosslink
13	110662457	110662497	RBFOX2_HepG2_ENCSR987FTF_1	10.675565846925958	-	rcrunch	crosslink
13	113106614	113106654	RBFOX2_HepG2_ENCSR987FTF_1	10.50868686441683	+	rcrunch	crosslink
7	72969162	72969202	RBFOX2_HepG2_ENCSR987FTF_1	10.503332108099723	-	rcrunch	crosslink
2	239366231	239366271	RBFOX2_HepG2_ENCSR987FTF_1	10.286081649096523	-	rcrunch	crosslink
3	48627098	48627138	RBFOX2_HepG2_ENCSR987FTF_1	10.278979793241485	-	rcrunch	crosslink
4	1803115	1803155	RBFOX2_HepG2_ENCSR987FTF_1	10.03638867302436	+	rcrunch	crosslink
12	132563220	132563260	RBFOX2_HepG2_ENCSR987FTF_1	9.819550305293069	+	rcrunch	crosslink
2	239365885	239365925	RBFOX2_HepG2_ENCSR987FTF_1	9.725115310104822	-	rcrunch	crosslink
1	226976391	226976431	RBFOX2_HepG2_ENCSR987FTF_1	9.685868020483305	+	rcrunch	crosslink
17	81955854	81955894	RBFOX2_HepG2_ENCSR987FTF_1	9.684141804940486	-	rcrunch	crosslink
17	82006076	82006116	RBFOX2_HepG2_ENCSR987FTF_1	9.54790360949122	+	rcrunch	crosslink
5	140267129	140267169	RBFOX2_HepG2_ENCSR987FTF_1	9.541552098416524	-	rcrunch	crosslink
20	64036488	64036528	RBFOX2_HepG2_ENCSR987FTF_1	9.214782986934598	+	rcrunch	crosslink
2	239365993	239366033	RBFOX2_HepG2_ENCSR987FTF_1	9.206362318265608	-	rcrunch	crosslink
2	130163766	130163806	RBFOX2_HepG2_ENCSR987FTF_1	9.170367237765634	-	rcrunch	crosslink
7	158551607	158551647	RBFOX2_HepG2_ENCSR987FTF_1	9.157666633569676	-	rcrunch	crosslink
16	3054300	3054340	RBFOX2_HepG2_ENCSR987FTF_1	9.113190422078288	-	rcrunch	crosslink
4	1803857	1803897	RBFOX2_HepG2_ENCSR987FTF_1	9.084731150718524	+	rcrunch	crosslink
17	81996266	81996306	RBFOX2_HepG2_ENCSR987FTF_1	9.045257265347132	+	rcrunch	crosslink
2	10335955	10335995	RBFOX2_HepG2_ENCSR987FTF_1	8.893218786488697	+	rcrunch	crosslink
13	112726338	112726378	RBFOX2_HepG2_ENCSR987FTF_1	8.804317281053287	+	rcrunch	crosslink
10	678484	678524	RBFOX2_HepG2_ENCSR987FTF_1	8.765658833021511	-	rcrunch	crosslink
13	112726206	112726246	RBFOX2_HepG2_ENCSR987FTF_1	8.73295621049748	+	rcrunch	crosslink
17	81955579	81955619	RBFOX2_HepG2_ENCSR987FTF_1	8.727450159728521	-	rcrunch	crosslink
6	170377682	170377722	RBFOX2_HepG2_ENCSR987FTF_1	8.714616152740573	+	rcrunch	crosslink
17	82850250	82850290	RBFOX2_HepG2_ENCSR987FTF_1	8.694917039264906	+	rcrunch	crosslink
16	50579618	50579658	RBFOX2_HepG2_ENCSR987FTF_1	8.694590493722961	+	rcrunch	crosslink
21	44863254	44863294	RBFOX2_HepG2_ENCSR987FTF_1	8.683167092360979	-	rcrunch	crosslink
17	8465865	8465905	RBFOX2_HepG2_ENCSR987FTF_1	8.667385255320005	+	rcrunch	crosslink
6	170377133	170377173	RBFOX2_HepG2_ENCSR987FTF_1	8.619165108061875	+	rcrunch	crosslink
2	215392157	215392197	RBFOX2_HepG2_ENCSR987FTF_1	8.619128606660201	-	rcrunch	crosslink
20	63284498	63284538	RBFOX2_HepG2_ENCSR987FTF_1	8.612188416306536	+	rcrunch	crosslink
7	100575374	100575414	RBFOX2_HepG2_ENCSR987FTF_1	8.610895530347229	-	rcrunch	crosslink
20	43459024	43459064	RBFOX2_HepG2_ENCSR987FTF_1	8.5857657218288	+	rcrunch	crosslink
19	879340	879380	RBFOX2_HepG2_ENCSR987FTF_1	8.576955080609869	-	rcrunch	crosslink
20	63668004	63668044	RBFOX2_HepG2_ENCSR987FTF_1	8.572157466327015	+	rcrunch	crosslink
20	63283310	63283350	RBFOX2_HepG2_ENCSR987FTF_1	8.477086739102884	+	rcrunch	crosslink
2	130163766	130163806	RBFOX2_HepG2_ENCSR987FTF_1	8.457870386509256	-	rcrunch	crosslink
3	48413269	48413309	RBFOX2_HepG2_ENCSR987FTF_1	8.451694978905126	-	rcrunch	crosslink
2	130121087	130121127	RBFOX2_HepG2_ENCSR987FTF_1	8.403310342582389	-	rcrunch	crosslink
6	170377255	170377295	RBFOX2_HepG2_ENCSR987FTF_1	8.375331299298363	+	rcrunch	crosslink
2	131510697	131510737	RBFOX2_HepG2_ENCSR987FTF_1	8.358505071026864	+	rcrunch	crosslink
6	170377255	170377295	RBFOX2_HepG2_ENCSR987FTF_1	8.356557999941524	+	rcrunch	crosslink
20	63284162	63284202	RBFOX2_HepG2_ENCSR987FTF_1	8.347894255341446	+	rcrunch	crosslink
18	23218346	23218386	RBFOX2_HepG2_ENCSR987FTF_1	8.3366045606651	+	rcrunch	crosslink
17	8465986	8466026	RBFOX2_HepG2_ENCSR987FTF_1	8.289760306088416	+	rcrunch	crosslink
12	124784626	124784666	RBFOX2_HepG2_ENCSR987FTF_1	8.2469957169949	-	rcrunch	crosslink
7	100575538	100575578	RBFOX2_HepG2_ENCSR987FTF_1	8.235108193236307	-	rcrunch	crosslink
22	50729644	50729684	RBFOX2_HepG2_ENCSR987FTF_1	8.228833513308562	+	rcrunch	crosslink
17	81956306	81956346	RBFOX2_HepG2_ENCSR987FTF_1	8.219491167333997	-	rcrunch	crosslink
19	49104214	49104254	RBFOX2_HepG2_ENCSR987FTF_1	8.076133284833974	+	rcrunch	crosslink
13	112726140	112726180	RBFOX2_HepG2_ENCSR987FTF_1	8.072655513892864	+	rcrunch	crosslink
22	32759605	32759645	RBFOX2_HepG2_ENCSR987FTF_1	8.04271107965158	-	rcrunch	crosslink
10	678484	678524	RBFOX2_HepG2_ENCSR987FTF_1	7.989530205922447	-	rcrunch	crosslink
12	1800129	1800169	RBFOX2_HepG2_ENCSR987FTF_1	7.988591705533907	-	rcrunch	crosslink
20	63284723	63284763	RBFOX2_HepG2_ENCSR987FTF_1	7.980131603878666	+	rcrunch	crosslink
12	1800347	1800387	RBFOX2_HepG2_ENCSR987FTF_1	7.975959959712949	-	rcrunch	crosslink
14	23567523	23567563	RBFOX2_HepG2_ENCSR987FTF_1	7.9759352377483586	-	rcrunch	crosslink
11	2699544	2699584	RBFOX2_HepG2_ENCSR987FTF_1	7.963529569272715	-	rcrunch	crosslink
20	25494086	25494126	RBFOX2_HepG2_ENCSR987FTF_1	7.94012086229317	-	rcrunch	crosslink
7	4717141	4717181	RBFOX2_HepG2_ENCSR987FTF_1	7.939763607153869	+	rcrunch	crosslink
2	239366054	239366094	RBFOX2_HepG2_ENCSR987FTF_1	7.933922401473079	-	rcrunch	crosslink
20	63284419	63284459	RBFOX2_HepG2_ENCSR987FTF_1	7.919626118685005	+	rcrunch	crosslink
2	239366249	239366289	RBFOX2_HepG2_ENCSR987FTF_1	7.9153100294492935	-	rcrunch	crosslink
8	38421067	38421107	RBFOX2_HepG2_ENCSR987FTF_1	7.89153350663176	-	rcrunch	crosslink
20	37386788	37386828	RBFOX2_HepG2_ENCSR987FTF_1	7.864856615061577	+	rcrunch	crosslink
22	50729978	50730018	RBFOX2_HepG2_ENCSR987FTF_1	7.851424673248402	+	rcrunch	crosslink
16	3054196	3054236	RBFOX2_HepG2_ENCSR987FTF_1	7.837691038970213	-	rcrunch	crosslink
20	63284309	63284349	RBFOX2_HepG2_ENCSR987FTF_1	7.83629993255336	+	rcrunch	crosslink
1	43583231	43583271	RBFOX2_HepG2_ENCSR987FTF_1	7.823860162254905	+	rcrunch	crosslink
2	130164094	130164134	RBFOX2_HepG2_ENCSR987FTF_1	7.817382819957062	-	rcrunch	crosslink
17	29085421	29085461	RBFOX2_HepG2_ENCSR987FTF_1	7.7841932378528	-	rcrunch	crosslink
19	49525190	49525230	RBFOX2_HepG2_ENCSR987FTF_1	7.771873040773313	+	rcrunch	crosslink
16	50578681	50578721	RBFOX2_HepG2_ENCSR987FTF_1	7.767757345071826	+	rcrunch	crosslink
18	58322603	58322643	RBFOX2_HepG2_ENCSR987FTF_1	7.764205926657366	+	rcrunch	crosslink
2	3349604	3349644	RBFOX2_HepG2_ENCSR987FTF_1	7.759886137925828	-	rcrunch	crosslink
20	37387021	37387061	RBFOX2_HepG2_ENCSR987FTF_1	7.758532890804798	+	rcrunch	crosslink
13	112726273	112726313	RBFOX2_HepG2_ENCSR987FTF_1	7.736677106293007	+	rcrunch	crosslink
13	113106119	113106159	RBFOX2_HepG2_ENCSR987FTF_1	7.7212145372690175	+	rcrunch	crosslink
19	879000	879040	RBFOX2_HepG2_ENCSR987FTF_1	7.718671993043414	-	rcrunch	crosslink
4	49577363	49577403	RBFOX2_HepG2_ENCSR987FTF_1	7.718527531021171	+	rcrunch	crosslink
17	8465986	8466026	RBFOX2_HepG2_ENCSR987FTF_1	7.706583142341237	+	rcrunch	crosslink
X	71546172	71546212	RBFOX2_HepG2_ENCSR987FTF_1	7.6988520346719564	+	rcrunch	crosslink
20	43458697	43458737	RBFOX2_HepG2_ENCSR987FTF_1	7.696649963977211	+	rcrunch	crosslink
3	52798009	52798049	RBFOX2_HepG2_ENCSR987FTF_1	7.681604855773577	+	rcrunch	crosslink
22	37807158	37807198	RBFOX2_HepG2_ENCSR987FTF_1	7.671179873895791	+	rcrunch	crosslink
7	4717480	4717520	RBFOX2_HepG2_ENCSR987FTF_1	7.646908794672582	+	rcrunch	crosslink
11	68352822	68352862	RBFOX2_HepG2_ENCSR987FTF_1	7.640350891276808	+	rcrunch	crosslink
20	63284579	63284619	RBFOX2_HepG2_ENCSR987FTF_1	7.608737370556798	+	rcrunch	crosslink
17	6706455	6706495	RBFOX2_HepG2_ENCSR987FTF_1	7.5833360561976955	-	rcrunch	crosslink
5	140266962	140267002	RBFOX2_HepG2_ENCSR987FTF_1	7.5791815861743554	-	rcrunch	crosslink
17	81955579	81955619	RBFOX2_HepG2_ENCSR987FTF_1	7.556147860515145	-	rcrunch	crosslink
2	130163935	130163975	RBFOX2_HepG2_ENCSR987FTF_1	7.543794551657107	-	rcrunch	crosslink
18	58322771	58322811	RBFOX2_HepG2_ENCSR987FTF_1	7.526516479487077	+	rcrunch	crosslink
20	37386494	37386534	RBFOX2_HepG2_ENCSR987FTF_1	7.520644660413059	+	rcrunch	crosslink
2	131508904	131508944	RBFOX2_HepG2_ENCSR987FTF_1	7.475001094525012	+	rcrunch	crosslink
20	43458864	43458904	RBFOX2_HepG2_ENCSR987FTF_1	7.465551648956607	+	rcrunch	crosslink
2	10336234	10336274	RBFOX2_HepG2_ENCSR987FTF_1	7.455679643402353	+	rcrunch	crosslink
7	100351951	100351991	RBFOX2_HepG2_ENCSR987FTF_1	7.454552853044005	+	rcrunch	crosslink
22	32760177	32760217	RBFOX2_HepG2_ENCSR987FTF_1	7.453817019038267	-	rcrunch	crosslink
1	226976247	226976287	RBFOX2_HepG2_ENCSR987FTF_1	7.4467243341031555	+	rcrunch	crosslink
1	36321863	36321903	RBFOX2_HepG2_ENCSR987FTF_1	7.43163842439909	+	rcrunch	crosslink
17	7179115	7179155	RBFOX2_HepG2_ENCSR987FTF_1	7.4240081151742014	-	rcrunch	crosslink
20	63284768	63284808	RBFOX2_HepG2_ENCSR987FTF_1	7.419138663665669	+	rcrunch	crosslink
16	28836228	28836268	RBFOX2_HepG2_ENCSR987FTF_1	7.4073040594889505	+	rcrunch	crosslink
19	18382878	18382918	RBFOX2_HepG2_ENCSR987FTF_1	7.405814562306419	+	rcrunch	crosslink
7	100351951	100351991	RBFOX2_HepG2_ENCSR987FTF_1	7.362575017013666	+	rcrunch	crosslink
7	158552227	158552267	RBFOX2_HepG2_ENCSR987FTF_1	7.359195509078572	-	rcrunch	crosslink
3	48627795	48627835	RBFOX2_HepG2_ENCSR987FTF_1	7.345319381191572	-	rcrunch	crosslink
16	85645836	85645876	RBFOX2_HepG2_ENCSR987FTF_1	7.2908199299353385	+	rcrunch	crosslink
16	31185190	31185230	RBFOX2_HepG2_ENCSR987FTF_1	7.2843618690319385	+	rcrunch	crosslink
16	4694709	4694749	RBFOX2_HepG2_ENCSR987FTF_1	7.272677923582267	+	rcrunch	crosslink
1	246428798	246428838	RBFOX2_HepG2_ENCSR987FTF_1	7.269679345928849	-	rcrunch	crosslink
12	57512109	57512149	RBFOX2_HepG2_ENCSR987FTF_1	7.218961442252103	+	rcrunch	crosslink
13	112725825	112725865	RBFOX2_HepG2_ENCSR987FTF_1	7.187030814946477	+	rcrunch	crosslink
17	81956438	81956478	RBFOX2_HepG2_ENCSR987FTF_1	7.185677168192122	-	rcrunch	crosslink
20	63284630	63284670	RBFOX2_HepG2_ENCSR987FTF_1	7.177512533438406	+	rcrunch	crosslink
20	33012614	33012654	RBFOX2_HepG2_ENCSR987FTF_1	7.161860091259293	+	rcrunch	crosslink
13	112726407	112726447	RBFOX2_HepG2_ENCSR987FTF_1	7.123432299952122	+	rcrunch	crosslink
16	491432	491472	RBFOX2_HepG2_ENCSR987FTF_1	7.112457040168545	+	rcrunch	crosslink
20	64037032	64037072	RBFOX2_HepG2_ENCSR987FTF_1	7.095522744264753	+	rcrunch	crosslink
17	891728	891768	RBFOX2_HepG2_ENCSR987FTF_1	7.0806298058301085	-	rcrunch	crosslink
20	33019882	33019922	RBFOX2_HepG2_ENCSR987FTF_1	7.080404885322041	+	rcrunch	crosslink
4	49578092	49578132	RBFOX2_HepG2_ENCSR987FTF_1	7.080255558655701	+	rcrunch	crosslink
16	3054576	3054616	RBFOX2_HepG2_ENCSR987FTF_1	7.077084535548698	-	rcrunch	crosslink
1	1053170	1053210	RBFOX2_HepG2_ENCSR987FTF_1	7.073238784494593	+	rcrunch	crosslink
X	154355638	154355678	RBFOX2_HepG2_ENCSR987FTF_1	7.0696506579749965	-	rcrunch	crosslink
5	73892389	73892429	RBFOX2_HepG2_ENCSR987FTF_1	7.067135569261748	+	rcrunch	crosslink
19	49102706	49102746	RBFOX2_HepG2_ENCSR987FTF_1	7.0503253974077325	+	rcrunch	crosslink
12	1800199	1800239	RBFOX2_HepG2_ENCSR987FTF_1	7.0424966269052645	-	rcrunch	crosslink
2	130162247	130162287	RBFOX2_HepG2_ENCSR987FTF_1	7.039378339527129	-	rcrunch	crosslink
7	1154275	1154315	RBFOX2_HepG2_ENCSR987FTF_1	7.037237944099207	-	rcrunch	crosslink
10	678778	678818	RBFOX2_HepG2_ENCSR987FTF_1	7.035302851555637	-	rcrunch	crosslink
16	87706185	87706225	RBFOX2_HepG2_ENCSR987FTF_1	7.032353298728702	-	rcrunch	crosslink
16	56943573	56943613	RBFOX2_HepG2_ENCSR987FTF_1	7.02786270267912	+	rcrunch	crosslink
1	1053302	1053342	RBFOX2_HepG2_ENCSR987FTF_1	7.027106346530719	+	rcrunch	crosslink
12	124786179	124786219	RBFOX2_HepG2_ENCSR987FTF_1	7.023173956752794	-	rcrunch	crosslink
2	131509748	131509788	RBFOX2_HepG2_ENCSR987FTF_1	6.989222595030958	+	rcrunch	crosslink
8	144398221	144398261	RBFOX2_HepG2_ENCSR987FTF_1	6.982939917442048	-	rcrunch	crosslink
21	44325565	44325605	RBFOX2_HepG2_ENCSR987FTF_1	6.966676995303768	+	rcrunch	crosslink
13	113110160	113110200	RBFOX2_HepG2_ENCSR987FTF_1	6.959191490016583	+	rcrunch	crosslink
20	63286098	63286138	RBFOX2_HepG2_ENCSR987FTF_1	6.951862577180506	+	rcrunch	crosslink
2	54663890	54663930	RBFOX2_HepG2_ENCSR987FTF_1	6.9482290323305085	+	rcrunch	crosslink
8	503538	503578	RBFOX2_HepG2_ENCSR987FTF_1	6.937871049004928	-	rcrunch	crosslink
3	58132303	58132343	RBFOX2_HepG2_ENCSR987FTF_1	6.923599631598928	+	rcrunch	crosslink
1	226976103	226976143	RBFOX2_HepG2_ENCSR987FTF_1	6.919534170805664	+	rcrunch	crosslink
2	11566674	11566714	RBFOX2_HepG2_ENCSR987FTF_1	6.917880973184153	+	rcrunch	crosslink
1	36322147	36322187	RBFOX2_HepG2_ENCSR987FTF_1	6.915943446899268	+	rcrunch	crosslink
6	142944754	142944794	RBFOX2_HepG2_ENCSR987FTF_1	6.907899300956329	-	rcrunch	crosslink
17	82005833	82005873	RBFOX2_HepG2_ENCSR987FTF_1	6.885507165609161	+	rcrunch	crosslink
18	76424955	76424995	RBFOX2_HepG2_ENCSR987FTF_1	6.859556274844363	-	rcrunch	crosslink
17	82245862	82245902	RBFOX2_HepG2_ENCSR987FTF_1	6.85149132215254	-	rcrunch	crosslink
17	82006412	82006452	RBFOX2_HepG2_ENCSR987FTF_1	6.831619707820302	+	rcrunch	crosslink
7	5530399	5530439	RBFOX2_HepG2_ENCSR987FTF_1	6.824688257872917	-	rcrunch	crosslink
20	63283108	63283148	RBFOX2_HepG2_ENCSR987FTF_1	6.815246887048457	+	rcrunch	crosslink
20	37386468	37386508	RBFOX2_HepG2_ENCSR987FTF_1	6.808827378238	+	rcrunch	crosslink
2	47007195	47007235	RBFOX2_HepG2_ENCSR987FTF_1	6.804694177876401	+	rcrunch	crosslink
16	88486424	88486464	RBFOX2_HepG2_ENCSR987FTF_1	6.801396769829714	+	rcrunch	crosslink
2	130163139	130163179	RBFOX2_HepG2_ENCSR987FTF_1	6.795467899573237	-	rcrunch	crosslink
1	226976031	226976071	RBFOX2_HepG2_ENCSR987FTF_1	6.793444250524608	+	rcrunch	crosslink
3	149965928	149965968	RBFOX2_HepG2_ENCSR987FTF_1	6.7845051122685405	-	rcrunch	crosslink
3	49686270	49686310	RBFOX2_HepG2_ENCSR987FTF_1	6.775975752342329	-	rcrunch	crosslink
18	58323105	58323145	RBFOX2_HepG2_ENCSR987FTF_1	6.771611516061699	+	rcrunch	crosslink
7	158550907	158550947	RBFOX2_HepG2_ENCSR987FTF_1	6.767418801268732	-	rcrunch	crosslink
20	3754602	3754642	RBFOX2_HepG2_ENCSR987FTF_1	6.767353864066996	-	rcrunch	crosslink
12	124786179	124786219	RBFOX2_HepG2_ENCSR987FTF_1	6.742381264013392	-	rcrunch	crosslink
20	64037111	64037151	RBFOX2_HepG2_ENCSR987FTF_1	6.735449857596926	+	rcrunch	crosslink
20	64036574	64036614	RBFOX2_HepG2_ENCSR987FTF_1	6.725482746852778	+	rcrunch	crosslink
20	37386186	37386226	RBFOX2_HepG2_ENCSR987FTF_1	6.720390294317381	+	rcrunch	crosslink
1	16648010	16648050	RBFOX2_HepG2_ENCSR987FTF_1	6.7061386493396995	+	rcrunch	crosslink
14	105347002	105347042	RBFOX2_HepG2_ENCSR987FTF_1	6.697803671929503	+	rcrunch	crosslink
16	81537838	81537878	RBFOX2_HepG2_ENCSR987FTF_1	6.6905638401616985	+	rcrunch	crosslink
17	41819108	41819148	RBFOX2_HepG2_ENCSR987FTF_1	6.689285895030384	+	rcrunch	crosslink
5	1069919	1069959	RBFOX2_HepG2_ENCSR987FTF_1	6.685203336907096	-	rcrunch	crosslink
12	69354100	69354140	RBFOX2_HepG2_ENCSR987FTF_1	6.679028314454713	+	rcrunch	crosslink
20	43458550	43458590	RBFOX2_HepG2_ENCSR987FTF_1	6.671155150000857	+	rcrunch	crosslink
20	63961190	63961230	RBFOX2_HepG2_ENCSR987FTF_1	6.666285428516918	-	rcrunch	crosslink
21	46145707	46145747	RBFOX2_HepG2_ENCSR987FTF_1	6.65228076371542	-	rcrunch	crosslink
1	226976031	226976071	RBFOX2_HepG2_ENCSR987FTF_1	6.6478226392484965	+	rcrunch	crosslink
11	2134654	2134694	RBFOX2_HepG2_ENCSR987FTF_1	6.647193641472906	-	rcrunch	crosslink
16	88663708	88663748	RBFOX2_HepG2_ENCSR987FTF_1	6.634825357245541	+	rcrunch	crosslink
7	158551167	158551207	RBFOX2_HepG2_ENCSR987FTF_1	6.629301252239668	-	rcrunch	crosslink
16	70253549	70253589	RBFOX2_HepG2_ENCSR987FTF_1	6.60421060300436	-	rcrunch	crosslink
10	679712	679752	RBFOX2_HepG2_ENCSR987FTF_1	6.602814025649318	-	rcrunch	crosslink
9	32105547	32105587	RBFOX2_HepG2_ENCSR987FTF_1	6.59812016379115	+	rcrunch	crosslink
4	1804102	1804142	RBFOX2_HepG2_ENCSR987FTF_1	6.589198308979036	+	rcrunch	crosslink
9	133856396	133856436	RBFOX2_HepG2_ENCSR987FTF_1	6.582249972110918	-	rcrunch	crosslink
2	239366070	239366110	RBFOX2_HepG2_ENCSR987FTF_1	6.5752991589838325	-	rcrunch	crosslink
20	63668519	63668559	RBFOX2_HepG2_ENCSR987FTF_1	6.569009973886103	+	rcrunch	crosslink
17	7178983	7179023	RBFOX2_HepG2_ENCSR987FTF_1	6.567123502720514	-	rcrunch	crosslink
11	70422651	70422691	RBFOX2_HepG2_ENCSR987FTF_1	6.564352278098504	+	rcrunch	crosslink
4	73257961	73258001	RBFOX2_HepG2_ENCSR987FTF_1	6.5598387173180726	-	rcrunch	crosslink
10	95633447	95633487	RBFOX2_HepG2_ENCSR987FTF_1	6.552696791359675	-	rcrunch	crosslink
19	878491	878531	RBFOX2_HepG2_ENCSR987FTF_1	6.5435691508239495	-	rcrunch	crosslink
10	73818562	73818602	RBFOX2_HepG2_ENCSR987FTF_1	6.541108688816777	-	rcrunch	crosslink
6	142441129	142441169	RBFOX2_HepG2_ENCSR987FTF_1	6.539747371821679	+	rcrunch	crosslink
3	48627624	48627664	RBFOX2_HepG2_ENCSR987FTF_1	6.537379708834702	-	rcrunch	crosslink
18	58322759	58322799	RBFOX2_HepG2_ENCSR987FTF_1	6.534118391749371	+	rcrunch	crosslink
3	48627377	48627417	RBFOX2_HepG2_ENCSR987FTF_1	6.523921380245572	-	rcrunch	crosslink
19	11229084	11229124	RBFOX2_HepG2_ENCSR987FTF_1	6.522744085645994	-	rcrunch	crosslink
10	378783	378823	RBFOX2_HepG2_ENCSR987FTF_1	6.512528456964223	-	rcrunch	crosslink
18	79145176	79145216	RBFOX2_HepG2_ENCSR987FTF_1	6.50748493621821	+	rcrunch	crosslink
16	87705966	87706006	RBFOX2_HepG2_ENCSR987FTF_1	6.506994271192972	-	rcrunch	crosslink
17	29082530	29082570	RBFOX2_HepG2_ENCSR987FTF_1	6.501641705122447	-	rcrunch	crosslink
3	58132118	58132158	RBFOX2_HepG2_ENCSR987FTF_1	6.499407941147572	+	rcrunch	crosslink
17	8465691	8465731	RBFOX2_HepG2_ENCSR987FTF_1	6.492439892688526	+	rcrunch	crosslink
2	131509093	131509133	RBFOX2_HepG2_ENCSR987FTF_1	6.491086236073363	+	rcrunch	crosslink
2	130120650	130120690	RBFOX2_HepG2_ENCSR987FTF_1	6.488718428397998	-	rcrunch	crosslink
16	87706100	87706140	RBFOX2_HepG2_ENCSR987FTF_1	6.484435099646577	-	rcrunch	crosslink
17	82050174	82050214	RBFOX2_HepG2_ENCSR987FTF_1	6.483510844565978	-	rcrunch	crosslink
20	33016174	33016214	RBFOX2_HepG2_ENCSR987FTF_1	6.48038435421064	+	rcrunch	crosslink
19	10116287	10116327	RBFOX2_HepG2_ENCSR987FTF_1	6.472016970883473	-	rcrunch	crosslink
2	215384462	215384502	RBFOX2_HepG2_ENCSR987FTF_1	6.468463391063067	-	rcrunch	crosslink
22	37807204	37807244	RBFOX2_HepG2_ENCSR987FTF_1	6.4622308917665485	+	rcrunch	crosslink
18	23218906	23218946	RBFOX2_HepG2_ENCSR987FTF_1	6.458324318309478	+	rcrunch	crosslink
3	100709897	100709937	RBFOX2_HepG2_ENCSR987FTF_1	6.457704509265157	+	rcrunch	crosslink
19	1012216	1012256	RBFOX2_HepG2_ENCSR987FTF_1	6.457181289412378	-	rcrunch	crosslink
4	725707	725747	RBFOX2_HepG2_ENCSR987FTF_1	6.450129015985779	+	rcrunch	crosslink
17	29117319	29117359	RBFOX2_HepG2_ENCSR987FTF_1	6.448425446123864	-	rcrunch	crosslink
16	1387067	1387107	RBFOX2_HepG2_ENCSR987FTF_1	6.436319789594274	-	rcrunch	crosslink
7	4717054	4717094	RBFOX2_HepG2_ENCSR987FTF_1	6.431181067406348	+	rcrunch	crosslink
19	6746265	6746305	RBFOX2_HepG2_ENCSR987FTF_1	6.431149422800803	+	rcrunch	crosslink
19	41868197	41868237	RBFOX2_HepG2_ENCSR987FTF_1	6.42288212823649	+	rcrunch	crosslink
3	184316936	184316976	RBFOX2_HepG2_ENCSR987FTF_1	6.417199579779067	+	rcrunch	crosslink
18	58322493	58322533	RBFOX2_HepG2_ENCSR987FTF_1	6.4163149037009415	+	rcrunch	crosslink
12	16347720	16347760	RBFOX2_HepG2_ENCSR987FTF_1	6.413138119815983	+	rcrunch	crosslink
20	64036349	64036389	RBFOX2_HepG2_ENCSR987FTF_1	6.412928980669119	+	rcrunch	crosslink
11	70422851	70422891	RBFOX2_HepG2_ENCSR987FTF_1	6.41070581766039	+	rcrunch	crosslink
20	64036753	64036793	RBFOX2_HepG2_ENCSR987FTF_1	6.401000663282182	+	rcrunch	crosslink
7	987730	987770	RBFOX2_HepG2_ENCSR987FTF_1	6.389235718812149	+	rcrunch	crosslink
20	49286225	49286265	RBFOX2_HepG2_ENCSR987FTF_1	6.3815850324273935	+	rcrunch	crosslink
22	46606744	46606784	RBFOX2_HepG2_ENCSR987FTF_1	6.36520608092838	+	rcrunch	crosslink
2	131509093	131509133	RBFOX2_HepG2_ENCSR987FTF_1	6.3569664073679455	+	rcrunch	crosslink
7	158551236	158551276	RBFOX2_HepG2_ENCSR987FTF_1	6.356417785964117	-	rcrunch	crosslink
15	101215051	101215091	RBFOX2_HepG2_ENCSR987FTF_1	6.3511500672936325	-	rcrunch	crosslink
19	877839	877879	RBFOX2_HepG2_ENCSR987FTF_1	6.349721522545165	-	rcrunch	crosslink
12	6927907	6927947	RBFOX2_HepG2_ENCSR987FTF_1	6.3476648020900015	+	rcrunch	crosslink
2	7133623	7133663	RBFOX2_HepG2_ENCSR987FTF_1	6.343726389014332	+	rcrunch	crosslink
5	177460212	177460252	RBFOX2_HepG2_ENCSR987FTF_1	6.343585969786552	-	rcrunch	crosslink
12	124786124	124786164	RBFOX2_HepG2_ENCSR987FTF_1	6.335364961215742	-	rcrunch	crosslink
22	32760597	32760637	RBFOX2_HepG2_ENCSR987FTF_1	6.33108517937236	-	rcrunch	crosslink
18	76424305	76424345	RBFOX2_HepG2_ENCSR987FTF_1	6.3295662795769925	-	rcrunch	crosslink
20	63734210	63734250	RBFOX2_HepG2_ENCSR987FTF_1	6.322710756474426	+	rcrunch	crosslink
19	49104370	49104410	RBFOX2_HepG2_ENCSR987FTF_1	6.322173283550054	+	rcrunch	crosslink
7	100575574	100575614	RBFOX2_HepG2_ENCSR987FTF_1	6.305320435001973	-	rcrunch	crosslink
3	30612373	30612413	RBFOX2_HepG2_ENCSR987FTF_1	6.301658445186111	+	rcrunch	crosslink
10	378597	378637	RBFOX2_HepG2_ENCSR987FTF_1	6.278575944662528	-	rcrunch	crosslink
10	95633251	95633291	RBFOX2_HepG2_ENCSR987FTF_1	6.263167726710424	-	rcrunch	crosslink
7	4717311	4717351	RBFOX2_HepG2_ENCSR987FTF_1	6.258179370645639	+	rcrunch	crosslink
2	3349604	3349644	RBFOX2_HepG2_ENCSR987FTF_1	6.257965080962763	-	rcrunch	crosslink
17	82850653	82850693	RBFOX2_HepG2_ENCSR987FTF_1	6.257283263958111	+	rcrunch	crosslink
2	241768361	241768401	RBFOX2_HepG2_ENCSR987FTF_1	6.256609924567861	+	rcrunch	crosslink
1	21657195	21657235	RBFOX2_HepG2_ENCSR987FTF_1	6.256413107627502	-	rcrunch	crosslink
17	81955911	81955951	RBFOX2_HepG2_ENCSR987FTF_1	6.255791132542932	-	rcrunch	crosslink
18	76423627	76423667	RBFOX2_HepG2_ENCSR987FTF_1	6.254059313646571	-	rcrunch	crosslink
16	2078135	2078175	RBFOX2_HepG2_ENCSR987FTF_1	6.2538591458161665	+	rcrunch	crosslink
21	44319594	44319634	RBFOX2_HepG2_ENCSR987FTF_1	6.2467473872755335	+	rcrunch	crosslink
22	37806353	37806393	RBFOX2_HepG2_ENCSR987FTF_1	6.227300842381678	+	rcrunch	crosslink
21	33569689	33569729	RBFOX2_HepG2_ENCSR987FTF_1	6.227040012231537	+	rcrunch	crosslink
11	65445302	65445342	RBFOX2_HepG2_ENCSR987FTF_1	6.21753809039909	+	rcrunch	crosslink
11	65437588	65437628	RBFOX2_HepG2_ENCSR987FTF_1	6.214747038318832	+	rcrunch	crosslink
13	98403284	98403324	RBFOX2_HepG2_ENCSR987FTF_1	6.2065647064164065	+	rcrunch	crosslink
19	10116468	10116508	RBFOX2_HepG2_ENCSR987FTF_1	6.2051315732104655	-	rcrunch	crosslink
17	63832207	63832247	RBFOX2_HepG2_ENCSR987FTF_1	6.20001770172446	-	rcrunch	crosslink
3	52483181	52483221	RBFOX2_HepG2_ENCSR987FTF_1	6.199905593562338	+	rcrunch	crosslink
19	53876155	53876195	RBFOX2_HepG2_ENCSR987FTF_1	6.198194433574974	+	rcrunch	crosslink
16	50581782	50581822	RBFOX2_HepG2_ENCSR987FTF_1	6.191589155160209	+	rcrunch	crosslink
X	154356768	154356808	RBFOX2_HepG2_ENCSR987FTF_1	6.1843412898858245	-	rcrunch	crosslink
16	87706281	87706321	RBFOX2_HepG2_ENCSR987FTF_1	6.176828935840719	-	rcrunch	crosslink
19	991694	991734	RBFOX2_HepG2_ENCSR987FTF_1	6.174263972723298	+	rcrunch	crosslink
16	85645294	85645334	RBFOX2_HepG2_ENCSR987FTF_1	6.166900918356588	+	rcrunch	crosslink
16	2077793	2077833	RBFOX2_HepG2_ENCSR987FTF_1	6.164525925995057	+	rcrunch	crosslink
8	38421505	38421545	RBFOX2_HepG2_ENCSR987FTF_1	6.158530769160607	-	rcrunch	crosslink
2	3187396	3187436	RBFOX2_HepG2_ENCSR987FTF_1	6.157468084543496	-	rcrunch	crosslink
2	3519215	3519255	RBFOX2_HepG2_ENCSR987FTF_1	6.151588918804055	-	rcrunch	crosslink
7	158554926	158554966	RBFOX2_HepG2_ENCSR987FTF_1	6.149938547193947	-	rcrunch	crosslink
15	22821577	22821617	RBFOX2_HepG2_ENCSR987FTF_1	6.1484886068454765	+	rcrunch	crosslink
19	6677641	6677681	RBFOX2_HepG2_ENCSR987FTF_1	6.147795269654921	-	rcrunch	crosslink
19	991522	991562	RBFOX2_HepG2_ENCSR987FTF_1	6.1463272498360935	+	rcrunch	crosslink
17	82850549	82850589	RBFOX2_HepG2_ENCSR987FTF_1	6.143332833755139	+	rcrunch	crosslink
4	1761361	1761401	RBFOX2_HepG2_ENCSR987FTF_1	6.141551716110285	-	rcrunch	crosslink
16	15133208	15133248	RBFOX2_HepG2_ENCSR987FTF_1	6.13130457190608	-	rcrunch	crosslink
7	100351643	100351683	RBFOX2_HepG2_ENCSR987FTF_1	6.124424383204246	+	rcrunch	crosslink
7	157734254	157734294	RBFOX2_HepG2_ENCSR987FTF_1	6.1093832963325285	-	rcrunch	crosslink
2	130162097	130162137	RBFOX2_HepG2_ENCSR987FTF_1	6.103506512255508	-	rcrunch	crosslink
1	226975621	226975661	RBFOX2_HepG2_ENCSR987FTF_1	6.084215543392317	+	rcrunch	crosslink
22	50711193	50711233	RBFOX2_HepG2_ENCSR987FTF_1	6.0834490167940745	+	rcrunch	crosslink
11	18012756	18012796	RBFOX2_HepG2_ENCSR987FTF_1	6.079534806033162	-	rcrunch	crosslink
14	23309438	23309478	RBFOX2_HepG2_ENCSR987FTF_1	6.067875939225197	+	rcrunch	crosslink
5	1069996	1070036	RBFOX2_HepG2_ENCSR987FTF_1	6.044654056748723	-	rcrunch	crosslink
17	8465629	8465669	RBFOX2_HepG2_ENCSR987FTF_1	6.040488984489398	+	rcrunch	crosslink
19	10116774	10116814	RBFOX2_HepG2_ENCSR987FTF_1	6.038457905393841	-	rcrunch	crosslink
1	21657195	21657235	RBFOX2_HepG2_ENCSR987FTF_1	6.0382871575062875	-	rcrunch	crosslink
20	63816134	63816174	RBFOX2_HepG2_ENCSR987FTF_1	6.038234253536968	-	rcrunch	crosslink
17	8463555	8463595	RBFOX2_HepG2_ENCSR987FTF_1	6.036935134672659	+	rcrunch	crosslink
1	16647701	16647741	RBFOX2_HepG2_ENCSR987FTF_1	6.029415817573987	+	rcrunch	crosslink
22	32759943	32759983	RBFOX2_HepG2_ENCSR987FTF_1	6.024901897757252	-	rcrunch	crosslink
7	100351679	100351719	RBFOX2_HepG2_ENCSR987FTF_1	6.024267205900537	+	rcrunch	crosslink
7	99403868	99403908	RBFOX2_HepG2_ENCSR987FTF_1	6.023504030939241	-	rcrunch	crosslink
6	35479780	35479820	RBFOX2_HepG2_ENCSR987FTF_1	6.009418711067103	-	rcrunch	crosslink
20	62135085	62135125	RBFOX2_HepG2_ENCSR987FTF_1	6.000490778681952	+	rcrunch	crosslink
16	87366550	87366590	RBFOX2_HepG2_ENCSR987FTF_1	5.997746720765549	-	rcrunch	crosslink
9	137804942	137804982	RBFOX2_HepG2_ENCSR987FTF_1	5.993341516042878	+	rcrunch	crosslink
16	8858164	8858204	RBFOX2_HepG2_ENCSR987FTF_1	5.982125834148826	-	rcrunch	crosslink
7	158551011	158551051	RBFOX2_HepG2_ENCSR987FTF_1	5.970545978915599	-	rcrunch	crosslink
7	1154022	1154062	RBFOX2_HepG2_ENCSR987FTF_1	5.967590209055499	-	rcrunch	crosslink
14	105467101	105467141	RBFOX2_HepG2_ENCSR987FTF_1	5.96544775222563	+	rcrunch	crosslink
22	24103074	24103114	RBFOX2_HepG2_ENCSR987FTF_1	5.962568481824113	+	rcrunch	crosslink
3	38126081	38126121	RBFOX2_HepG2_ENCSR987FTF_1	5.962222591982025	-	rcrunch	crosslink
7	158547331	158547371	RBFOX2_HepG2_ENCSR987FTF_1	5.962209631509018	-	rcrunch	crosslink
4	189279433	189279473	RBFOX2_HepG2_ENCSR987FTF_1	5.958656543023719	-	rcrunch	crosslink
17	892208	892248	RBFOX2_HepG2_ENCSR987FTF_1	5.956363418258553	-	rcrunch	crosslink
7	158366346	158366386	RBFOX2_HepG2_ENCSR987FTF_1	5.9527816534373645	-	rcrunch	crosslink
16	50581946	50581986	RBFOX2_HepG2_ENCSR987FTF_1	5.9500267737392	+	rcrunch	crosslink
12	109945128	109945168	RBFOX2_HepG2_ENCSR987FTF_1	5.945696374107076	-	rcrunch	crosslink
2	27203063	27203103	RBFOX2_HepG2_ENCSR987FTF_1	5.9445236162212645	-	rcrunch	crosslink
17	8465865	8465905	RBFOX2_HepG2_ENCSR987FTF_1	5.941931456820015	+	rcrunch	crosslink
15	75359298	75359338	RBFOX2_HepG2_ENCSR987FTF_1	5.941277430046853	-	rcrunch	crosslink
X	74274878	74274918	RBFOX2_HepG2_ENCSR987FTF_1	5.93190983559246	-	rcrunch	crosslink
2	62725705	62725745	RBFOX2_HepG2_ENCSR987FTF_1	5.927297667425346	+	rcrunch	crosslink
17	78802215	78802255	RBFOX2_HepG2_ENCSR987FTF_1	5.9272151359943095	-	rcrunch	crosslink
16	8857177	8857217	RBFOX2_HepG2_ENCSR987FTF_1	5.926206644501238	-	rcrunch	crosslink
13	113105917	113105957	RBFOX2_HepG2_ENCSR987FTF_1	5.925010330080712	+	rcrunch	crosslink
15	75358669	75358709	RBFOX2_HepG2_ENCSR987FTF_1	5.923054708691714	-	rcrunch	crosslink
10	73825085	73825125	RBFOX2_HepG2_ENCSR987FTF_1	5.9226600210905485	-	rcrunch	crosslink
8	38421713	38421753	RBFOX2_HepG2_ENCSR987FTF_1	5.911717855252881	-	rcrunch	crosslink
7	158365704	158365744	RBFOX2_HepG2_ENCSR987FTF_1	5.9094681618314535	-	rcrunch	crosslink
11	2134874	2134914	RBFOX2_HepG2_ENCSR987FTF_1	5.905430277219689	-	rcrunch	crosslink
19	1105884	1105924	RBFOX2_HepG2_ENCSR987FTF_1	5.905063587963076	+	rcrunch	crosslink
19	58479873	58479913	RBFOX2_HepG2_ENCSR987FTF_1	5.900589148007317	-	rcrunch	crosslink
1	1053302	1053342	RBFOX2_HepG2_ENCSR987FTF_1	5.897062814144628	+	rcrunch	crosslink
20	37386566	37386606	RBFOX2_HepG2_ENCSR987FTF_1	5.890369121037282	+	rcrunch	crosslink
16	30668078	30668118	RBFOX2_HepG2_ENCSR987FTF_1	5.880288688281362	+	rcrunch	crosslink
17	7179046	7179086	RBFOX2_HepG2_ENCSR987FTF_1	5.880046023636951	-	rcrunch	crosslink
17	82849734	82849774	RBFOX2_HepG2_ENCSR987FTF_1	5.872852782915768	+	rcrunch	crosslink
5	1073394	1073434	RBFOX2_HepG2_ENCSR987FTF_1	5.871287912556328	-	rcrunch	crosslink
17	41819405	41819445	RBFOX2_HepG2_ENCSR987FTF_1	5.871099413482241	+	rcrunch	crosslink
8	143835324	143835364	RBFOX2_HepG2_ENCSR987FTF_1	5.869514038772347	-	rcrunch	crosslink
2	130164094	130164134	RBFOX2_HepG2_ENCSR987FTF_1	5.866512399493732	-	rcrunch	crosslink
22	20140252	20140292	RBFOX2_HepG2_ENCSR987FTF_1	5.866221021737322	+	rcrunch	crosslink
16	31185260	31185300	RBFOX2_HepG2_ENCSR987FTF_1	5.863719341306214	+	rcrunch	crosslink
18	76424187	76424227	RBFOX2_HepG2_ENCSR987FTF_1	5.861759132805526	-	rcrunch	crosslink
16	85646174	85646214	RBFOX2_HepG2_ENCSR987FTF_1	5.8505025731373275	+	rcrunch	crosslink
X	154355200	154355240	RBFOX2_HepG2_ENCSR987FTF_1	5.850218109943054	-	rcrunch	crosslink
19	34389657	34389697	RBFOX2_HepG2_ENCSR987FTF_1	5.837394327752326	+	rcrunch	crosslink
7	157733390	157733430	RBFOX2_HepG2_ENCSR987FTF_1	5.836976394555732	-	rcrunch	crosslink
19	2228097	2228137	RBFOX2_HepG2_ENCSR987FTF_1	5.833867375804614	+	rcrunch	crosslink
17	81957705	81957745	RBFOX2_HepG2_ENCSR987FTF_1	5.8306758863248005	-	rcrunch	crosslink
21	45471178	45471218	RBFOX2_HepG2_ENCSR987FTF_1	5.825156923781083	+	rcrunch	crosslink
11	65557842	65557882	RBFOX2_HepG2_ENCSR987FTF_1	5.823525952746446	-	rcrunch	crosslink
20	63961241	63961281	RBFOX2_HepG2_ENCSR987FTF_1	5.820244633828242	-	rcrunch	crosslink
4	2826506	2826546	RBFOX2_HepG2_ENCSR987FTF_1	5.8198629795657215	+	rcrunch	crosslink
1	53272449	53272489	RBFOX2_HepG2_ENCSR987FTF_1	5.805448050432495	-	rcrunch	crosslink
16	75248257	75248297	RBFOX2_HepG2_ENCSR987FTF_1	5.8036107567018895	-	rcrunch	crosslink
18	76423471	76423511	RBFOX2_HepG2_ENCSR987FTF_1	5.800714275329902	-	rcrunch	crosslink
4	1296415	1296455	RBFOX2_HepG2_ENCSR987FTF_1	5.794851472806228	+	rcrunch	crosslink
11	18012404	18012444	RBFOX2_HepG2_ENCSR987FTF_1	5.793669703266263	-	rcrunch	crosslink
1	43587840	43587880	RBFOX2_HepG2_ENCSR987FTF_1	5.7926561216067975	+	rcrunch	crosslink
19	991615	991655	RBFOX2_HepG2_ENCSR987FTF_1	5.787109478014943	+	rcrunch	crosslink
2	101034428	101034468	RBFOX2_HepG2_ENCSR987FTF_1	5.778593947990259	-	rcrunch	crosslink
19	806195	806235	RBFOX2_HepG2_ENCSR987FTF_1	5.767057294231335	+	rcrunch	crosslink
16	50578836	50578876	RBFOX2_HepG2_ENCSR987FTF_1	5.753147536865714	+	rcrunch	crosslink
3	184378653	184378693	RBFOX2_HepG2_ENCSR987FTF_1	5.751066090857327	+	rcrunch	crosslink
20	63284042	63284082	RBFOX2_HepG2_ENCSR987FTF_1	5.7442924662399895	+	rcrunch	crosslink
6	170377726	170377766	RBFOX2_HepG2_ENCSR987FTF_1	5.742237880983884	+	rcrunch	crosslink
2	128303287	128303327	RBFOX2_HepG2_ENCSR987FTF_1	5.741979077438638	-	rcrunch	crosslink
3	48627420	48627460	RBFOX2_HepG2_ENCSR987FTF_1	5.738891967941982	-	rcrunch	crosslink
12	6336524	6336564	RBFOX2_HepG2_ENCSR987FTF_1	5.738202376625796	-	rcrunch	crosslink
6	170377824	170377864	RBFOX2_HepG2_ENCSR987FTF_1	5.735586116784577	+	rcrunch	crosslink
1	21657102	21657142	RBFOX2_HepG2_ENCSR987FTF_1	5.735341889243977	-	rcrunch	crosslink
16	1387115	1387155	RBFOX2_HepG2_ENCSR987FTF_1	5.723221348019099	-	rcrunch	crosslink
16	647065	647105	RBFOX2_HepG2_ENCSR987FTF_1	5.723101515809024	+	rcrunch	crosslink
11	70371451	70371491	RBFOX2_HepG2_ENCSR987FTF_1	5.7183771130754675	+	rcrunch	crosslink
22	23792347	23792387	RBFOX2_HepG2_ENCSR987FTF_1	5.713905984392446	+	rcrunch	crosslink
15	75359209	75359249	RBFOX2_HepG2_ENCSR987FTF_1	5.713660140244813	-	rcrunch	crosslink
14	100734949	100734989	RBFOX2_HepG2_ENCSR987FTF_1	5.7109772251042905	+	rcrunch	crosslink
2	130120751	130120791	RBFOX2_HepG2_ENCSR987FTF_1	5.7089940645790325	-	rcrunch	crosslink
7	5530214	5530254	RBFOX2_HepG2_ENCSR987FTF_1	5.705393500013912	-	rcrunch	crosslink
19	11232098	11232138	RBFOX2_HepG2_ENCSR987FTF_1	5.701902971124892	-	rcrunch	crosslink
3	52482771	52482811	RBFOX2_HepG2_ENCSR987FTF_1	5.6973593516187195	+	rcrunch	crosslink
1	116404591	116404631	RBFOX2_HepG2_ENCSR987FTF_1	5.697347667859193	+	rcrunch	crosslink
4	1802556	1802596	RBFOX2_HepG2_ENCSR987FTF_1	5.69498639151663	+	rcrunch	crosslink
16	50581845	50581885	RBFOX2_HepG2_ENCSR987FTF_1	5.690648874537848	+	rcrunch	crosslink
14	89325197	89325237	RBFOX2_HepG2_ENCSR987FTF_1	5.682958845285909	-	rcrunch	crosslink
6	170377133	170377173	RBFOX2_HepG2_ENCSR987FTF_1	5.6828012117322135	+	rcrunch	crosslink
7	1154411	1154451	RBFOX2_HepG2_ENCSR987FTF_1	5.682673252257231	-	rcrunch	crosslink
17	40033596	40033636	RBFOX2_HepG2_ENCSR987FTF_1	5.6821448993174375	-	rcrunch	crosslink
2	42261930	42261970	RBFOX2_HepG2_ENCSR987FTF_1	5.674700734591775	+	rcrunch	crosslink
22	37807077	37807117	RBFOX2_HepG2_ENCSR987FTF_1	5.671428246171223	+	rcrunch	crosslink
1	43587593	43587633	RBFOX2_HepG2_ENCSR987FTF_1	5.666780325344777	+	rcrunch	crosslink
19	6706966	6707006	RBFOX2_HepG2_ENCSR987FTF_1	5.664860547261063	-	rcrunch	crosslink
3	42619789	42619829	RBFOX2_HepG2_ENCSR987FTF_1	5.659799180220883	+	rcrunch	crosslink
21	44863003	44863043	RBFOX2_HepG2_ENCSR987FTF_1	5.654129660001812	-	rcrunch	crosslink
16	8780096	8780136	RBFOX2_HepG2_ENCSR987FTF_1	5.65137442031534	+	rcrunch	crosslink
1	3722971	3723011	RBFOX2_HepG2_ENCSR987FTF_1	5.646342172901722	+	rcrunch	crosslink
17	64387622	64387662	RBFOX2_HepG2_ENCSR987FTF_1	5.64227761347709	+	rcrunch	crosslink
11	65426327	65426367	RBFOX2_HepG2_ENCSR987FTF_1	5.640289181955848	+	rcrunch	crosslink
14	92121535	92121575	RBFOX2_HepG2_ENCSR987FTF_1	5.637253183592416	-	rcrunch	crosslink
19	34389427	34389467	RBFOX2_HepG2_ENCSR987FTF_1	5.6348566025879325	+	rcrunch	crosslink
2	131508904	131508944	RBFOX2_HepG2_ENCSR987FTF_1	5.634068360042706	+	rcrunch	crosslink
19	6686689	6686729	RBFOX2_HepG2_ENCSR987FTF_1	5.629565410460062	-	rcrunch	crosslink
16	85646248	85646288	RBFOX2_HepG2_ENCSR987FTF_1	5.6214505622113755	+	rcrunch	crosslink
20	63286042	63286082	RBFOX2_HepG2_ENCSR987FTF_1	5.615693120053873	+	rcrunch	crosslink
5	177459842	177459882	RBFOX2_HepG2_ENCSR987FTF_1	5.608333975842832	-	rcrunch	crosslink
16	646983	647023	RBFOX2_HepG2_ENCSR987FTF_1	5.60813108297118	+	rcrunch	crosslink
19	17210409	17210449	RBFOX2_HepG2_ENCSR987FTF_1	5.607253765116618	+	rcrunch	crosslink
18	58322881	58322921	RBFOX2_HepG2_ENCSR987FTF_1	5.5969138895969035	+	rcrunch	crosslink
7	4717398	4717438	RBFOX2_HepG2_ENCSR987FTF_1	5.59621631211452	+	rcrunch	crosslink
16	1387780	1387820	RBFOX2_HepG2_ENCSR987FTF_1	5.590785608443293	-	rcrunch	crosslink
16	50621804	50621844	RBFOX2_HepG2_ENCSR987FTF_1	5.584124897379979	+	rcrunch	crosslink
20	63815949	63815989	RBFOX2_HepG2_ENCSR987FTF_1	5.580910269760087	-	rcrunch	crosslink
19	46610314	46610354	RBFOX2_HepG2_ENCSR987FTF_1	5.577444774453976	+	rcrunch	crosslink
22	49815957	49815997	RBFOX2_HepG2_ENCSR987FTF_1	5.576754008226642	-	rcrunch	crosslink
1	6651969	6652009	RBFOX2_HepG2_ENCSR987FTF_1	5.572596947131559	-	rcrunch	crosslink
16	87477921	87477961	RBFOX2_HepG2_ENCSR987FTF_1	5.570247368136566	-	rcrunch	crosslink
17	81996046	81996086	RBFOX2_HepG2_ENCSR987FTF_1	5.5696816784227146	+	rcrunch	crosslink
11	65557900	65557940	RBFOX2_HepG2_ENCSR987FTF_1	5.567380487965679	-	rcrunch	crosslink
6	30317486	30317526	RBFOX2_HepG2_ENCSR987FTF_1	5.565374105314233	-	rcrunch	crosslink
7	1016665	1016705	RBFOX2_HepG2_ENCSR987FTF_1	5.563720887158864	-	rcrunch	crosslink
19	6745601	6745641	RBFOX2_HepG2_ENCSR987FTF_1	5.559059890279208	+	rcrunch	crosslink
1	11661417	11661457	RBFOX2_HepG2_ENCSR987FTF_1	5.558588653173058	+	rcrunch	crosslink
1	111448938	111448978	RBFOX2_HepG2_ENCSR987FTF_1	5.557160904315755	-	rcrunch	crosslink
13	98280052	98280092	RBFOX2_HepG2_ENCSR987FTF_1	5.556764349419137	+	rcrunch	crosslink
9	128118677	128118717	RBFOX2_HepG2_ENCSR987FTF_1	5.549988031122863	-	rcrunch	crosslink
19	49103645	49103685	RBFOX2_HepG2_ENCSR987FTF_1	5.547067943709682	+	rcrunch	crosslink
8	22565881	22565921	RBFOX2_HepG2_ENCSR987FTF_1	5.546107230916848	+	rcrunch	crosslink
2	131510848	131510888	RBFOX2_HepG2_ENCSR987FTF_1	5.544388514822353	+	rcrunch	crosslink
14	94616472	94616512	RBFOX2_HepG2_ENCSR987FTF_1	5.541023952278984	+	rcrunch	crosslink
17	8463426	8463466	RBFOX2_HepG2_ENCSR987FTF_1	5.5383113473794126	+	rcrunch	crosslink
1	226976297	226976337	RBFOX2_HepG2_ENCSR987FTF_1	5.5358728654826415	+	rcrunch	crosslink
19	3643156	3643196	RBFOX2_HepG2_ENCSR987FTF_1	5.535192660201293	-	rcrunch	crosslink
19	1106061	1106101	RBFOX2_HepG2_ENCSR987FTF_1	5.534033403399628	+	rcrunch	crosslink
1	43587840	43587880	RBFOX2_HepG2_ENCSR987FTF_1	5.532720640578106	+	rcrunch	crosslink
6	170377865	170377905	RBFOX2_HepG2_ENCSR987FTF_1	5.53252153393087	+	rcrunch	crosslink
17	82003699	82003739	RBFOX2_HepG2_ENCSR987FTF_1	5.531892096801196	+	rcrunch	crosslink
7	157732005	157732045	RBFOX2_HepG2_ENCSR987FTF_1	5.527587163183397	-	rcrunch	crosslink
X	47145687	47145727	RBFOX2_HepG2_ENCSR987FTF_1	5.526033094546168	+	rcrunch	crosslink
6	2201110	2201150	RBFOX2_HepG2_ENCSR987FTF_1	5.523314896288066	-	rcrunch	crosslink
20	63667729	63667769	RBFOX2_HepG2_ENCSR987FTF_1	5.520439020987444	+	rcrunch	crosslink
9	92713690	92713730	RBFOX2_HepG2_ENCSR987FTF_1	5.515661551047354	-	rcrunch	crosslink
7	1016349	1016389	RBFOX2_HepG2_ENCSR987FTF_1	5.512200950591612	-	rcrunch	crosslink
20	25494477	25494517	RBFOX2_HepG2_ENCSR987FTF_1	5.509407220711202	-	rcrunch	crosslink
20	2656244	2656284	RBFOX2_HepG2_ENCSR987FTF_1	5.5061583346661465	+	rcrunch	crosslink
8	127907540	127907580	RBFOX2_HepG2_ENCSR987FTF_1	5.498463037418783	+	rcrunch	crosslink
9	128821194	128821234	RBFOX2_HepG2_ENCSR987FTF_1	5.493714096495292	-	rcrunch	crosslink
2	3518991	3519031	RBFOX2_HepG2_ENCSR987FTF_1	5.488609671392138	-	rcrunch	crosslink
7	987844	987884	RBFOX2_HepG2_ENCSR987FTF_1	5.485945468148596	+	rcrunch	crosslink
22	50710965	50711005	RBFOX2_HepG2_ENCSR987FTF_1	5.483664298899656	+	rcrunch	crosslink
16	87706434	87706474	RBFOX2_HepG2_ENCSR987FTF_1	5.480664396202399	-	rcrunch	crosslink
15	25065845	25065885	RBFOX2_HepG2_ENCSR987FTF_1	5.479841512046383	+	rcrunch	crosslink
22	46605836	46605876	RBFOX2_HepG2_ENCSR987FTF_1	5.474291659655582	+	rcrunch	crosslink
1	53272430	53272470	RBFOX2_HepG2_ENCSR987FTF_1	5.473950014163664	-	rcrunch	crosslink
2	101034514	101034554	RBFOX2_HepG2_ENCSR987FTF_1	5.471965915556876	-	rcrunch	crosslink
19	55670467	55670507	RBFOX2_HepG2_ENCSR987FTF_1	5.4685119860147005	+	rcrunch	crosslink
X	1401736	1401776	RBFOX2_HepG2_ENCSR987FTF_1	5.465962728064786	+	rcrunch	crosslink
18	48758684	48758724	RBFOX2_HepG2_ENCSR987FTF_1	5.465484125772943	+	rcrunch	crosslink
X	133820414	133820454	RBFOX2_HepG2_ENCSR987FTF_1	5.464710853441657	-	rcrunch	crosslink
2	3349444	3349484	RBFOX2_HepG2_ENCSR987FTF_1	5.462197310748969	-	rcrunch	crosslink
17	29117577	29117617	RBFOX2_HepG2_ENCSR987FTF_1	5.460021605818088	-	rcrunch	crosslink
16	85645164	85645204	RBFOX2_HepG2_ENCSR987FTF_1	5.457565788570305	+	rcrunch	crosslink
21	45471013	45471053	RBFOX2_HepG2_ENCSR987FTF_1	5.45510432151926	+	rcrunch	crosslink
16	87706962	87707002	RBFOX2_HepG2_ENCSR987FTF_1	5.452762173390004	-	rcrunch	crosslink
6	2201242	2201282	RBFOX2_HepG2_ENCSR987FTF_1	5.4512893977343815	-	rcrunch	crosslink
6	130879399	130879439	RBFOX2_HepG2_ENCSR987FTF_1	5.442227293322009	-	rcrunch	crosslink
2	187541930	187541970	RBFOX2_HepG2_ENCSR987FTF_1	5.441855204005559	-	rcrunch	crosslink
6	130879452	130879492	RBFOX2_HepG2_ENCSR987FTF_1	5.4384163718597565	-	rcrunch	crosslink
11	991282	991322	RBFOX2_HepG2_ENCSR987FTF_1	5.435611088014211	+	rcrunch	crosslink
20	63815388	63815428	RBFOX2_HepG2_ENCSR987FTF_1	5.434785650923823	-	rcrunch	crosslink
19	41897660	41897700	RBFOX2_HepG2_ENCSR987FTF_1	5.431455947645722	+	rcrunch	crosslink
18	23218634	23218674	RBFOX2_HepG2_ENCSR987FTF_1	5.42548057225453	+	rcrunch	crosslink
16	85645986	85646026	RBFOX2_HepG2_ENCSR987FTF_1	5.42519454576306	+	rcrunch	crosslink
1	226976652	226976692	RBFOX2_HepG2_ENCSR987FTF_1	5.42312507860202	+	rcrunch	crosslink
21	43884706	43884746	RBFOX2_HepG2_ENCSR987FTF_1	5.4220653771468985	+	rcrunch	crosslink
17	41820488	41820528	RBFOX2_HepG2_ENCSR987FTF_1	5.419719722236584	+	rcrunch	crosslink
16	87477809	87477849	RBFOX2_HepG2_ENCSR987FTF_1	5.419585960973786	-	rcrunch	crosslink
12	6928201	6928241	RBFOX2_HepG2_ENCSR987FTF_1	5.419058885052488	+	rcrunch	crosslink
4	1802651	1802691	RBFOX2_HepG2_ENCSR987FTF_1	5.418081780626951	+	rcrunch	crosslink
16	2759889	2759929	RBFOX2_HepG2_ENCSR987FTF_1	5.416534288737288	+	rcrunch	crosslink
19	879223	879263	RBFOX2_HepG2_ENCSR987FTF_1	5.413804592654457	-	rcrunch	crosslink
20	63668146	63668186	RBFOX2_HepG2_ENCSR987FTF_1	5.408759303516259	+	rcrunch	crosslink
7	158365965	158366005	RBFOX2_HepG2_ENCSR987FTF_1	5.407209162864842	-	rcrunch	crosslink
2	170717854	170717894	RBFOX2_HepG2_ENCSR987FTF_1	5.40613386955746	+	rcrunch	crosslink
17	7109808	7109848	RBFOX2_HepG2_ENCSR987FTF_1	5.406108689986805	-	rcrunch	crosslink
4	1295764	1295804	RBFOX2_HepG2_ENCSR987FTF_1	5.402243715886251	+	rcrunch	crosslink
17	78823050	78823090	RBFOX2_HepG2_ENCSR987FTF_1	5.401255310782825	-	rcrunch	crosslink
19	2335419	2335459	RBFOX2_HepG2_ENCSR987FTF_1	5.40081088611492	+	rcrunch	crosslink
16	4694510	4694550	RBFOX2_HepG2_ENCSR987FTF_1	5.399771669325691	+	rcrunch	crosslink
2	131510476	131510516	RBFOX2_HepG2_ENCSR987FTF_1	5.398713506001845	+	rcrunch	crosslink
6	170376908	170376948	RBFOX2_HepG2_ENCSR987FTF_1	5.395841111023858	+	rcrunch	crosslink
19	38710406	38710446	RBFOX2_HepG2_ENCSR987FTF_1	5.395571503864807	+	rcrunch	crosslink
17	82849975	82850015	RBFOX2_HepG2_ENCSR987FTF_1	5.394281067589391	+	rcrunch	crosslink
15	72203828	72203868	RBFOX2_HepG2_ENCSR987FTF_1	5.3857820832979515	-	rcrunch	crosslink
7	1016886	1016926	RBFOX2_HepG2_ENCSR987FTF_1	5.385622297712373	-	rcrunch	crosslink
22	32760702	32760742	RBFOX2_HepG2_ENCSR987FTF_1	5.382742389036268	-	rcrunch	crosslink
21	44863398	44863438	RBFOX2_HepG2_ENCSR987FTF_1	5.381094272307483	-	rcrunch	crosslink
8	502690	502730	RBFOX2_HepG2_ENCSR987FTF_1	5.378365393617845	-	rcrunch	crosslink
17	380669	380709	RBFOX2_HepG2_ENCSR987FTF_1	5.3764754576965474	-	rcrunch	crosslink
16	30928223	30928263	RBFOX2_HepG2_ENCSR987FTF_1	5.375533092824181	+	rcrunch	crosslink
22	46606643	46606683	RBFOX2_HepG2_ENCSR987FTF_1	5.371723317140283	+	rcrunch	crosslink
15	22917176	22917216	RBFOX2_HepG2_ENCSR987FTF_1	5.370642669431233	-	rcrunch	crosslink
20	62048617	62048657	RBFOX2_HepG2_ENCSR987FTF_1	5.36782835440495	-	rcrunch	crosslink
16	85646610	85646650	RBFOX2_HepG2_ENCSR987FTF_1	5.363455060029666	+	rcrunch	crosslink
2	130163222	130163262	RBFOX2_HepG2_ENCSR987FTF_1	5.362424913938674	-	rcrunch	crosslink
22	19116997	19117037	RBFOX2_HepG2_ENCSR987FTF_1	5.360999950985039	-	rcrunch	crosslink
1	1053390	1053430	RBFOX2_HepG2_ENCSR987FTF_1	5.359884165738438	+	rcrunch	crosslink
7	1016769	1016809	RBFOX2_HepG2_ENCSR987FTF_1	5.356339977178344	-	rcrunch	crosslink
9	92715132	92715172	RBFOX2_HepG2_ENCSR987FTF_1	5.355750462576496	-	rcrunch	crosslink
16	67943304	67943344	RBFOX2_HepG2_ENCSR987FTF_1	5.353480410818462	-	rcrunch	crosslink
20	64037292	64037332	RBFOX2_HepG2_ENCSR987FTF_1	5.3487555084572405	+	rcrunch	crosslink
16	88663496	88663536	RBFOX2_HepG2_ENCSR987FTF_1	5.3485399339638295	+	rcrunch	crosslink
10	679653	679693	RBFOX2_HepG2_ENCSR987FTF_1	5.347893807157139	-	rcrunch	crosslink
3	125374768	125374808	RBFOX2_HepG2_ENCSR987FTF_1	5.346187135380829	-	rcrunch	crosslink
19	6676412	6676452	RBFOX2_HepG2_ENCSR987FTF_1	5.345169568664352	-	rcrunch	crosslink
17	380386	380426	RBFOX2_HepG2_ENCSR987FTF_1	5.3418627326379315	-	rcrunch	crosslink
7	100352034	100352074	RBFOX2_HepG2_ENCSR987FTF_1	5.340643512732504	+	rcrunch	crosslink
9	136848978	136849018	RBFOX2_HepG2_ENCSR987FTF_1	5.338979850210131	+	rcrunch	crosslink
2	131509174	131509214	RBFOX2_HepG2_ENCSR987FTF_1	5.335279555062685	+	rcrunch	crosslink
2	10336110	10336150	RBFOX2_HepG2_ENCSR987FTF_1	5.334749602417591	+	rcrunch	crosslink
21	46145863	46145903	RBFOX2_HepG2_ENCSR987FTF_1	5.331904846038169	-	rcrunch	crosslink
19	3643036	3643076	RBFOX2_HepG2_ENCSR987FTF_1	5.331127198332221	-	rcrunch	crosslink
20	63734385	63734425	RBFOX2_HepG2_ENCSR987FTF_1	5.330789383145671	+	rcrunch	crosslink
17	82245320	82245360	RBFOX2_HepG2_ENCSR987FTF_1	5.327072476590894	-	rcrunch	crosslink
21	45456569	45456609	RBFOX2_HepG2_ENCSR987FTF_1	5.326153595928775	+	rcrunch	crosslink
X	154440292	154440332	RBFOX2_HepG2_ENCSR987FTF_1	5.324685916199878	+	rcrunch	crosslink
7	150340030	150340070	RBFOX2_HepG2_ENCSR987FTF_1	5.321364362820939	-	rcrunch	crosslink
2	26135786	26135826	RBFOX2_HepG2_ENCSR987FTF_1	5.318048306851658	+	rcrunch	crosslink
1	227767718	227767758	RBFOX2_HepG2_ENCSR987FTF_1	5.316053352798277	+	rcrunch	crosslink
17	82849898	82849938	RBFOX2_HepG2_ENCSR987FTF_1	5.315346482322977	+	rcrunch	crosslink
17	55277588	55277628	RBFOX2_HepG2_ENCSR987FTF_1	5.313735003252359	+	rcrunch	crosslink
9	136890139	136890179	RBFOX2_HepG2_ENCSR987FTF_1	5.31120657758812	+	rcrunch	crosslink
5	43289599	43289639	RBFOX2_HepG2_ENCSR987FTF_1	5.3057746745668215	-	rcrunch	crosslink
16	87706434	87706474	RBFOX2_HepG2_ENCSR987FTF_1	5.305210580649309	-	rcrunch	crosslink
6	35469534	35469574	RBFOX2_HepG2_ENCSR987FTF_1	5.3045416279754285	+	rcrunch	crosslink
X	1402888	1402928	RBFOX2_HepG2_ENCSR987FTF_1	5.3013510735339695	+	rcrunch	crosslink
16	85646436	85646476	RBFOX2_HepG2_ENCSR987FTF_1	5.299928167469622	+	rcrunch	crosslink
16	1387350	1387390	RBFOX2_HepG2_ENCSR987FTF_1	5.299243259901469	-	rcrunch	crosslink
12	30754669	30754709	RBFOX2_HepG2_ENCSR987FTF_1	5.29143707941083	-	rcrunch	crosslink
2	3518619	3518659	RBFOX2_HepG2_ENCSR987FTF_1	5.288489032347068	-	rcrunch	crosslink
9	136889883	136889923	RBFOX2_HepG2_ENCSR987FTF_1	5.284159140249664	+	rcrunch	crosslink
19	879822	879862	RBFOX2_HepG2_ENCSR987FTF_1	5.283171121620576	-	rcrunch	crosslink
18	79146328	79146368	RBFOX2_HepG2_ENCSR987FTF_1	5.281398931757754	+	rcrunch	crosslink
12	132718599	132718639	RBFOX2_HepG2_ENCSR987FTF_1	5.280885658584736	+	rcrunch	crosslink
19	4329528	4329568	RBFOX2_HepG2_ENCSR987FTF_1	5.2728746373164554	-	rcrunch	crosslink
22	32760494	32760534	RBFOX2_HepG2_ENCSR987FTF_1	5.2720750764648905	-	rcrunch	crosslink
7	987551	987591	RBFOX2_HepG2_ENCSR987FTF_1	5.269965131090921	+	rcrunch	crosslink
13	113110518	113110558	RBFOX2_HepG2_ENCSR987FTF_1	5.26921427294172	+	rcrunch	crosslink
7	987639	987679	RBFOX2_HepG2_ENCSR987FTF_1	5.268456141923663	+	rcrunch	crosslink
19	53876100	53876140	RBFOX2_HepG2_ENCSR987FTF_1	5.268150612094514	+	rcrunch	crosslink
11	65557900	65557940	RBFOX2_HepG2_ENCSR987FTF_1	5.268120685066717	-	rcrunch	crosslink
20	62827380	62827420	RBFOX2_HepG2_ENCSR987FTF_1	5.2676630404280855	+	rcrunch	crosslink
9	128821337	128821377	RBFOX2_HepG2_ENCSR987FTF_1	5.260939064629988	-	rcrunch	crosslink
22	24071839	24071879	RBFOX2_HepG2_ENCSR987FTF_1	5.260335775091245	+	rcrunch	crosslink
18	76423906	76423946	RBFOX2_HepG2_ENCSR987FTF_1	5.25886461964466	-	rcrunch	crosslink
5	176585756	176585796	RBFOX2_HepG2_ENCSR987FTF_1	5.258533017192193	+	rcrunch	crosslink
3	38454749	38454789	RBFOX2_HepG2_ENCSR987FTF_1	5.256061295793417	+	rcrunch	crosslink
10	75512650	75512690	RBFOX2_HepG2_ENCSR987FTF_1	5.2553002868580405	+	rcrunch	crosslink
14	53954225	53954265	RBFOX2_HepG2_ENCSR987FTF_1	5.252737941447289	-	rcrunch	crosslink
21	44861744	44861784	RBFOX2_HepG2_ENCSR987FTF_1	5.252284841298974	-	rcrunch	crosslink
5	73892310	73892350	RBFOX2_HepG2_ENCSR987FTF_1	5.249865464620179	+	rcrunch	crosslink
7	100566753	100566793	RBFOX2_HepG2_ENCSR987FTF_1	5.248276338960929	+	rcrunch	crosslink
11	35261875	35261915	RBFOX2_HepG2_ENCSR987FTF_1	5.2481797903538725	-	rcrunch	crosslink
18	79146393	79146433	RBFOX2_HepG2_ENCSR987FTF_1	5.243982670124706	+	rcrunch	crosslink
17	82245606	82245646	RBFOX2_HepG2_ENCSR987FTF_1	5.2427178398028085	-	rcrunch	crosslink
1	1339908	1339948	RBFOX2_HepG2_ENCSR987FTF_1	5.2395566472944415	-	rcrunch	crosslink
4	914352	914392	RBFOX2_HepG2_ENCSR987FTF_1	5.239217404302172	-	rcrunch	crosslink
17	81958260	81958300	RBFOX2_HepG2_ENCSR987FTF_1	5.238321425438035	-	rcrunch	crosslink
9	35690754	35690794	RBFOX2_HepG2_ENCSR987FTF_1	5.238149120131559	-	rcrunch	crosslink
X	154440187	154440227	RBFOX2_HepG2_ENCSR987FTF_1	5.237535017650983	+	rcrunch	crosslink
2	130163648	130163688	RBFOX2_HepG2_ENCSR987FTF_1	5.2370603718845015	-	rcrunch	crosslink
5	177089711	177089751	RBFOX2_HepG2_ENCSR987FTF_1	5.235163241092288	+	rcrunch	crosslink
20	58900386	58900426	RBFOX2_HepG2_ENCSR987FTF_1	5.231972163847232	+	rcrunch	crosslink
20	63815488	63815528	RBFOX2_HepG2_ENCSR987FTF_1	5.231201860733298	-	rcrunch	crosslink
14	77469381	77469421	RBFOX2_HepG2_ENCSR987FTF_1	5.2299729860781365	+	rcrunch	crosslink
14	105467023	105467063	RBFOX2_HepG2_ENCSR987FTF_1	5.2299474030742354	+	rcrunch	crosslink
2	241508294	241508334	RBFOX2_HepG2_ENCSR987FTF_1	5.225653189618028	-	rcrunch	crosslink
11	70420857	70420897	RBFOX2_HepG2_ENCSR987FTF_1	5.2245299560077125	+	rcrunch	crosslink
4	725390	725430	RBFOX2_HepG2_ENCSR987FTF_1	5.2229459217026255	+	rcrunch	crosslink
8	17907468	17907508	RBFOX2_HepG2_ENCSR987FTF_1	5.217543201437941	-	rcrunch	crosslink
17	8465629	8465669	RBFOX2_HepG2_ENCSR987FTF_1	5.2135542230855485	+	rcrunch	crosslink
2	241722014	241722054	RBFOX2_HepG2_ENCSR987FTF_1	5.2121586485585745	+	rcrunch	crosslink
17	77489562	77489602	RBFOX2_HepG2_ENCSR987FTF_1	5.210748977781374	+	rcrunch	crosslink
9	114211132	114211172	RBFOX2_HepG2_ENCSR987FTF_1	5.209606752030177	+	rcrunch	crosslink
13	112693433	112693473	RBFOX2_HepG2_ENCSR987FTF_1	5.207816836815937	+	rcrunch	crosslink
16	50585951	50585991	RBFOX2_HepG2_ENCSR987FTF_1	5.2045986561600825	+	rcrunch	crosslink
2	42214691	42214731	RBFOX2_HepG2_ENCSR987FTF_1	5.204421615152873	+	rcrunch	crosslink
10	378386	378426	RBFOX2_HepG2_ENCSR987FTF_1	5.204399498172197	-	rcrunch	crosslink
2	47160550	47160590	RBFOX2_HepG2_ENCSR987FTF_1	5.204013564903417	-	rcrunch	crosslink
20	33018891	33018931	RBFOX2_HepG2_ENCSR987FTF_1	5.203715149134147	+	rcrunch	crosslink
19	10712333	10712373	RBFOX2_HepG2_ENCSR987FTF_1	5.202027667176396	+	rcrunch	crosslink
17	380854	380894	RBFOX2_HepG2_ENCSR987FTF_1	5.201709959793911	-	rcrunch	crosslink
1	1299638	1299678	RBFOX2_HepG2_ENCSR987FTF_1	5.201422768644977	-	rcrunch	crosslink
2	130161482	130161522	RBFOX2_HepG2_ENCSR987FTF_1	5.199627660609047	-	rcrunch	crosslink
9	92250636	92250676	RBFOX2_HepG2_ENCSR987FTF_1	5.198998126401118	-	rcrunch	crosslink
21	44862112	44862152	RBFOX2_HepG2_ENCSR987FTF_1	5.1951854634109065	-	rcrunch	crosslink
7	1154565	1154605	RBFOX2_HepG2_ENCSR987FTF_1	5.193765723697521	-	rcrunch	crosslink
11	2134829	2134869	RBFOX2_HepG2_ENCSR987FTF_1	5.19356496274329	-	rcrunch	crosslink
17	82850207	82850247	RBFOX2_HepG2_ENCSR987FTF_1	5.191776183578095	+	rcrunch	crosslink
22	28884468	28884508	RBFOX2_HepG2_ENCSR987FTF_1	5.1912668215170195	+	rcrunch	crosslink
12	6928102	6928142	RBFOX2_HepG2_ENCSR987FTF_1	5.1894892670786215	+	rcrunch	crosslink
16	665436	665476	RBFOX2_HepG2_ENCSR987FTF_1	5.1887978577177005	+	rcrunch	crosslink
11	72706789	72706829	RBFOX2_HepG2_ENCSR987FTF_1	5.178191984425988	-	rcrunch	crosslink
17	6862916	6862956	RBFOX2_HepG2_ENCSR987FTF_1	5.167909842776663	+	rcrunch	crosslink
3	48694287	48694327	RBFOX2_HepG2_ENCSR987FTF_1	5.167513471404479	-	rcrunch	crosslink
22	49816020	49816060	RBFOX2_HepG2_ENCSR987FTF_1	5.166915939842057	-	rcrunch	crosslink
14	22768113	22768153	RBFOX2_HepG2_ENCSR987FTF_1	5.1657589389655705	+	rcrunch	crosslink
1	36322168	36322208	RBFOX2_HepG2_ENCSR987FTF_1	5.165481414857141	+	rcrunch	crosslink
21	45527336	45527376	RBFOX2_HepG2_ENCSR987FTF_1	5.164788167289097	-	rcrunch	crosslink
20	43459080	43459120	RBFOX2_HepG2_ENCSR987FTF_1	5.164099508111325	+	rcrunch	crosslink
3	42619870	42619910	RBFOX2_HepG2_ENCSR987FTF_1	5.163803934128511	+	rcrunch	crosslink
22	20086399	20086439	RBFOX2_HepG2_ENCSR987FTF_1	5.161794470327303	+	rcrunch	crosslink
20	63961078	63961118	RBFOX2_HepG2_ENCSR987FTF_1	5.161036560294241	-	rcrunch	crosslink
5	175880419	175880459	RBFOX2_HepG2_ENCSR987FTF_1	5.1599318290563385	+	rcrunch	crosslink
16	3054808	3054848	RBFOX2_HepG2_ENCSR987FTF_1	5.15415516375773	-	rcrunch	crosslink
16	85645739	85645779	RBFOX2_HepG2_ENCSR987FTF_1	5.154125998212637	+	rcrunch	crosslink
7	988020	988060	RBFOX2_HepG2_ENCSR987FTF_1	5.153797009231688	+	rcrunch	crosslink
17	58006594	58006634	RBFOX2_HepG2_ENCSR987FTF_1	5.15178357239988	-	rcrunch	crosslink
7	1016053	1016093	RBFOX2_HepG2_ENCSR987FTF_1	5.150014965143396	-	rcrunch	crosslink
15	22917090	22917130	RBFOX2_HepG2_ENCSR987FTF_1	5.147817713377717	-	rcrunch	crosslink
7	158551017	158551057	RBFOX2_HepG2_ENCSR987FTF_1	5.1477977833162	-	rcrunch	crosslink
X	23784716	23784756	RBFOX2_HepG2_ENCSR987FTF_1	5.1467911009138065	+	rcrunch	crosslink
19	34389819	34389859	RBFOX2_HepG2_ENCSR987FTF_1	5.146737448771512	+	rcrunch	crosslink
20	63815277	63815317	RBFOX2_HepG2_ENCSR987FTF_1	5.141712449800068	-	rcrunch	crosslink
21	46561528	46561568	RBFOX2_HepG2_ENCSR987FTF_1	5.138360832543165	+	rcrunch	crosslink
4	73419670	73419710	RBFOX2_HepG2_ENCSR987FTF_1	5.136657397449536	+	rcrunch	crosslink
7	100351416	100351456	RBFOX2_HepG2_ENCSR987FTF_1	5.136525697187332	+	rcrunch	crosslink
3	49686614	49686654	RBFOX2_HepG2_ENCSR987FTF_1	5.135819789979005	-	rcrunch	crosslink
17	891871	891911	RBFOX2_HepG2_ENCSR987FTF_1	5.1346375068615995	-	rcrunch	crosslink
17	75854997	75855037	RBFOX2_HepG2_ENCSR987FTF_1	5.1343354967455905	-	rcrunch	crosslink
20	64034057	64034097	RBFOX2_HepG2_ENCSR987FTF_1	5.133769447297159	+	rcrunch	crosslink
17	81956630	81956670	RBFOX2_HepG2_ENCSR987FTF_1	5.133091463518807	-	rcrunch	crosslink
17	78802081	78802121	RBFOX2_HepG2_ENCSR987FTF_1	5.1311453287762925	-	rcrunch	crosslink
12	6336524	6336564	RBFOX2_HepG2_ENCSR987FTF_1	5.126664022065594	-	rcrunch	crosslink
1	155273416	155273456	RBFOX2_HepG2_ENCSR987FTF_1	5.125852629872877	-	rcrunch	crosslink
9	35690596	35690636	RBFOX2_HepG2_ENCSR987FTF_1	5.124802307078798	-	rcrunch	crosslink
12	282424	282464	RBFOX2_HepG2_ENCSR987FTF_1	5.122223587669069	-	rcrunch	crosslink
19	46606283	46606323	RBFOX2_HepG2_ENCSR987FTF_1	5.121336205841097	+	rcrunch	crosslink
12	132779766	132779806	RBFOX2_HepG2_ENCSR987FTF_1	5.118872556129992	-	rcrunch	crosslink
7	45893211	45893251	RBFOX2_HepG2_ENCSR987FTF_1	5.118412763054416	+	rcrunch	crosslink
11	18012359	18012399	RBFOX2_HepG2_ENCSR987FTF_1	5.1154787556266434	-	rcrunch	crosslink
20	31571189	31571229	RBFOX2_HepG2_ENCSR987FTF_1	5.1130622408910815	+	rcrunch	crosslink
6	169724301	169724341	RBFOX2_HepG2_ENCSR987FTF_1	5.104337911795826	-	rcrunch	crosslink
22	49789823	49789863	RBFOX2_HepG2_ENCSR987FTF_1	5.104333699733392	-	rcrunch	crosslink
11	2699118	2699158	RBFOX2_HepG2_ENCSR987FTF_1	5.102691634986507	-	rcrunch	crosslink
6	44155323	44155363	RBFOX2_HepG2_ENCSR987FTF_1	5.101865554657402	+	rcrunch	crosslink
10	103692734	103692774	RBFOX2_HepG2_ENCSR987FTF_1	5.097521161099971	-	rcrunch	crosslink
15	22821725	22821765	RBFOX2_HepG2_ENCSR987FTF_1	5.095218281275747	+	rcrunch	crosslink
22	50710965	50711005	RBFOX2_HepG2_ENCSR987FTF_1	5.092955086327469	+	rcrunch	crosslink
21	44325792	44325832	RBFOX2_HepG2_ENCSR987FTF_1	5.0927614802774634	+	rcrunch	crosslink
11	2134762	2134802	RBFOX2_HepG2_ENCSR987FTF_1	5.088013400196994	-	rcrunch	crosslink
12	23950884	23950924	RBFOX2_HepG2_ENCSR987FTF_1	5.087815334594576	-	rcrunch	crosslink
7	158548454	158548494	RBFOX2_HepG2_ENCSR987FTF_1	5.087641210463867	-	rcrunch	crosslink
2	3186997	3187037	RBFOX2_HepG2_ENCSR987FTF_1	5.084748774691273	-	rcrunch	crosslink
17	81955655	81955695	RBFOX2_HepG2_ENCSR987FTF_1	5.083517933926574	-	rcrunch	crosslink
11	2136828	2136868	RBFOX2_HepG2_ENCSR987FTF_1	5.082509094831943	-	rcrunch	crosslink
20	63667664	63667704	RBFOX2_HepG2_ENCSR987FTF_1	5.080237143300701	+	rcrunch	crosslink
17	41819594	41819634	RBFOX2_HepG2_ENCSR987FTF_1	5.079111214496582	+	rcrunch	crosslink
19	42286361	42286401	RBFOX2_HepG2_ENCSR987FTF_1	5.076922611412789	+	rcrunch	crosslink
3	57571510	57571550	RBFOX2_HepG2_ENCSR987FTF_1	5.076197027088855	-	rcrunch	crosslink
17	381457	381497	RBFOX2_HepG2_ENCSR987FTF_1	5.073823995658071	-	rcrunch	crosslink
3	50218478	50218518	RBFOX2_HepG2_ENCSR987FTF_1	5.070586853137484	+	rcrunch	crosslink
6	158049906	158049946	RBFOX2_HepG2_ENCSR987FTF_1	5.068804650679743	+	rcrunch	crosslink
11	68352573	68352613	RBFOX2_HepG2_ENCSR987FTF_1	5.066894288766192	+	rcrunch	crosslink
16	2760065	2760105	RBFOX2_HepG2_ENCSR987FTF_1	5.06668710023052	+	rcrunch	crosslink
19	55242116	55242156	RBFOX2_HepG2_ENCSR987FTF_1	5.066344310762198	-	rcrunch	crosslink
8	127208786	127208826	RBFOX2_HepG2_ENCSR987FTF_1	5.062054230152876	-	rcrunch	crosslink
10	91865043	91865083	RBFOX2_HepG2_ENCSR987FTF_1	5.060573151680188	+	rcrunch	crosslink
16	81537897	81537937	RBFOX2_HepG2_ENCSR987FTF_1	5.060157278117924	+	rcrunch	crosslink
1	6651919	6651959	RBFOX2_HepG2_ENCSR987FTF_1	5.059586713396746	-	rcrunch	crosslink
12	131917080	131917120	RBFOX2_HepG2_ENCSR987FTF_1	5.056672474095585	+	rcrunch	crosslink
7	158404661	158404701	RBFOX2_HepG2_ENCSR987FTF_1	5.05605694681661	-	rcrunch	crosslink
X	132488917	132488957	RBFOX2_HepG2_ENCSR987FTF_1	5.055833624534968	-	rcrunch	crosslink
2	11580484	11580524	RBFOX2_HepG2_ENCSR987FTF_1	5.053385977067109	+	rcrunch	crosslink
3	58131192	58131232	RBFOX2_HepG2_ENCSR987FTF_1	5.052611102575275	+	rcrunch	crosslink
21	44510127	44510167	RBFOX2_HepG2_ENCSR987FTF_1	5.052532564681239	+	rcrunch	crosslink
4	2252798	2252838	RBFOX2_HepG2_ENCSR987FTF_1	5.049633472832255	-	rcrunch	crosslink
5	95959740	95959780	RBFOX2_HepG2_ENCSR987FTF_1	5.045376681913521	-	rcrunch	crosslink
12	121775183	121775223	RBFOX2_HepG2_ENCSR987FTF_1	5.043970186539538	+	rcrunch	crosslink
3	48627926	48627966	RBFOX2_HepG2_ENCSR987FTF_1	5.0404674452670815	-	rcrunch	crosslink
17	4859966	4860006	RBFOX2_HepG2_ENCSR987FTF_1	5.039301286467767	+	rcrunch	crosslink
7	988071	988111	RBFOX2_HepG2_ENCSR987FTF_1	5.038936470681781	+	rcrunch	crosslink
6	169552191	169552231	RBFOX2_HepG2_ENCSR987FTF_1	5.038857494965453	-	rcrunch	crosslink
16	30526115	30526155	RBFOX2_HepG2_ENCSR987FTF_1	5.036112060656532	-	rcrunch	crosslink
21	44863582	44863622	RBFOX2_HepG2_ENCSR987FTF_1	5.035062661531488	-	rcrunch	crosslink
19	38712614	38712654	RBFOX2_HepG2_ENCSR987FTF_1	5.034910712294628	+	rcrunch	crosslink
4	73412140	73412180	RBFOX2_HepG2_ENCSR987FTF_1	5.0310891413877314	+	rcrunch	crosslink
7	5530026	5530066	RBFOX2_HepG2_ENCSR987FTF_1	5.028351001961818	-	rcrunch	crosslink
22	32760177	32760217	RBFOX2_HepG2_ENCSR987FTF_1	5.028199134656279	-	rcrunch	crosslink
11	990374	990414	RBFOX2_HepG2_ENCSR987FTF_1	5.02737856198527	+	rcrunch	crosslink
22	50249072	50249112	RBFOX2_HepG2_ENCSR987FTF_1	5.024043883386546	-	rcrunch	crosslink
9	92250446	92250486	RBFOX2_HepG2_ENCSR987FTF_1	5.0223601569099525	-	rcrunch	crosslink
6	158627818	158627858	RBFOX2_HepG2_ENCSR987FTF_1	5.020334916503773	+	rcrunch	crosslink
2	10336110	10336150	RBFOX2_HepG2_ENCSR987FTF_1	5.017868773875301	+	rcrunch	crosslink
16	8856900	8856940	RBFOX2_HepG2_ENCSR987FTF_1	5.016993134360006	-	rcrunch	crosslink
2	3349330	3349370	RBFOX2_HepG2_ENCSR987FTF_1	5.016172065935353	-	rcrunch	crosslink
8	120800126	120800166	RBFOX2_HepG2_ENCSR987FTF_1	5.010133090171942	-	rcrunch	crosslink
16	491272	491312	RBFOX2_HepG2_ENCSR987FTF_1	5.009916173647309	+	rcrunch	crosslink
17	14496744	14496784	RBFOX2_HepG2_ENCSR987FTF_1	5.009559658022564	+	rcrunch	crosslink
20	47211230	47211270	RBFOX2_HepG2_ENCSR987FTF_1	5.00879876521111	-	rcrunch	crosslink
2	3187961	3188001	RBFOX2_HepG2_ENCSR987FTF_1	5.00645739422778	-	rcrunch	crosslink
7	987953	987993	RBFOX2_HepG2_ENCSR987FTF_1	5.0011701122324554	+	rcrunch	crosslink
6	32189939	32189979	RBFOX2_HepG2_ENCSR987FTF_1	5.00018937928582	-	rcrunch	crosslink
5	140267484	140267524	RBFOX2_HepG2_ENCSR987FTF_1	5.0000373980392645	-	rcrunch	crosslink
12	118144864	118144904	RBFOX2_HepG2_ENCSR987FTF_1	4.995931526936714	+	rcrunch	crosslink
11	64766679	64766719	RBFOX2_HepG2_ENCSR987FTF_1	4.995850854749403	-	rcrunch	crosslink
15	101214617	101214657	RBFOX2_HepG2_ENCSR987FTF_1	4.994681317824684	-	rcrunch	crosslink
2	241508510	241508550	RBFOX2_HepG2_ENCSR987FTF_1	4.99417899439892	-	rcrunch	crosslink
19	53875231	53875271	RBFOX2_HepG2_ENCSR987FTF_1	4.993393709373068	+	rcrunch	crosslink
20	17619924	17619964	RBFOX2_HepG2_ENCSR987FTF_1	4.993366863984168	-	rcrunch	crosslink
5	175881185	175881225	RBFOX2_HepG2_ENCSR987FTF_1	4.9917387952760235	+	rcrunch	crosslink
20	35284645	35284685	RBFOX2_HepG2_ENCSR987FTF_1	4.989034209654462	-	rcrunch	crosslink
4	1295871	1295911	RBFOX2_HepG2_ENCSR987FTF_1	4.986424628688332	+	rcrunch	crosslink
16	29807908	29807948	RBFOX2_HepG2_ENCSR987FTF_1	4.977115276521712	+	rcrunch	crosslink
22	23792556	23792596	RBFOX2_HepG2_ENCSR987FTF_1	4.976487393196969	+	rcrunch	crosslink
15	22917412	22917452	RBFOX2_HepG2_ENCSR987FTF_1	4.974191224230134	-	rcrunch	crosslink
19	49487665	49487705	RBFOX2_HepG2_ENCSR987FTF_1	4.973278669403964	+	rcrunch	crosslink
1	226977364	226977404	RBFOX2_HepG2_ENCSR987FTF_1	4.971466361692709	+	rcrunch	crosslink
X	49001321	49001361	RBFOX2_HepG2_ENCSR987FTF_1	4.970914499721957	-	rcrunch	crosslink
21	46146403	46146443	RBFOX2_HepG2_ENCSR987FTF_1	4.970209221916968	-	rcrunch	crosslink
17	63842342	63842382	RBFOX2_HepG2_ENCSR987FTF_1	4.9683520805495665	-	rcrunch	crosslink
11	2137349	2137389	RBFOX2_HepG2_ENCSR987FTF_1	4.965085633944298	-	rcrunch	crosslink
20	63740781	63740821	RBFOX2_HepG2_ENCSR987FTF_1	4.965071069908583	+	rcrunch	crosslink
19	10798238	10798278	RBFOX2_HepG2_ENCSR987FTF_1	4.964865930049763	+	rcrunch	crosslink
1	1112571	1112611	RBFOX2_HepG2_ENCSR987FTF_1	4.964409982577003	-	rcrunch	crosslink
21	45471073	45471113	RBFOX2_HepG2_ENCSR987FTF_1	4.964067239042349	+	rcrunch	crosslink
17	81956788	81956828	RBFOX2_HepG2_ENCSR987FTF_1	4.96186115636487	-	rcrunch	crosslink
11	66617133	66617173	RBFOX2_HepG2_ENCSR987FTF_1	4.9602354362662915	+	rcrunch	crosslink
4	1822836	1822876	RBFOX2_HepG2_ENCSR987FTF_1	4.9598657088424485	-	rcrunch	crosslink
2	130163316	130163356	RBFOX2_HepG2_ENCSR987FTF_1	4.957777011355018	-	rcrunch	crosslink
4	2934448	2934488	RBFOX2_HepG2_ENCSR987FTF_1	4.956134457930399	-	rcrunch	crosslink
1	183473085	183473125	RBFOX2_HepG2_ENCSR987FTF_1	4.956053281568408	+	rcrunch	crosslink
22	28884598	28884638	RBFOX2_HepG2_ENCSR987FTF_1	4.954086092042065	+	rcrunch	crosslink
7	155778888	155778928	RBFOX2_HepG2_ENCSR987FTF_1	4.953850396971096	+	rcrunch	crosslink
16	662985	663025	RBFOX2_HepG2_ENCSR987FTF_1	4.953444505194061	+	rcrunch	crosslink
7	158548009	158548049	RBFOX2_HepG2_ENCSR987FTF_1	4.952140165057229	-	rcrunch	crosslink
17	17163111	17163151	RBFOX2_HepG2_ENCSR987FTF_1	4.9518999825604055	+	rcrunch	crosslink
20	63681573	63681613	RBFOX2_HepG2_ENCSR987FTF_1	4.951858999503903	+	rcrunch	crosslink
6	130879319	130879359	RBFOX2_HepG2_ENCSR987FTF_1	4.9505952752778475	-	rcrunch	crosslink
4	1802278	1802318	RBFOX2_HepG2_ENCSR987FTF_1	4.947235308189474	+	rcrunch	crosslink
4	1802108	1802148	RBFOX2_HepG2_ENCSR987FTF_1	4.946973975493127	+	rcrunch	crosslink
8	140669955	140669995	RBFOX2_HepG2_ENCSR987FTF_1	4.946683162747858	-	rcrunch	crosslink
9	94179337	94179377	RBFOX2_HepG2_ENCSR987FTF_1	4.94655052231996	+	rcrunch	crosslink
12	124784812	124784852	RBFOX2_HepG2_ENCSR987FTF_1	4.945907849747352	-	rcrunch	crosslink
19	6745000	6745040	RBFOX2_HepG2_ENCSR987FTF_1	4.944486932449798	+	rcrunch	crosslink
17	44191925	44191965	RBFOX2_HepG2_ENCSR987FTF_1	4.943426860408367	-	rcrunch	crosslink
16	10387588	10387628	RBFOX2_HepG2_ENCSR987FTF_1	4.943242599494257	+	rcrunch	crosslink
14	35539977	35540017	RBFOX2_HepG2_ENCSR987FTF_1	4.9398418873579075	-	rcrunch	crosslink
1	1299480	1299520	RBFOX2_HepG2_ENCSR987FTF_1	4.937967269686554	-	rcrunch	crosslink
1	1053508	1053548	RBFOX2_HepG2_ENCSR987FTF_1	4.937817485622807	+	rcrunch	crosslink
14	23322044	23322084	RBFOX2_HepG2_ENCSR987FTF_1	4.937657468052644	+	rcrunch	crosslink
3	47975741	47975781	RBFOX2_HepG2_ENCSR987FTF_1	4.935725364809991	-	rcrunch	crosslink
21	44866192	44866232	RBFOX2_HepG2_ENCSR987FTF_1	4.933231730271882	-	rcrunch	crosslink
10	110871666	110871706	RBFOX2_HepG2_ENCSR987FTF_1	4.930310261379859	-	rcrunch	crosslink
16	50549698	50549738	RBFOX2_HepG2_ENCSR987FTF_1	4.928463662809281	+	rcrunch	crosslink
2	3187661	3187701	RBFOX2_HepG2_ENCSR987FTF_1	4.927055255018961	-	rcrunch	crosslink
2	233468144	233468184	RBFOX2_HepG2_ENCSR987FTF_1	4.925916185818106	+	rcrunch	crosslink
16	28211460	28211500	RBFOX2_HepG2_ENCSR987FTF_1	4.922115764700116	-	rcrunch	crosslink
2	127420765	127420805	RBFOX2_HepG2_ENCSR987FTF_1	4.921482922453454	+	rcrunch	crosslink
15	25066434	25066474	RBFOX2_HepG2_ENCSR987FTF_1	4.920459295311732	+	rcrunch	crosslink
19	2269926	2269966	RBFOX2_HepG2_ENCSR987FTF_1	4.919986493133597	+	rcrunch	crosslink
1	226977048	226977088	RBFOX2_HepG2_ENCSR987FTF_1	4.9196817918795945	+	rcrunch	crosslink
3	58132718	58132758	RBFOX2_HepG2_ENCSR987FTF_1	4.918479493498985	+	rcrunch	crosslink
19	17210487	17210527	RBFOX2_HepG2_ENCSR987FTF_1	4.914595529358494	+	rcrunch	crosslink
17	82005110	82005150	RBFOX2_HepG2_ENCSR987FTF_1	4.914093953790699	+	rcrunch	crosslink
17	57287483	57287523	RBFOX2_HepG2_ENCSR987FTF_1	4.91276474432647	+	rcrunch	crosslink
4	1805036	1805076	RBFOX2_HepG2_ENCSR987FTF_1	4.912657684247642	+	rcrunch	crosslink
22	50408508	50408548	RBFOX2_HepG2_ENCSR987FTF_1	4.9090460949900745	+	rcrunch	crosslink
16	46884461	46884501	RBFOX2_HepG2_ENCSR987FTF_1	4.907348727835661	+	rcrunch	crosslink
17	29102927	29102967	RBFOX2_HepG2_ENCSR987FTF_1	4.907207990386525	-	rcrunch	crosslink
X	154356411	154356451	RBFOX2_HepG2_ENCSR987FTF_1	4.9071045573001415	-	rcrunch	crosslink
17	81956484	81956524	RBFOX2_HepG2_ENCSR987FTF_1	4.907084555255187	-	rcrunch	crosslink
11	65422969	65423009	RBFOX2_HepG2_ENCSR987FTF_1	4.906551459405511	+	rcrunch	crosslink
13	113105917	113105957	RBFOX2_HepG2_ENCSR987FTF_1	4.9060886480536094	+	rcrunch	crosslink
18	79145416	79145456	RBFOX2_HepG2_ENCSR987FTF_1	4.900656880161733	+	rcrunch	crosslink
14	23321907	23321947	RBFOX2_HepG2_ENCSR987FTF_1	4.899513157124181	+	rcrunch	crosslink
8	143937287	143937327	RBFOX2_HepG2_ENCSR987FTF_1	4.898510710923335	-	rcrunch	crosslink
17	6706589	6706629	RBFOX2_HepG2_ENCSR987FTF_1	4.893576279498982	-	rcrunch	crosslink
X	23784567	23784607	RBFOX2_HepG2_ENCSR987FTF_1	4.891168157748714	+	rcrunch	crosslink
9	137010409	137010449	RBFOX2_HepG2_ENCSR987FTF_1	4.8904854617687805	-	rcrunch	crosslink
16	665180	665220	RBFOX2_HepG2_ENCSR987FTF_1	4.890289123916995	+	rcrunch	crosslink
2	241250689	241250729	RBFOX2_HepG2_ENCSR987FTF_1	4.889568106889762	-	rcrunch	crosslink
16	29808019	29808059	RBFOX2_HepG2_ENCSR987FTF_1	4.885359234973613	+	rcrunch	crosslink
1	1300099	1300139	RBFOX2_HepG2_ENCSR987FTF_1	4.8849749407913325	-	rcrunch	crosslink
17	381110	381150	RBFOX2_HepG2_ENCSR987FTF_1	4.882229230864817	-	rcrunch	crosslink
5	179619912	179619952	RBFOX2_HepG2_ENCSR987FTF_1	4.881591191289983	-	rcrunch	crosslink
X	1401868	1401908	RBFOX2_HepG2_ENCSR987FTF_1	4.881526283165632	+	rcrunch	crosslink
15	84992380	84992420	RBFOX2_HepG2_ENCSR987FTF_1	4.877720251818109	+	rcrunch	crosslink
8	503167	503207	RBFOX2_HepG2_ENCSR987FTF_1	4.876267776322006	-	rcrunch	crosslink
11	724887	724927	RBFOX2_HepG2_ENCSR987FTF_1	4.8759542162424045	+	rcrunch	crosslink
20	8207975	8208015	RBFOX2_HepG2_ENCSR987FTF_1	4.8757059848316935	+	rcrunch	crosslink
11	61294352	61294392	RBFOX2_HepG2_ENCSR987FTF_1	4.869182689513791	-	rcrunch	crosslink
20	63816060	63816100	RBFOX2_HepG2_ENCSR987FTF_1	4.868392899160575	-	rcrunch	crosslink
16	2078748	2078788	RBFOX2_HepG2_ENCSR987FTF_1	4.868001740698115	+	rcrunch	crosslink
6	158049735	158049775	RBFOX2_HepG2_ENCSR987FTF_1	4.8650600671046025	+	rcrunch	crosslink
7	158548998	158549038	RBFOX2_HepG2_ENCSR987FTF_1	4.864738976477415	-	rcrunch	crosslink
18	79145176	79145216	RBFOX2_HepG2_ENCSR987FTF_1	4.863233311787855	+	rcrunch	crosslink
6	2167623	2167663	RBFOX2_HepG2_ENCSR987FTF_1	4.862589083804837	-	rcrunch	crosslink
5	177089960	177090000	RBFOX2_HepG2_ENCSR987FTF_1	4.861613968982417	+	rcrunch	crosslink
4	913818	913858	RBFOX2_HepG2_ENCSR987FTF_1	4.861063207849254	-	rcrunch	crosslink
8	22069343	22069383	RBFOX2_HepG2_ENCSR987FTF_1	4.8604782167657286	+	rcrunch	crosslink
16	647229	647269	RBFOX2_HepG2_ENCSR987FTF_1	4.859000682678171	+	rcrunch	crosslink
20	33019141	33019181	RBFOX2_HepG2_ENCSR987FTF_1	4.858263115195894	+	rcrunch	crosslink
17	82850370	82850410	RBFOX2_HepG2_ENCSR987FTF_1	4.857630551679347	+	rcrunch	crosslink
17	72376536	72376576	RBFOX2_HepG2_ENCSR987FTF_1	4.855975226871113	-	rcrunch	crosslink
12	46371121	46371161	RBFOX2_HepG2_ENCSR987FTF_1	4.855000307700776	-	rcrunch	crosslink
6	2201844	2201884	RBFOX2_HepG2_ENCSR987FTF_1	4.8547269068717895	-	rcrunch	crosslink
2	240005163	240005203	RBFOX2_HepG2_ENCSR987FTF_1	4.852190196991319	-	rcrunch	crosslink
X	133850567	133850607	RBFOX2_HepG2_ENCSR987FTF_1	4.8493605843208565	-	rcrunch	crosslink
2	239365454	239365494	RBFOX2_HepG2_ENCSR987FTF_1	4.848366307909809	-	rcrunch	crosslink
2	28939153	28939193	RBFOX2_HepG2_ENCSR987FTF_1	4.8480670679644895	+	rcrunch	crosslink
9	131490304	131490344	RBFOX2_HepG2_ENCSR987FTF_1	4.846276876004977	+	rcrunch	crosslink
18	76424499	76424539	RBFOX2_HepG2_ENCSR987FTF_1	4.845087868290103	-	rcrunch	crosslink
16	67943715	67943755	RBFOX2_HepG2_ENCSR987FTF_1	4.842169855951026	-	rcrunch	crosslink
9	136890015	136890055	RBFOX2_HepG2_ENCSR987FTF_1	4.8406456795833375	+	rcrunch	crosslink
2	215391938	215391978	RBFOX2_HepG2_ENCSR987FTF_1	4.839210104322697	-	rcrunch	crosslink
20	63876882	63876922	RBFOX2_HepG2_ENCSR987FTF_1	4.8383097076852115	+	rcrunch	crosslink
19	49524874	49524914	RBFOX2_HepG2_ENCSR987FTF_1	4.837310244402043	+	rcrunch	crosslink
16	88831132	88831172	RBFOX2_HepG2_ENCSR987FTF_1	4.837191671628473	-	rcrunch	crosslink
9	124499425	124499465	RBFOX2_HepG2_ENCSR987FTF_1	4.834829431145232	-	rcrunch	crosslink
16	85645718	85645758	RBFOX2_HepG2_ENCSR987FTF_1	4.832822062099426	+	rcrunch	crosslink
8	61664563	61664603	RBFOX2_HepG2_ENCSR987FTF_1	4.830323401767805	-	rcrunch	crosslink
16	14918707	14918747	RBFOX2_HepG2_ENCSR987FTF_1	4.829959913195641	+	rcrunch	crosslink
2	74426876	74426916	RBFOX2_HepG2_ENCSR987FTF_1	4.8289919349474575	-	rcrunch	crosslink
10	679462	679502	RBFOX2_HepG2_ENCSR987FTF_1	4.827636109401472	-	rcrunch	crosslink
7	1017010	1017050	RBFOX2_HepG2_ENCSR987FTF_1	4.827163371374718	-	rcrunch	crosslink
16	87477921	87477961	RBFOX2_HepG2_ENCSR987FTF_1	4.827151251930008	-	rcrunch	crosslink
11	65607202	65607242	RBFOX2_HepG2_ENCSR987FTF_1	4.826160688405769	-	rcrunch	crosslink
17	72553575	72553615	RBFOX2_HepG2_ENCSR987FTF_1	4.824922120113668	-	rcrunch	crosslink
11	65558206	65558246	RBFOX2_HepG2_ENCSR987FTF_1	4.823324057790781	-	rcrunch	crosslink
21	46151810	46151850	RBFOX2_HepG2_ENCSR987FTF_1	4.820560979125194	-	rcrunch	crosslink
17	82049541	82049581	RBFOX2_HepG2_ENCSR987FTF_1	4.816241477642612	-	rcrunch	crosslink
1	16648010	16648050	RBFOX2_HepG2_ENCSR987FTF_1	4.815612995647741	+	rcrunch	crosslink
17	75876161	75876201	RBFOX2_HepG2_ENCSR987FTF_1	4.814960852064808	-	rcrunch	crosslink
X	154356852	154356892	RBFOX2_HepG2_ENCSR987FTF_1	4.813400015854576	-	rcrunch	crosslink
7	43619289	43619329	RBFOX2_HepG2_ENCSR987FTF_1	4.813331714647253	-	rcrunch	crosslink
13	112725930	112725970	RBFOX2_HepG2_ENCSR987FTF_1	4.811060304947782	+	rcrunch	crosslink
16	50622199	50622239	RBFOX2_HepG2_ENCSR987FTF_1	4.809649996335574	+	rcrunch	crosslink
17	55318106	55318146	RBFOX2_HepG2_ENCSR987FTF_1	4.809333213089858	+	rcrunch	crosslink
1	1053556	1053596	RBFOX2_HepG2_ENCSR987FTF_1	4.808850248337583	+	rcrunch	crosslink
17	72554333	72554373	RBFOX2_HepG2_ENCSR987FTF_1	4.8081336377755	-	rcrunch	crosslink
6	43160923	43160963	RBFOX2_HepG2_ENCSR987FTF_1	4.80812470963023	+	rcrunch	crosslink
20	33658660	33658700	RBFOX2_HepG2_ENCSR987FTF_1	4.806285065268017	-	rcrunch	crosslink
7	1016053	1016093	RBFOX2_HepG2_ENCSR987FTF_1	4.805512964281037	-	rcrunch	crosslink
19	48170799	48170839	RBFOX2_HepG2_ENCSR987FTF_1	4.804625077266322	+	rcrunch	crosslink
8	144398172	144398212	RBFOX2_HepG2_ENCSR987FTF_1	4.801605312110097	-	rcrunch	crosslink
17	58370674	58370714	RBFOX2_HepG2_ENCSR987FTF_1	4.7998691920166445	-	rcrunch	crosslink
10	679370	679410	RBFOX2_HepG2_ENCSR987FTF_1	4.798882152410796	-	rcrunch	crosslink
16	1386936	1386976	RBFOX2_HepG2_ENCSR987FTF_1	4.797790465399621	-	rcrunch	crosslink
17	82033934	82033974	RBFOX2_HepG2_ENCSR987FTF_1	4.7973712580822205	+	rcrunch	crosslink
18	58046022	58046062	RBFOX2_HepG2_ENCSR987FTF_1	4.7971711466799	+	rcrunch	crosslink
1	1624333	1624373	RBFOX2_HepG2_ENCSR987FTF_1	4.796954451864001	+	rcrunch	crosslink
17	7177614	7177654	RBFOX2_HepG2_ENCSR987FTF_1	4.796850073103099	-	rcrunch	crosslink
20	63286246	63286286	RBFOX2_HepG2_ENCSR987FTF_1	4.796426041289763	+	rcrunch	crosslink
4	725408	725448	RBFOX2_HepG2_ENCSR987FTF_1	4.795944325173072	+	rcrunch	crosslink
12	30754377	30754417	RBFOX2_HepG2_ENCSR987FTF_1	4.795893294133035	-	rcrunch	crosslink
4	721934	721974	RBFOX2_HepG2_ENCSR987FTF_1	4.795353202914914	+	rcrunch	crosslink
11	991179	991219	RBFOX2_HepG2_ENCSR987FTF_1	4.794108978186545	+	rcrunch	crosslink
20	62825162	62825202	RBFOX2_HepG2_ENCSR987FTF_1	4.793882829063847	+	rcrunch	crosslink
19	991884	991924	RBFOX2_HepG2_ENCSR987FTF_1	4.793612381209637	+	rcrunch	crosslink
20	47351063	47351103	RBFOX2_HepG2_ENCSR987FTF_1	4.79243865927368	-	rcrunch	crosslink
8	144311067	144311107	RBFOX2_HepG2_ENCSR987FTF_1	4.79163474526994	+	rcrunch	crosslink
7	1016605	1016645	RBFOX2_HepG2_ENCSR987FTF_1	4.790717209208067	-	rcrunch	crosslink
17	29117792	29117832	RBFOX2_HepG2_ENCSR987FTF_1	4.790109712807957	-	rcrunch	crosslink
22	24609335	24609375	RBFOX2_HepG2_ENCSR987FTF_1	4.789649230464566	+	rcrunch	crosslink
17	82245025	82245065	RBFOX2_HepG2_ENCSR987FTF_1	4.788068699016363	-	rcrunch	crosslink
22	24103074	24103114	RBFOX2_HepG2_ENCSR987FTF_1	4.784973974577778	+	rcrunch	crosslink
8	502881	502921	RBFOX2_HepG2_ENCSR987FTF_1	4.784914945066797	-	rcrunch	crosslink
8	143925449	143925489	RBFOX2_HepG2_ENCSR987FTF_1	4.782631188530191	+	rcrunch	crosslink
X	109641435	109641475	RBFOX2_HepG2_ENCSR987FTF_1	4.780246202964144	-	rcrunch	crosslink
12	10853248	10853288	RBFOX2_HepG2_ENCSR987FTF_1	4.779867495606821	-	rcrunch	crosslink
19	6678952	6678992	RBFOX2_HepG2_ENCSR987FTF_1	4.779134964151405	-	rcrunch	crosslink
11	47552800	47552840	RBFOX2_HepG2_ENCSR987FTF_1	4.776881742773695	-	rcrunch	crosslink
18	79146568	79146608	RBFOX2_HepG2_ENCSR987FTF_1	4.776602060787988	+	rcrunch	crosslink
22	24098262	24098302	RBFOX2_HepG2_ENCSR987FTF_1	4.775488556484166	+	rcrunch	crosslink
7	139704418	139704458	RBFOX2_HepG2_ENCSR987FTF_1	4.774719045591731	-	rcrunch	crosslink
17	82005286	82005326	RBFOX2_HepG2_ENCSR987FTF_1	4.774602421885296	+	rcrunch	crosslink
9	136848467	136848507	RBFOX2_HepG2_ENCSR987FTF_1	4.774479489666809	+	rcrunch	crosslink
2	54661432	54661472	RBFOX2_HepG2_ENCSR987FTF_1	4.770369734480639	+	rcrunch	crosslink
19	6745184	6745224	RBFOX2_HepG2_ENCSR987FTF_1	4.768266610746951	+	rcrunch	crosslink
1	155061771	155061811	RBFOX2_HepG2_ENCSR987FTF_1	4.766907170528839	+	rcrunch	crosslink
18	58322943	58322983	RBFOX2_HepG2_ENCSR987FTF_1	4.764650585579938	+	rcrunch	crosslink
17	63832151	63832191	RBFOX2_HepG2_ENCSR987FTF_1	4.7644027933731135	-	rcrunch	crosslink
X	1414299	1414339	RBFOX2_HepG2_ENCSR987FTF_1	4.762419449180666	+	rcrunch	crosslink
4	1805210	1805250	RBFOX2_HepG2_ENCSR987FTF_1	4.7615611140943015	+	rcrunch	crosslink
1	226975122	226975162	RBFOX2_HepG2_ENCSR987FTF_1	4.760652894845836	+	rcrunch	crosslink
7	988020	988060	RBFOX2_HepG2_ENCSR987FTF_1	4.757696528803682	+	rcrunch	crosslink
3	38125924	38125964	RBFOX2_HepG2_ENCSR987FTF_1	4.752332665388915	-	rcrunch	crosslink
22	41898876	41898916	RBFOX2_HepG2_ENCSR987FTF_1	4.7516090996793565	+	rcrunch	crosslink
19	49103114	49103154	RBFOX2_HepG2_ENCSR987FTF_1	4.749421247333861	+	rcrunch	crosslink
19	18436949	18436989	RBFOX2_HepG2_ENCSR987FTF_1	4.7482964490742425	-	rcrunch	crosslink
4	2934319	2934359	RBFOX2_HepG2_ENCSR987FTF_1	4.747624591200517	-	rcrunch	crosslink
6	17788426	17788466	RBFOX2_HepG2_ENCSR987FTF_1	4.74599812079004	-	rcrunch	crosslink
16	58629584	58629624	RBFOX2_HepG2_ENCSR987FTF_1	4.745563886608573	-	rcrunch	crosslink
7	1549701	1549741	RBFOX2_HepG2_ENCSR987FTF_1	4.7446201300284265	-	rcrunch	crosslink
13	110663310	110663350	RBFOX2_HepG2_ENCSR987FTF_1	4.743834121850207	-	rcrunch	crosslink
20	32389448	32389488	RBFOX2_HepG2_ENCSR987FTF_1	4.7430445296739405	+	rcrunch	crosslink
2	230879070	230879110	RBFOX2_HepG2_ENCSR987FTF_1	4.741394211355881	+	rcrunch	crosslink
17	55273285	55273325	RBFOX2_HepG2_ENCSR987FTF_1	4.739859154711983	+	rcrunch	crosslink
1	46410543	46410583	RBFOX2_HepG2_ENCSR987FTF_1	4.734715260895053	+	rcrunch	crosslink
17	82850549	82850589	RBFOX2_HepG2_ENCSR987FTF_1	4.733522765397359	+	rcrunch	crosslink
9	131419820	131419860	RBFOX2_HepG2_ENCSR987FTF_1	4.733434417050561	+	rcrunch	crosslink
11	2698812	2698852	RBFOX2_HepG2_ENCSR987FTF_1	4.732948834987654	-	rcrunch	crosslink
1	36322888	36322928	RBFOX2_HepG2_ENCSR987FTF_1	4.732119511096722	+	rcrunch	crosslink
8	18003064	18003104	RBFOX2_HepG2_ENCSR987FTF_1	4.7312856166337935	+	rcrunch	crosslink
20	62323420	62323460	RBFOX2_HepG2_ENCSR987FTF_1	4.730657381943789	-	rcrunch	crosslink
8	122788781	122788821	RBFOX2_HepG2_ENCSR987FTF_1	4.730442477744131	+	rcrunch	crosslink
3	47416381	47416421	RBFOX2_HepG2_ENCSR987FTF_1	4.729403702576978	-	rcrunch	crosslink
19	991421	991461	RBFOX2_HepG2_ENCSR987FTF_1	4.727621947472062	+	rcrunch	crosslink
7	985328	985368	RBFOX2_HepG2_ENCSR987FTF_1	4.727298548754422	+	rcrunch	crosslink
17	81511681	81511721	RBFOX2_HepG2_ENCSR987FTF_1	4.725419763934282	-	rcrunch	crosslink
21	45430022	45430062	RBFOX2_HepG2_ENCSR987FTF_1	4.7251446072712175	+	rcrunch	crosslink
3	149369488	149369528	RBFOX2_HepG2_ENCSR987FTF_1	4.724847248818722	-	rcrunch	crosslink
11	858698	858738	RBFOX2_HepG2_ENCSR987FTF_1	4.723819221154576	-	rcrunch	crosslink
16	69424983	69425023	RBFOX2_HepG2_ENCSR987FTF_1	4.722399811947173	+	rcrunch	crosslink
17	29116913	29116953	RBFOX2_HepG2_ENCSR987FTF_1	4.722126780082464	-	rcrunch	crosslink
16	4694395	4694435	RBFOX2_HepG2_ENCSR987FTF_1	4.72049029195508	+	rcrunch	crosslink
13	75809267	75809307	RBFOX2_HepG2_ENCSR987FTF_1	4.718264703331874	+	rcrunch	crosslink
15	22821470	22821510	RBFOX2_HepG2_ENCSR987FTF_1	4.717306493482517	+	rcrunch	crosslink
17	29116709	29116749	RBFOX2_HepG2_ENCSR987FTF_1	4.716978229669668	-	rcrunch	crosslink
1	235111402	235111442	RBFOX2_HepG2_ENCSR987FTF_1	4.7160850024413445	-	rcrunch	crosslink
10	73818756	73818796	RBFOX2_HepG2_ENCSR987FTF_1	4.715137314145278	-	rcrunch	crosslink
2	42218196	42218236	RBFOX2_HepG2_ENCSR987FTF_1	4.7148422946632405	+	rcrunch	crosslink
2	127422605	127422645	RBFOX2_HepG2_ENCSR987FTF_1	4.713514278303304	+	rcrunch	crosslink
19	48992089	48992129	RBFOX2_HepG2_ENCSR987FTF_1	4.712915738368246	-	rcrunch	crosslink
7	1016485	1016525	RBFOX2_HepG2_ENCSR987FTF_1	4.7097123479386935	-	rcrunch	crosslink
13	112725620	112725660	RBFOX2_HepG2_ENCSR987FTF_1	4.707265053671014	+	rcrunch	crosslink
3	47416315	47416355	RBFOX2_HepG2_ENCSR987FTF_1	4.7050904803054525	-	rcrunch	crosslink
2	239084592	239084632	RBFOX2_HepG2_ENCSR987FTF_1	4.704268341773632	-	rcrunch	crosslink
21	37073512	37073552	RBFOX2_HepG2_ENCSR987FTF_1	4.703920158785848	+	rcrunch	crosslink
18	79145272	79145312	RBFOX2_HepG2_ENCSR987FTF_1	4.703235102057994	+	rcrunch	crosslink
16	88663496	88663536	RBFOX2_HepG2_ENCSR987FTF_1	4.698930596760644	+	rcrunch	crosslink
11	46720893	46720933	RBFOX2_HepG2_ENCSR987FTF_1	4.697860518014612	+	rcrunch	crosslink
21	45202854	45202894	RBFOX2_HepG2_ENCSR987FTF_1	4.697333279837756	+	rcrunch	crosslink
17	55317814	55317854	RBFOX2_HepG2_ENCSR987FTF_1	4.696389038711752	+	rcrunch	crosslink
19	4123563	4123603	RBFOX2_HepG2_ENCSR987FTF_1	4.694258159956575	-	rcrunch	crosslink
19	49104151	49104191	RBFOX2_HepG2_ENCSR987FTF_1	4.693470611986411	+	rcrunch	crosslink
21	45470937	45470977	RBFOX2_HepG2_ENCSR987FTF_1	4.6917452088519855	+	rcrunch	crosslink
1	3722754	3722794	RBFOX2_HepG2_ENCSR987FTF_1	4.6872595758397	+	rcrunch	crosslink
20	33015817	33015857	RBFOX2_HepG2_ENCSR987FTF_1	4.686052817628917	+	rcrunch	crosslink
X	154356186	154356226	RBFOX2_HepG2_ENCSR987FTF_1	4.683769388797262	-	rcrunch	crosslink
11	57762414	57762454	RBFOX2_HepG2_ENCSR987FTF_1	4.683624467299468	+	rcrunch	crosslink
2	97656736	97656776	RBFOX2_HepG2_ENCSR987FTF_1	4.68360270518106	-	rcrunch	crosslink
16	85645164	85645204	RBFOX2_HepG2_ENCSR987FTF_1	4.6829472137490695	+	rcrunch	crosslink
18	79145704	79145744	RBFOX2_HepG2_ENCSR987FTF_1	4.6827835275796685	+	rcrunch	crosslink
1	227767718	227767758	RBFOX2_HepG2_ENCSR987FTF_1	4.680827297555455	+	rcrunch	crosslink
9	136462371	136462411	RBFOX2_HepG2_ENCSR987FTF_1	4.680668281500666	-	rcrunch	crosslink
10	103601008	103601048	RBFOX2_HepG2_ENCSR987FTF_1	4.6806415343160115	-	rcrunch	crosslink
3	48627558	48627598	RBFOX2_HepG2_ENCSR987FTF_1	4.679893066911217	-	rcrunch	crosslink
17	63832395	63832435	RBFOX2_HepG2_ENCSR987FTF_1	4.678480567105893	-	rcrunch	crosslink
1	226965786	226965826	RBFOX2_HepG2_ENCSR987FTF_1	4.678179196087712	+	rcrunch	crosslink
16	2768386	2768426	RBFOX2_HepG2_ENCSR987FTF_1	4.676264655845824	+	rcrunch	crosslink
12	56093978	56094018	RBFOX2_HepG2_ENCSR987FTF_1	4.674887384297773	+	rcrunch	crosslink
19	10796967	10797007	RBFOX2_HepG2_ENCSR987FTF_1	4.673098363866392	+	rcrunch	crosslink
2	222907171	222907211	RBFOX2_HepG2_ENCSR987FTF_1	4.672570557194722	+	rcrunch	crosslink
20	25220343	25220383	RBFOX2_HepG2_ENCSR987FTF_1	4.672333812563073	+	rcrunch	crosslink
7	1006386	1006426	RBFOX2_HepG2_ENCSR987FTF_1	4.671039503453118	-	rcrunch	crosslink
3	48413620	48413660	RBFOX2_HepG2_ENCSR987FTF_1	4.670917238733047	-	rcrunch	crosslink
9	137382150	137382190	RBFOX2_HepG2_ENCSR987FTF_1	4.669542711998135	-	rcrunch	crosslink
15	101214984	101215024	RBFOX2_HepG2_ENCSR987FTF_1	4.666704119869137	-	rcrunch	crosslink
16	67178731	67178771	RBFOX2_HepG2_ENCSR987FTF_1	4.666559282482439	-	rcrunch	crosslink
7	47367694	47367734	RBFOX2_HepG2_ENCSR987FTF_1	4.662265916601253	-	rcrunch	crosslink
3	65592357	65592397	RBFOX2_HepG2_ENCSR987FTF_1	4.660401244858348	-	rcrunch	crosslink
11	63997719	63997759	RBFOX2_HepG2_ENCSR987FTF_1	4.660210027870614	+	rcrunch	crosslink
20	63733935	63733975	RBFOX2_HepG2_ENCSR987FTF_1	4.660190960868394	+	rcrunch	crosslink
20	32389343	32389383	RBFOX2_HepG2_ENCSR987FTF_1	4.658341913285496	+	rcrunch	crosslink
6	5000978	5001018	RBFOX2_HepG2_ENCSR987FTF_1	4.656661414973919	-	rcrunch	crosslink
16	89417777	89417817	RBFOX2_HepG2_ENCSR987FTF_1	4.655841133954616	-	rcrunch	crosslink
1	1301621	1301661	RBFOX2_HepG2_ENCSR987FTF_1	4.6557693058850615	-	rcrunch	crosslink
20	34845297	34845337	RBFOX2_HepG2_ENCSR987FTF_1	4.654981879541646	-	rcrunch	crosslink
16	664169	664209	RBFOX2_HepG2_ENCSR987FTF_1	4.652416642600336	+	rcrunch	crosslink
2	215435239	215435279	RBFOX2_HepG2_ENCSR987FTF_1	4.6512925811181836	-	rcrunch	crosslink
19	10353455	10353495	RBFOX2_HepG2_ENCSR987FTF_1	4.651019422051768	-	rcrunch	crosslink
1	3722840	3722880	RBFOX2_HepG2_ENCSR987FTF_1	4.649710016249767	+	rcrunch	crosslink
20	37526463	37526503	RBFOX2_HepG2_ENCSR987FTF_1	4.6494220511618325	-	rcrunch	crosslink
22	24112551	24112591	RBFOX2_HepG2_ENCSR987FTF_1	4.648312028411652	+	rcrunch	crosslink
2	54662145	54662185	RBFOX2_HepG2_ENCSR987FTF_1	4.648121862023751	+	rcrunch	crosslink
21	44862112	44862152	RBFOX2_HepG2_ENCSR987FTF_1	4.6473684457287066	-	rcrunch	crosslink
1	1042880	1042920	RBFOX2_HepG2_ENCSR987FTF_1	4.6459553581099335	+	rcrunch	crosslink
3	52482958	52482998	RBFOX2_HepG2_ENCSR987FTF_1	4.644185037011368	+	rcrunch	crosslink
1	46410659	46410699	RBFOX2_HepG2_ENCSR987FTF_1	4.640238547060355	+	rcrunch	crosslink
2	78191438	78191478	RBFOX2_HepG2_ENCSR987FTF_1	4.63995561450158	-	rcrunch	crosslink
1	16648212	16648252	RBFOX2_HepG2_ENCSR987FTF_1	4.63964551864405	+	rcrunch	crosslink
4	915122	915162	RBFOX2_HepG2_ENCSR987FTF_1	4.637541602281097	-	rcrunch	crosslink
12	131917216	131917256	RBFOX2_HepG2_ENCSR987FTF_1	4.637062168690774	+	rcrunch	crosslink
5	178227608	178227648	RBFOX2_HepG2_ENCSR987FTF_1	4.637056622491241	-	rcrunch	crosslink
20	36210174	36210214	RBFOX2_HepG2_ENCSR987FTF_1	4.63669171330368	+	rcrunch	crosslink
20	33660141	33660181	RBFOX2_HepG2_ENCSR987FTF_1	4.636011415620751	-	rcrunch	crosslink
[truncated: 12,000 more rows]
