# Supplementary material for: Improved analysis of (e)CLIP data with RCRUNCH yields a compendium of RNA-binding protein binding sites and motifs
Source: Genome Biol. 2023 Apr 17;24:77. doi: 10.1186/s13059-023-02913-0 (PMC10108518; doi:10.1186/s13059-023-02913-0)
Supplement: Supplementary file 4 — Additional file 4. [file 13059_2023_2913_MOESM4_ESM.bed]

	chromosome	start	end	tool	number	strand	sample
0	1	1335355	1335395	omniclip	170	-	PUM2_K562_ENCSR661ICQ_1
1	1	1335416	1335456	rcrunch_crosslink	180	-	PUM2_K562_ENCSR661ICQ_1
2	1	1386813	1386853	rcrunch_crosslink	796	-	PUM2_K562_ENCSR661ICQ_1
3	1	1785364	1785404	pureclip	360	-	PUM2_K562_ENCSR661ICQ_1
4	1	2309399	2309492	rcrunch_crosslink,omniclip,clipper	92,103,17	+	PUM2_K562_ENCSR661ICQ_1
5	1	2309503	2309543	clipper	68	+	PUM2_K562_ENCSR661ICQ_1
6	1	2310070	2310110	clipper	272	+	PUM2_K562_ENCSR661ICQ_1
7	1	3625773	3625813	clipper	536	+	PUM2_K562_ENCSR661ICQ_1
8	1	6621781	6621821	clipper	589	+	PUM2_K562_ENCSR661ICQ_1
9	1	6623904	6623985	rcrunch_crosslink,clipper,omniclip	680,617,696	+	PUM2_K562_ENCSR661ICQ_1
10	1	7985195	7985250	rcrunch_crosslink,omniclip	760,564	+	PUM2_K562_ENCSR661ICQ_1
11	1	8352516	8352584	clipper,omniclip,rcrunch_crosslink	326,587,598	-	PUM2_K562_ENCSR661ICQ_1
12	1	9729963	9730003	clipper	770	-	PUM2_K562_ENCSR661ICQ_1
13	1	9730369	9730447	omniclip,clipper,rcrunch_crosslink	525,495,454	-	PUM2_K562_ENCSR661ICQ_1
14	1	10381391	10381433	pureclip,rcrunch_crosslink	714,304	+	PUM2_K562_ENCSR661ICQ_1
15	1	10381434	10381474	omniclip	239	+	PUM2_K562_ENCSR661ICQ_1
16	1	10381478	10381518	clipper	487	+	PUM2_K562_ENCSR661ICQ_1
17	1	10419877	10419917	pureclip	572	+	PUM2_K562_ENCSR661ICQ_1
18	1	10630692	10630732	clipper	408	+	PUM2_K562_ENCSR661ICQ_1
19	1	11022932	11022972	pureclip	546	+	PUM2_K562_ENCSR661ICQ_1
20	1	11066654	11066714	clipper,pureclip	388,926	-	PUM2_K562_ENCSR661ICQ_1
21	1	12509274	12509349	rcrunch_crosslink,omniclip	795,719	+	PUM2_K562_ENCSR661ICQ_1
22	1	15066004	15066044	clipper	252	+	PUM2_K562_ENCSR661ICQ_1
23	1	15663650	15663690	pureclip	930	+	PUM2_K562_ENCSR661ICQ_1
24	1	15940061	15940101	clipper	240	+	PUM2_K562_ENCSR661ICQ_1
25	1	19074578	19074625	omniclip,rcrunch_crosslink	32,65	-	PUM2_K562_ENCSR661ICQ_1
26	1	19114853	19114916	omniclip,clipper,pureclip,rcrunch_crosslink	195,720,615,124	-	PUM2_K562_ENCSR661ICQ_1
27	1	20742746	20742786	rcrunch_crosslink	579	-	PUM2_K562_ENCSR661ICQ_1
28	1	21596246	21596324	omniclip,rcrunch_crosslink	702,665	-	PUM2_K562_ENCSR661ICQ_1
29	1	22092383	22092423	pureclip	99	+	PUM2_K562_ENCSR661ICQ_1
30	1	23310097	23310137	pureclip	769	-	PUM2_K562_ENCSR661ICQ_1
31	1	23558004	23558044	pureclip	603	-	PUM2_K562_ENCSR661ICQ_1
32	1	23962681	23962721	rcrunch_crosslink	849	+	PUM2_K562_ENCSR661ICQ_1
33	1	25222714	25222754	clipper	619	-	PUM2_K562_ENCSR661ICQ_1
34	1	25362161	25362201	clipper	387	+	PUM2_K562_ENCSR661ICQ_1
35	1	25900897	25900958	pureclip	273	-	PUM2_K562_ENCSR661ICQ_1
36	1	26122784	26122824	pureclip	785	+	PUM2_K562_ENCSR661ICQ_1
37	1	26122984	26123024	clipper	749	+	PUM2_K562_ENCSR661ICQ_1
38	1	26781353	26781395	pureclip,rcrunch_crosslink	521,859	+	PUM2_K562_ENCSR661ICQ_1
39	1	26781605	26781659	pureclip,rcrunch_crosslink,omniclip,clipper	600,84,74,316	+	PUM2_K562_ENCSR661ICQ_1
40	1	26781848	26781888	pureclip	452	+	PUM2_K562_ENCSR661ICQ_1
41	1	27534460	27534527	omniclip,clipper,rcrunch_crosslink	411,432,411	-	PUM2_K562_ENCSR661ICQ_1
42	1	27534645	27534721	omniclip,clipper,pureclip,rcrunch_crosslink	606,298,516,452	-	PUM2_K562_ENCSR661ICQ_1
43	1	27534724	27534764	clipper	846	-	PUM2_K562_ENCSR661ICQ_1
44	1	27851367	27851407	rcrunch_crosslink	597	+	PUM2_K562_ENCSR661ICQ_1
45	1	27851417	27851473	omniclip,clipper	770,523	+	PUM2_K562_ENCSR661ICQ_1
46	1	28201034	28201104	omniclip,rcrunch_crosslink,pureclip	57,136,46	-	PUM2_K562_ENCSR661ICQ_1
47	1	28408990	28409030	clipper	443	+	PUM2_K562_ENCSR661ICQ_1
48	1	28500107	28500199	clipper,rcrunch_crosslink,omniclip	723,857,700	+	PUM2_K562_ENCSR661ICQ_1
49	1	28508681	28508721	pureclip	851	+	PUM2_K562_ENCSR661ICQ_1
50	1	28578779	28578819	pureclip	668	-	PUM2_K562_ENCSR661ICQ_1
51	1	29147932	29147972	pureclip	801	-	PUM2_K562_ENCSR661ICQ_1
52	1	29148309	29148390	omniclip,clipper,rcrunch_crosslink	88,440,62	-	PUM2_K562_ENCSR661ICQ_1
53	1	30869844	30869884	rcrunch_crosslink,pureclip	198,657	-	PUM2_K562_ENCSR661ICQ_1
54	1	30869992	30870040	omniclip,rcrunch_crosslink	105,340	-	PUM2_K562_ENCSR661ICQ_1
55	1	30931570	30931673	clipper,pureclip,rcrunch_crosslink	109,772,16	-	PUM2_K562_ENCSR661ICQ_1
56	1	30931684	30931724	clipper	767	-	PUM2_K562_ENCSR661ICQ_1
57	1	30931755	30931816	clipper,omniclip,rcrunch_crosslink	516,4,102	-	PUM2_K562_ENCSR661ICQ_1
58	1	30932073	30932113	rcrunch_crosslink	639	-	PUM2_K562_ENCSR661ICQ_1
59	1	30932156	30932196	clipper	713	-	PUM2_K562_ENCSR661ICQ_1
60	1	30932223	30932332	rcrunch_crosslink,clipper,omniclip,rcrunch_crosslink	99,323,5,187	-	PUM2_K562_ENCSR661ICQ_1
61	1	30932864	30932916	clipper,rcrunch_crosslink,pureclip	678,122,678	-	PUM2_K562_ENCSR661ICQ_1
62	1	30932935	30932975	omniclip	115	-	PUM2_K562_ENCSR661ICQ_1
63	1	32043696	32043771	pureclip,rcrunch_crosslink,omniclip	198,785,412	+	PUM2_K562_ENCSR661ICQ_1
64	1	32333980	32334020	rcrunch_crosslink	498	-	PUM2_K562_ENCSR661ICQ_1
65	1	32365348	32365388	pureclip	820	-	PUM2_K562_ENCSR661ICQ_1
66	1	32680390	32680430	pureclip	370	+	PUM2_K562_ENCSR661ICQ_1
67	1	33324607	33324650	omniclip,rcrunch_crosslink	736,850	-	PUM2_K562_ENCSR661ICQ_1
68	1	35715561	35715601	clipper	475	-	PUM2_K562_ENCSR661ICQ_1
69	1	36137108	36137148	rcrunch_crosslink	873	-	PUM2_K562_ENCSR661ICQ_1
70	1	36180547	36180643	clipper,pureclip,rcrunch_crosslink,clipper,omniclip	481,185,36,125,48	+	PUM2_K562_ENCSR661ICQ_1
71	1	37493670	37493710	omniclip	541	-	PUM2_K562_ENCSR661ICQ_1
72	1	37493716	37493756	rcrunch_crosslink	559	-	PUM2_K562_ENCSR661ICQ_1
73	1	37536632	37536675	clipper,omniclip	10,330	-	PUM2_K562_ENCSR661ICQ_1
74	1	37536687	37536727	rcrunch_crosslink	311	-	PUM2_K562_ENCSR661ICQ_1
75	1	37709607	37709684	pureclip,rcrunch_crosslink,omniclip	225,364,256	+	PUM2_K562_ENCSR661ICQ_1
76	1	37803664	37803766	omniclip,clipper,rcrunch_crosslink,clipper	680,670,717,162	-	PUM2_K562_ENCSR661ICQ_1
77	1	37860745	37860785	clipper	303	-	PUM2_K562_ENCSR661ICQ_1
78	1	37862214	37862254	pureclip	544	-	PUM2_K562_ENCSR661ICQ_1
79	1	38846050	38846090	clipper	232	-	PUM2_K562_ENCSR661ICQ_1
80	1	38851615	38851659	clipper,rcrunch_crosslink	128,802	-	PUM2_K562_ENCSR661ICQ_1
81	1	39005776	39005816	rcrunch_crosslink	765	+	PUM2_K562_ENCSR661ICQ_1
82	1	39486295	39486335	pureclip	590	+	PUM2_K562_ENCSR661ICQ_1
83	1	40072473	40072514	omniclip,rcrunch_crosslink	657,848	+	PUM2_K562_ENCSR661ICQ_1
84	1	40422270	40422310	pureclip	901	+	PUM2_K562_ENCSR661ICQ_1
85	1	40422402	40422483	pureclip,rcrunch_crosslink,omniclip	701,455,707	+	PUM2_K562_ENCSR661ICQ_1
86	1	40423244	40423308	rcrunch_crosslink,omniclip	602,715	+	PUM2_K562_ENCSR661ICQ_1
87	1	42176780	42176823	clipper,omniclip,rcrunch_crosslink	313,140,98	-	PUM2_K562_ENCSR661ICQ_1
88	1	42176884	42176947	omniclip,pureclip,rcrunch_crosslink	577,501,885	-	PUM2_K562_ENCSR661ICQ_1
89	1	42926161	42926239	omniclip,rcrunch_crosslink,pureclip	632,403,227	-	PUM2_K562_ENCSR661ICQ_1
90	1	42926277	42926317	omniclip	339	-	PUM2_K562_ENCSR661ICQ_1
91	1	42926759	42926799	pureclip	688	-	PUM2_K562_ENCSR661ICQ_1
92	1	43982910	43982969	clipper	806	+	PUM2_K562_ENCSR661ICQ_1
93	1	43991098	43991138	clipper	630	+	PUM2_K562_ENCSR661ICQ_1
94	1	44651195	44651262	omniclip,pureclip,rcrunch_crosslink	629,414,810	+	PUM2_K562_ENCSR661ICQ_1
95	1	44651357	44651437	pureclip,rcrunch_crosslink,clipper,omniclip	294,585,631,566	+	PUM2_K562_ENCSR661ICQ_1
96	1	44906698	44906758	clipper	634	-	PUM2_K562_ENCSR661ICQ_1
97	1	45511237	45511277	pureclip	662	-	PUM2_K562_ENCSR661ICQ_1
98	1	45514571	45514611	pureclip	792	-	PUM2_K562_ENCSR661ICQ_1
99	1	45618115	45618155	rcrunch_crosslink	767	+	PUM2_K562_ENCSR661ICQ_1
100	1	46310180	46310220	pureclip	239	+	PUM2_K562_ENCSR661ICQ_1
101	1	47216354	47216394	rcrunch_crosslink	782	-	PUM2_K562_ENCSR661ICQ_1
102	1	47216509	47216549	omniclip	522	-	PUM2_K562_ENCSR661ICQ_1
103	1	47216552	47216592	rcrunch_crosslink	317	-	PUM2_K562_ENCSR661ICQ_1
104	1	50449568	50449608	pureclip	587	-	PUM2_K562_ENCSR661ICQ_1
105	1	53765512	53765572	rcrunch_crosslink,clipper,omniclip	592,307,374	-	PUM2_K562_ENCSR661ICQ_1
106	1	53766150	53766190	clipper	308	-	PUM2_K562_ENCSR661ICQ_1
107	1	58781516	58781585	pureclip,rcrunch_crosslink,omniclip,clipper	601,104,164,512	-	PUM2_K562_ENCSR661ICQ_1
108	1	58781659	58781699	clipper	694	-	PUM2_K562_ENCSR661ICQ_1
109	1	65414972	65415012	pureclip	816	+	PUM2_K562_ENCSR661ICQ_1
110	1	70439244	70439284	pureclip	536	+	PUM2_K562_ENCSR661ICQ_1
111	1	75794686	75794726	rcrunch_crosslink	820	+	PUM2_K562_ENCSR661ICQ_1
112	1	77697025	77697105	omniclip,pureclip,rcrunch_crosslink	723,213,568	-	PUM2_K562_ENCSR661ICQ_1
113	1	77948429	77948469	pureclip	685	-	PUM2_K562_ENCSR661ICQ_1
114	1	78017255	78017295	clipper	756	+	PUM2_K562_ENCSR661ICQ_1
115	1	84646160	84646200	pureclip	606	-	PUM2_K562_ENCSR661ICQ_1
116	1	85252213	85252253	omniclip	903	-	PUM2_K562_ENCSR661ICQ_1
117	1	88853031	88853097	clipper	213	-	PUM2_K562_ENCSR661ICQ_1
118	1	88853122	88853187	omniclip,clipper,pureclip,rcrunch_crosslink	152,111,505,167	-	PUM2_K562_ENCSR661ICQ_1
119	1	93153346	93153386	pureclip	551	-	PUM2_K562_ENCSR661ICQ_1
120	1	93885391	93885431	omniclip	694	-	PUM2_K562_ENCSR661ICQ_1
121	1	93885435	93885475	rcrunch_crosslink	794	-	PUM2_K562_ENCSR661ICQ_1
122	1	93888908	93888948	rcrunch_crosslink	846	-	PUM2_K562_ENCSR661ICQ_1
123	1	95196751	95196829	rcrunch_crosslink,clipper,omniclip	93,100,43	+	PUM2_K562_ENCSR661ICQ_1
124	1	95196895	95196935	clipper	721	+	PUM2_K562_ENCSR661ICQ_1
125	1	95197455	95197519	rcrunch_crosslink,omniclip,clipper	587,667,900	+	PUM2_K562_ENCSR661ICQ_1
126	1	96721518	96721558	pureclip	827	-	PUM2_K562_ENCSR661ICQ_1
127	1	100083122	100083162	clipper	534	+	PUM2_K562_ENCSR661ICQ_1
128	1	100083176	100083278	clipper,pureclip,rcrunch_crosslink,omniclip	203,406,30,44	+	PUM2_K562_ENCSR661ICQ_1
129	1	100083606	100083646	clipper	509	-	PUM2_K562_ENCSR661ICQ_1
130	1	100083682	100083722	rcrunch_crosslink	670	-	PUM2_K562_ENCSR661ICQ_1
131	1	100519993	100520047	rcrunch_crosslink,clipper,omniclip	334,461,246	+	PUM2_K562_ENCSR661ICQ_1
132	1	108635647	108635687	omniclip	735	+	PUM2_K562_ENCSR661ICQ_1
133	1	108808955	108809030	pureclip,rcrunch_crosslink,omniclip	393,520,206	+	PUM2_K562_ENCSR661ICQ_1
134	1	108809164	108809211	omniclip,clipper	408,690	+	PUM2_K562_ENCSR661ICQ_1
135	1	108951791	108951831	pureclip	492	-	PUM2_K562_ENCSR661ICQ_1
136	1	109064421	109064461	clipper	754	-	PUM2_K562_ENCSR661ICQ_1
137	1	109100280	109100352	pureclip	110	+	PUM2_K562_ENCSR661ICQ_1
138	1	109250601	109250641	clipper	651	+	PUM2_K562_ENCSR661ICQ_1
139	1	109275641	109275707	rcrunch_crosslink,clipper,omniclip	615,208,552	+	PUM2_K562_ENCSR661ICQ_1
140	1	109309610	109309690	omniclip,rcrunch_crosslink	583,474	-	PUM2_K562_ENCSR661ICQ_1
141	1	110401279	110401343	omniclip,rcrunch_crosslink	125,109	-	PUM2_K562_ENCSR661ICQ_1
142	1	110947252	110947292	rcrunch_crosslink	941	-	PUM2_K562_ENCSR661ICQ_1
143	1	111184500	111184540	clipper	144	+	PUM2_K562_ENCSR661ICQ_1
144	1	111460969	111461016	omniclip,pureclip,rcrunch_crosslink	490,626,428	+	PUM2_K562_ENCSR661ICQ_1
145	1	112667068	112667141	rcrunch_crosslink,omniclip	371,514	+	PUM2_K562_ENCSR661ICQ_1
146	1	112670359	112670399	pureclip	103	+	PUM2_K562_ENCSR661ICQ_1
147	1	112912491	112912531	pureclip	938	-	PUM2_K562_ENCSR661ICQ_1
148	1	113124749	113124792	omniclip,clipper	593,16	+	PUM2_K562_ENCSR661ICQ_1
149	1	113762022	113762062	rcrunch_crosslink	866	-	PUM2_K562_ENCSR661ICQ_1
150	1	113765949	113765989	omniclip	751	-	PUM2_K562_ENCSR661ICQ_1
151	1	113765993	113766033	rcrunch_crosslink	563	-	PUM2_K562_ENCSR661ICQ_1
152	1	114396611	114396651	omniclip	519	-	PUM2_K562_ENCSR661ICQ_1
153	1	114396654	114396694	rcrunch_crosslink	714	-	PUM2_K562_ENCSR661ICQ_1
154	1	143729424	143729464	pureclip	14	-	PUM2_K562_ENCSR661ICQ_1
155	1	143955524	143955564	clipper	485	-	PUM2_K562_ENCSR661ICQ_1
156	1	145742523	145742563	clipper	647	-	PUM2_K562_ENCSR661ICQ_1
157	1	145936246	145936286	rcrunch_crosslink	909	-	PUM2_K562_ENCSR661ICQ_1
158	1	145992499	145992561	pureclip,rcrunch_crosslink	379,747	-	PUM2_K562_ENCSR661ICQ_1
159	1	145992903	145992959	pureclip	210	-	PUM2_K562_ENCSR661ICQ_1
160	1	145993464	145993505	pureclip,rcrunch_crosslink	313,650	-	PUM2_K562_ENCSR661ICQ_1
161	1	148981591	148981640	pureclip,rcrunch_crosslink,clipper,omniclip	355,118,311,101	+	PUM2_K562_ENCSR661ICQ_1
162	1	148984468	148984547	rcrunch_crosslink,omniclip	633,662	+	PUM2_K562_ENCSR661ICQ_1
163	1	150157020	150157060	clipper	930	+	PUM2_K562_ENCSR661ICQ_1
164	1	150218617	150218657	omniclip	915	-	PUM2_K562_ENCSR661ICQ_1
165	1	150576628	150576736	clipper,omniclip,pureclip,rcrunch_crosslink	565,185,436,67	-	PUM2_K562_ENCSR661ICQ_1
166	1	153806618	153806691	omniclip,clipper,pureclip,rcrunch_crosslink	219,138,822,100	-	PUM2_K562_ENCSR661ICQ_1
167	1	153981730	153981812	omniclip,clipper,rcrunch_crosslink	864,898,807	-	PUM2_K562_ENCSR661ICQ_1
168	1	154156646	154156686	pureclip	581	-	PUM2_K562_ENCSR661ICQ_1
169	1	154220930	154220980	rcrunch_crosslink,clipper	668,455	+	PUM2_K562_ENCSR661ICQ_1
170	1	154225098	154225160	pureclip,rcrunch_crosslink,omniclip	157,54,70	+	PUM2_K562_ENCSR661ICQ_1
171	1	154583754	154583794	pureclip	784	-	PUM2_K562_ENCSR661ICQ_1
172	1	155058709	155058749	clipper	722	+	PUM2_K562_ENCSR661ICQ_1
173	1	155262997	155263052	omniclip,rcrunch_crosslink	100,61	-	PUM2_K562_ENCSR661ICQ_1
174	1	155290281	155290334	omniclip,rcrunch_crosslink	819,867	-	PUM2_K562_ENCSR661ICQ_1
175	1	155337428	155337468	pureclip	828	-	PUM2_K562_ENCSR661ICQ_1
176	1	155750325	155750365	clipper	674	-	PUM2_K562_ENCSR661ICQ_1
177	1	156915007	156915047	clipper	526	+	PUM2_K562_ENCSR661ICQ_1
178	1	161165615	161165693	pureclip,rcrunch_crosslink,clipper,omniclip	508,256,865,314	+	PUM2_K562_ENCSR661ICQ_1
179	1	161519338	161519378	pureclip	813	+	PUM2_K562_ENCSR661ICQ_1
180	1	161612690	161612730	pureclip	206	+	PUM2_K562_ENCSR661ICQ_1
181	1	162599680	162599756	pureclip,rcrunch_crosslink,omniclip	339,889,675	+	PUM2_K562_ENCSR661ICQ_1
182	1	165907816	165907856	rcrunch_crosslink	228	+	PUM2_K562_ENCSR661ICQ_1
183	1	165907859	165907914	clipper,omniclip	403,232	+	PUM2_K562_ENCSR661ICQ_1
184	1	165908079	165908155	rcrunch_crosslink,omniclip	966,849	+	PUM2_K562_ENCSR661ICQ_1
185	1	166856534	166856610	omniclip,rcrunch_crosslink	660,644	-	PUM2_K562_ENCSR661ICQ_1
186	1	166857409	166857523	rcrunch_crosslink,clipper,omniclip,clipper,rcrunch_crosslink	953,216,317,225,549	-	PUM2_K562_ENCSR661ICQ_1
187	1	167426069	167426109	clipper	478	+	PUM2_K562_ENCSR661ICQ_1
188	1	167427271	167427311	clipper	226	+	PUM2_K562_ENCSR661ICQ_1
189	1	167919993	167920033	omniclip	178	-	PUM2_K562_ENCSR661ICQ_1
190	1	167920035	167920076	pureclip,rcrunch_crosslink	475,245	-	PUM2_K562_ENCSR661ICQ_1
191	1	169463996	169464036	clipper	295	-	PUM2_K562_ENCSR661ICQ_1
192	1	170553387	170553427	clipper	353	+	PUM2_K562_ENCSR661ICQ_1
193	1	173488237	173488277	rcrunch_crosslink	306	+	PUM2_K562_ENCSR661ICQ_1
194	1	173488280	173488320	omniclip	175	+	PUM2_K562_ENCSR661ICQ_1
195	1	173785220	173785293	rcrunch_crosslink,omniclip,clipper	437,511,684	+	PUM2_K562_ENCSR661ICQ_1
196	1	173864174	173864214	pureclip	519	-	PUM2_K562_ENCSR661ICQ_1
197	1	173866662	173866702	pureclip	195	-	PUM2_K562_ENCSR661ICQ_1
198	1	180114742	180114806	clipper,pureclip,rcrunch_crosslink,omniclip	5,656,170,102	+	PUM2_K562_ENCSR661ICQ_1
199	1	181090670	181090751	pureclip,rcrunch_crosslink,clipper,omniclip	302,66,255,89	+	PUM2_K562_ENCSR661ICQ_1
200	1	181090766	181090806	clipper	320	+	PUM2_K562_ENCSR661ICQ_1
201	1	182382964	182383004	pureclip	112	-	PUM2_K562_ENCSR661ICQ_1
202	1	182388631	182388671	pureclip	353	-	PUM2_K562_ENCSR661ICQ_1
203	1	183553220	183553260	clipper	875	+	PUM2_K562_ENCSR661ICQ_1
204	1	183627250	183627350	omniclip,clipper,rcrunch_crosslink	151,675,158	-	PUM2_K562_ENCSR661ICQ_1
205	1	184690567	184690633	omniclip,pureclip,rcrunch_crosslink	271,777,229	-	PUM2_K562_ENCSR661ICQ_1
206	1	184690681	184690721	clipper	595	-	PUM2_K562_ENCSR661ICQ_1
207	1	185297879	185297919	rcrunch_crosslink	182	-	PUM2_K562_ENCSR661ICQ_1
208	1	185297930	185297970	omniclip	33	-	PUM2_K562_ENCSR661ICQ_1
209	1	185297972	185298012	rcrunch_crosslink	190	-	PUM2_K562_ENCSR661ICQ_1
210	1	186314686	186314726	clipper	892	-	PUM2_K562_ENCSR661ICQ_1
211	1	193086225	193086267	pureclip,omniclip	306,718	+	PUM2_K562_ENCSR661ICQ_1
212	1	193087084	193087124	pureclip	914	+	PUM2_K562_ENCSR661ICQ_1
213	1	193087362	193087402	pureclip	935	+	PUM2_K562_ENCSR661ICQ_1
214	1	193089962	193090002	pureclip	473	+	PUM2_K562_ENCSR661ICQ_1
215	1	193250871	193250948	pureclip,rcrunch_crosslink,omniclip	543,933,605	+	PUM2_K562_ENCSR661ICQ_1
216	1	197153720	197153760	clipper	355	-	PUM2_K562_ENCSR661ICQ_1
217	1	198756623	198756663	clipper	705	+	PUM2_K562_ENCSR661ICQ_1
218	1	200551767	200551807	omniclip	512	-	PUM2_K562_ENCSR661ICQ_1
219	1	200551833	200551873	rcrunch_crosslink	281	-	PUM2_K562_ENCSR661ICQ_1
220	1	200969421	200969461	clipper	312	-	PUM2_K562_ENCSR661ICQ_1
221	1	200969463	200969535	omniclip,clipper,rcrunch_crosslink	173,175,135	-	PUM2_K562_ENCSR661ICQ_1
222	1	202331688	202331771	omniclip,clipper,rcrunch_crosslink	482,785,426	-	PUM2_K562_ENCSR661ICQ_1
223	1	202728252	202728292	omniclip	193	-	PUM2_K562_ENCSR661ICQ_1
224	1	202728295	202728335	rcrunch_crosslink	316	-	PUM2_K562_ENCSR661ICQ_1
225	1	203853834	203853876	pureclip,rcrunch_crosslink	335,544	+	PUM2_K562_ENCSR661ICQ_1
226	1	203853877	203853917	omniclip	278	+	PUM2_K562_ENCSR661ICQ_1
227	1	203853991	203854031	pureclip	282	+	PUM2_K562_ENCSR661ICQ_1
228	1	205714010	205714092	omniclip,clipper,pureclip,rcrunch_crosslink	65,677,39,63	-	PUM2_K562_ENCSR661ICQ_1
229	1	205714240	205714280	pureclip	549	-	PUM2_K562_ENCSR661ICQ_1
230	1	207360324	207360364	clipper	606	+	PUM2_K562_ENCSR661ICQ_1
231	1	211674341	211674406	omniclip,rcrunch_crosslink	547,369	-	PUM2_K562_ENCSR661ICQ_1
232	1	211747284	211747324	omniclip	826	-	PUM2_K562_ENCSR661ICQ_1
233	1	211778907	211778948	clipper,pureclip	183,592	-	PUM2_K562_ENCSR661ICQ_1
234	1	212361064	212361128	rcrunch_crosslink,omniclip	646,781	+	PUM2_K562_ENCSR661ICQ_1
235	1	212364517	212364557	clipper	489	-	PUM2_K562_ENCSR661ICQ_1
236	1	212738179	212738219	pureclip	764	-	PUM2_K562_ENCSR661ICQ_1
237	1	214664003	214664052	rcrunch_crosslink,omniclip	523,516	+	PUM2_K562_ENCSR661ICQ_1
238	1	220148308	220148409	omniclip,clipper,rcrunch_crosslink	291,575,276	-	PUM2_K562_ENCSR661ICQ_1
239	1	223775120	223775161	pureclip,omniclip	869,947	+	PUM2_K562_ENCSR661ICQ_1
240	1	225402546	225402586	pureclip	616	-	PUM2_K562_ENCSR661ICQ_1
241	1	225402614	225402694	omniclip,rcrunch_crosslink,pureclip	194,484,146	-	PUM2_K562_ENCSR661ICQ_1
242	1	225919937	225920010	omniclip,rcrunch_crosslink	204,202	-	PUM2_K562_ENCSR661ICQ_1
243	1	225985065	225985105	pureclip	637	-	PUM2_K562_ENCSR661ICQ_1
244	1	226145008	226145065	omniclip,rcrunch_crosslink	386,645	-	PUM2_K562_ENCSR661ICQ_1
245	1	226286423	226286463	clipper	841	-	PUM2_K562_ENCSR661ICQ_1
246	1	226987465	226987505	clipper	8	+	PUM2_K562_ENCSR661ICQ_1
247	1	228098121	228098161	rcrunch_crosslink	237	+	PUM2_K562_ENCSR661ICQ_1
248	1	228098176	228098279	pureclip,rcrunch_crosslink,omniclip,pureclip,rcrunch_crosslink	57,80,10,170,324	+	PUM2_K562_ENCSR661ICQ_1
249	1	228098408	228098448	pureclip	520	+	PUM2_K562_ENCSR661ICQ_1
250	1	228098918	228098958	pureclip	821	+	PUM2_K562_ENCSR661ICQ_1
251	1	228098994	228099034	pureclip	178	+	PUM2_K562_ENCSR661ICQ_1
252	1	228099134	228099174	pureclip	324	+	PUM2_K562_ENCSR661ICQ_1
253	1	229321440	229321480	pureclip	547	-	PUM2_K562_ENCSR661ICQ_1
254	1	229321916	229321994	omniclip,rcrunch_crosslink	599,652	-	PUM2_K562_ENCSR661ICQ_1
255	1	229324041	229324085	omniclip,pureclip,rcrunch_crosslink	487,425,434	-	PUM2_K562_ENCSR661ICQ_1
256	1	229324409	229324449	pureclip	446	-	PUM2_K562_ENCSR661ICQ_1
257	1	230280103	230280143	pureclip	780	+	PUM2_K562_ENCSR661ICQ_1
258	1	231364148	231364222	omniclip,rcrunch_crosslink	895,968	-	PUM2_K562_ENCSR661ICQ_1
259	1	231373969	231374064	clipper,pureclip,rcrunch_crosslink,omniclip,clipper	178,504,183,517,566	-	PUM2_K562_ENCSR661ICQ_1
260	1	233672067	233672148	pureclip,rcrunch_crosslink,clipper,omniclip	453,534,779,638	+	PUM2_K562_ENCSR661ICQ_1
261	1	234606977	234607040	pureclip,rcrunch_crosslink,omniclip,clipper	558,596,558,702	-	PUM2_K562_ENCSR661ICQ_1
262	1	235110291	235110332	pureclip,rcrunch_crosslink	412,603	-	PUM2_K562_ENCSR661ICQ_1
263	1	235111025	235111067	omniclip,rcrunch_crosslink,pureclip	110,147,141	-	PUM2_K562_ENCSR661ICQ_1
264	1	235111754	235111803	omniclip,pureclip,rcrunch_crosslink	551,798,366	-	PUM2_K562_ENCSR661ICQ_1
265	1	235167324	235167364	omniclip	442	-	PUM2_K562_ENCSR661ICQ_1
266	1	235167403	235167443	rcrunch_crosslink	575	-	PUM2_K562_ENCSR661ICQ_1
267	1	244408962	244409002	pureclip	889	-	PUM2_K562_ENCSR661ICQ_1
268	1	244708453	244708493	pureclip	496	+	PUM2_K562_ENCSR661ICQ_1
269	10	811329	811395	omniclip,rcrunch_crosslink	741,609	-	PUM2_K562_ENCSR661ICQ_1
270	10	812166	812231	omniclip,pureclip,rcrunch_crosslink	518,557,813	-	PUM2_K562_ENCSR661ICQ_1
271	10	829452	829492	pureclip	506	-	PUM2_K562_ENCSR661ICQ_1
272	10	1040085	1040125	rcrunch_crosslink	898	-	PUM2_K562_ENCSR661ICQ_1
273	10	1040161	1040219	omniclip,pureclip,rcrunch_crosslink	109,619,83	-	PUM2_K562_ENCSR661ICQ_1
274	10	1040503	1040545	omniclip,pureclip,rcrunch_crosslink	498,413,464	-	PUM2_K562_ENCSR661ICQ_1
275	10	3777710	3777750	pureclip	686	-	PUM2_K562_ENCSR661ICQ_1
276	10	5457016	5457096	pureclip,rcrunch_crosslink,omniclip	673,95,83	+	PUM2_K562_ENCSR661ICQ_1
277	10	5457116	5457156	pureclip	596	+	PUM2_K562_ENCSR661ICQ_1
278	10	5457740	5457784	pureclip,omniclip	211,687	+	PUM2_K562_ENCSR661ICQ_1
279	10	5458367	5458430	clipper,rcrunch_crosslink,pureclip,omniclip	155,22,322,60	+	PUM2_K562_ENCSR661ICQ_1
280	10	5765962	5766002	pureclip	326	-	PUM2_K562_ENCSR661ICQ_1
281	10	5773864	5773904	pureclip	718	-	PUM2_K562_ENCSR661ICQ_1
282	10	6427181	6427221	clipper	876	-	PUM2_K562_ENCSR661ICQ_1
283	10	7403624	7403664	pureclip	741	-	PUM2_K562_ENCSR661ICQ_1
284	10	12250467	12250507	omniclip	912	+	PUM2_K562_ENCSR661ICQ_1
285	10	13210989	13211029	clipper	32	+	PUM2_K562_ENCSR661ICQ_1
286	10	18677646	18677750	clipper,pureclip,rcrunch_crosslink,omniclip	777,479,720,280	+	PUM2_K562_ENCSR661ICQ_1
287	10	21743398	21743438	rcrunch_crosslink	524	+	PUM2_K562_ENCSR661ICQ_1
288	10	24583725	24583765	clipper	376	-	PUM2_K562_ENCSR661ICQ_1
289	10	28619784	28619877	clipper,pureclip,rcrunch_crosslink,omniclip,clipper	176,441,55,49,518	+	PUM2_K562_ENCSR661ICQ_1
290	10	31806815	31806897	omniclip,clipper,rcrunch_crosslink	686,304,740	-	PUM2_K562_ENCSR661ICQ_1
291	10	32009025	32009065	clipper	604	-	PUM2_K562_ENCSR661ICQ_1
292	10	35569257	35569297	pureclip	242	+	PUM2_K562_ENCSR661ICQ_1
293	10	46005919	46005959	pureclip	117	-	PUM2_K562_ENCSR661ICQ_1
294	10	49018477	49018517	clipper	135	-	PUM2_K562_ENCSR661ICQ_1
295	10	49818433	49818473	clipper	189	-	PUM2_K562_ENCSR661ICQ_1
296	10	58363634	58363674	clipper	122	+	PUM2_K562_ENCSR661ICQ_1
297	10	58395523	58395563	rcrunch_crosslink	511	+	PUM2_K562_ENCSR661ICQ_1
298	10	58395588	58395628	omniclip	530	+	PUM2_K562_ENCSR661ICQ_1
299	10	60794050	60794090	pureclip	782	+	PUM2_K562_ENCSR661ICQ_1
300	10	60794136	60794216	pureclip,rcrunch_crosslink,omniclip	67,231,211	+	PUM2_K562_ENCSR661ICQ_1
301	10	63167266	63167307	omniclip,clipper	633,314	-	PUM2_K562_ENCSR661ICQ_1
302	10	63167310	63167350	rcrunch_crosslink	519	-	PUM2_K562_ENCSR661ICQ_1
303	10	63167359	63167399	omniclip	800	-	PUM2_K562_ENCSR661ICQ_1
304	10	63167649	63167689	rcrunch_crosslink	525	-	PUM2_K562_ENCSR661ICQ_1
305	10	63167757	63167813	omniclip,clipper,rcrunch_crosslink	69,201,215	-	PUM2_K562_ENCSR661ICQ_1
306	10	68791244	68791284	rcrunch_crosslink	792	+	PUM2_K562_ENCSR661ICQ_1
307	10	68791383	68791444	rcrunch_crosslink,omniclip	339,321	+	PUM2_K562_ENCSR661ICQ_1
308	10	68946626	68946666	rcrunch_crosslink	577	+	PUM2_K562_ENCSR661ICQ_1
309	10	68946667	68946707	omniclip	369	+	PUM2_K562_ENCSR661ICQ_1
310	10	70202833	70202873	clipper	883	-	PUM2_K562_ENCSR661ICQ_1
311	10	70597377	70597417	clipper	188	-	PUM2_K562_ENCSR661ICQ_1
312	10	71818653	71818693	pureclip	754	-	PUM2_K562_ENCSR661ICQ_1
313	10	73007646	73007686	pureclip	197	-	PUM2_K562_ENCSR661ICQ_1
314	10	73375874	73375914	pureclip	245	-	PUM2_K562_ENCSR661ICQ_1
315	10	73771349	73771413	pureclip,omniclip	892,764	+	PUM2_K562_ENCSR661ICQ_1
316	10	73783558	73783598	clipper	75	+	PUM2_K562_ENCSR661ICQ_1
317	10	74119782	74119822	omniclip	875	+	PUM2_K562_ENCSR661ICQ_1
318	10	74123157	74123197	pureclip	467	-	PUM2_K562_ENCSR661ICQ_1
319	10	75181997	75182037	omniclip	878	+	PUM2_K562_ENCSR661ICQ_1
320	10	79314558	79314638	pureclip,rcrunch_crosslink,omniclip	663,872,621	+	PUM2_K562_ENCSR661ICQ_1
321	10	79314703	79314777	rcrunch_crosslink,clipper,omniclip	900,296,567	+	PUM2_K562_ENCSR661ICQ_1
322	10	79315751	79315793	pureclip,rcrunch_crosslink,omniclip	705,68,87	+	PUM2_K562_ENCSR661ICQ_1
323	10	84152716	84152756	pureclip	477	+	PUM2_K562_ENCSR661ICQ_1
324	10	84152994	84153044	rcrunch_crosslink,omniclip	82,189	+	PUM2_K562_ENCSR661ICQ_1
325	10	85602102	85602142	clipper	884	-	PUM2_K562_ENCSR661ICQ_1
326	10	86435280	86435320	clipper	623	-	PUM2_K562_ENCSR661ICQ_1
327	10	87553296	87553367	pureclip,omniclip	627,911	+	PUM2_K562_ENCSR661ICQ_1
328	10	87754245	87754285	rcrunch_crosslink	620	-	PUM2_K562_ENCSR661ICQ_1
329	10	91864507	91864593	rcrunch_crosslink,omniclip,clipper	459,496,451	+	PUM2_K562_ENCSR661ICQ_1
330	10	92695482	92695588	clipper,rcrunch_crosslink,omniclip,clipper	102,11,23,211	+	PUM2_K562_ENCSR661ICQ_1
331	10	95312289	95312329	clipper	161	-	PUM2_K562_ENCSR661ICQ_1
332	10	96521282	96521341	omniclip,rcrunch_crosslink	228,716	-	PUM2_K562_ENCSR661ICQ_1
333	10	99397394	99397434	clipper	888	-	PUM2_K562_ENCSR661ICQ_1
334	10	99397452	99397495	omniclip,rcrunch_crosslink	306,260	-	PUM2_K562_ENCSR661ICQ_1
335	10	100363300	100363340	pureclip	31	+	PUM2_K562_ENCSR661ICQ_1
336	10	100963720	100963760	clipper	118	+	PUM2_K562_ENCSR661ICQ_1
337	10	101007700	101007740	rcrunch_crosslink	651	+	PUM2_K562_ENCSR661ICQ_1
338	10	101007763	101007811	omniclip,clipper	581,2	+	PUM2_K562_ENCSR661ICQ_1
339	10	101781528	101781568	clipper	359	-	PUM2_K562_ENCSR661ICQ_1
340	10	101785577	101785617	pureclip	329	-	PUM2_K562_ENCSR661ICQ_1
341	10	101785679	101785741	omniclip,pureclip,rcrunch_crosslink	244,435,127	-	PUM2_K562_ENCSR661ICQ_1
342	10	102162522	102162585	rcrunch_crosslink,omniclip	880,722	+	PUM2_K562_ENCSR661ICQ_1
343	10	102382776	102382851	pureclip,rcrunch_crosslink,clipper,omniclip	761,323,753,254	+	PUM2_K562_ENCSR661ICQ_1
344	10	110134931	110134971	pureclip	610	+	PUM2_K562_ENCSR661ICQ_1
345	10	110293200	110293247	omniclip,rcrunch_crosslink	469,871	-	PUM2_K562_ENCSR661ICQ_1
346	10	110293347	110293401	rcrunch_crosslink,omniclip	337,520	-	PUM2_K562_ENCSR661ICQ_1
347	10	110567751	110567828	rcrunch_crosslink,omniclip	352,435	+	PUM2_K562_ENCSR661ICQ_1
348	10	110604294	110604371	rcrunch_crosslink,clipper,omniclip	137,743,184	+	PUM2_K562_ENCSR661ICQ_1
349	10	114120938	114120983	clipper,omniclip	300,717	-	PUM2_K562_ENCSR661ICQ_1
350	10	114864110	114864150	clipper	552	+	PUM2_K562_ENCSR661ICQ_1
351	10	118729347	118729387	clipper	362	-	PUM2_K562_ENCSR661ICQ_1
352	10	121957181	121957221	clipper	873	-	PUM2_K562_ENCSR661ICQ_1
353	10	123138897	123138937	rcrunch_crosslink	959	+	PUM2_K562_ENCSR661ICQ_1
354	10	123139176	123139239	pureclip,rcrunch_crosslink,omniclip	158,921,737	+	PUM2_K562_ENCSR661ICQ_1
355	10	123164142	123164196	rcrunch_crosslink,omniclip	631,584	+	PUM2_K562_ENCSR661ICQ_1
356	10	123165268	123165352	rcrunch_crosslink,omniclip,clipper	513,309,77	+	PUM2_K562_ENCSR661ICQ_1
357	11	812787	812827	pureclip	325	+	PUM2_K562_ENCSR661ICQ_1
358	11	2396932	2396979	rcrunch_crosslink,omniclip	169,153	+	PUM2_K562_ENCSR661ICQ_1
359	11	2883564	2883604	omniclip	668	-	PUM2_K562_ENCSR661ICQ_1
360	11	2883646	2883686	rcrunch_crosslink	642	-	PUM2_K562_ENCSR661ICQ_1
361	11	3675040	3675080	clipper	513	-	PUM2_K562_ENCSR661ICQ_1
362	11	3675138	3675178	pureclip	910	-	PUM2_K562_ENCSR661ICQ_1
363	11	5343374	5343451	omniclip,rcrunch_crosslink	499,270	-	PUM2_K562_ENCSR661ICQ_1
364	11	6610878	6610918	omniclip	843	-	PUM2_K562_ENCSR661ICQ_1
365	11	9445964	9446004	pureclip	847	+	PUM2_K562_ENCSR661ICQ_1
366	11	9589143	9589222	rcrunch_crosslink,omniclip	561,754	+	PUM2_K562_ENCSR661ICQ_1
367	11	9589484	9589566	pureclip,rcrunch_crosslink,clipper,omniclip	163,9,254,7	+	PUM2_K562_ENCSR661ICQ_1
368	11	10801495	10801535	pureclip	52	-	PUM2_K562_ENCSR661ICQ_1
369	11	17086625	17086665	clipper	121	-	PUM2_K562_ENCSR661ICQ_1
370	11	18400950	18400990	pureclip	498	+	PUM2_K562_ENCSR661ICQ_1
371	11	18407624	18407700	pureclip,rcrunch_crosslink,omniclip	20,433,415	+	PUM2_K562_ENCSR661ICQ_1
372	11	18407743	18407819	pureclip,rcrunch_crosslink,clipper	617,486,787	+	PUM2_K562_ENCSR661ICQ_1
373	11	27366215	27366255	omniclip	221	-	PUM2_K562_ENCSR661ICQ_1
374	11	27366257	27366336	rcrunch_crosslink,clipper	201,399	-	PUM2_K562_ENCSR661ICQ_1
375	11	33709228	33709303	clipper,omniclip,rcrunch_crosslink	636,220,191	-	PUM2_K562_ENCSR661ICQ_1
376	11	34082936	34083014	pureclip,rcrunch_crosslink,omniclip	56,278,120	+	PUM2_K562_ENCSR661ICQ_1
377	11	34090624	34090664	pureclip	863	+	PUM2_K562_ENCSR661ICQ_1
378	11	34995717	34995757	pureclip	929	+	PUM2_K562_ENCSR661ICQ_1
379	11	46743664	46743741	omniclip,rcrunch_crosslink,pureclip	328,489,351	-	PUM2_K562_ENCSR661ICQ_1
380	11	46743806	46743846	omniclip	114	-	PUM2_K562_ENCSR661ICQ_1
381	11	46743849	46743890	pureclip,rcrunch_crosslink	649,363	-	PUM2_K562_ENCSR661ICQ_1
382	11	46816253	46816333	omniclip,pureclip,rcrunch_crosslink	197,220,238	-	PUM2_K562_ENCSR661ICQ_1
383	11	47329957	47329997	clipper	482	+	PUM2_K562_ENCSR661ICQ_1
384	11	47354879	47354956	omniclip,pureclip,rcrunch_crosslink	401,296,493	-	PUM2_K562_ENCSR661ICQ_1
385	11	57721194	57721234	pureclip	745	+	PUM2_K562_ENCSR661ICQ_1
386	11	57745882	57745922	clipper	864	+	PUM2_K562_ENCSR661ICQ_1
387	11	57816363	57816403	pureclip	793	+	PUM2_K562_ENCSR661ICQ_1
388	11	57817138	57817178	rcrunch_crosslink	581	+	PUM2_K562_ENCSR661ICQ_1
389	11	57817297	57817357	rcrunch_crosslink,omniclip	361,51	+	PUM2_K562_ENCSR661ICQ_1
390	11	59575467	59575507	omniclip	945	-	PUM2_K562_ENCSR661ICQ_1
391	11	59637756	59637796	pureclip	584	-	PUM2_K562_ENCSR661ICQ_1
392	11	59802348	59802388	omniclip	779	+	PUM2_K562_ENCSR661ICQ_1
393	11	59806300	59806363	omniclip,pureclip,rcrunch_crosslink,clipper	28,535,25,204	-	PUM2_K562_ENCSR661ICQ_1
394	11	61789145	61789211	clipper,rcrunch_crosslink,omniclip	250,384,545	-	PUM2_K562_ENCSR661ICQ_1
395	11	62152088	62152161	rcrunch_crosslink,omniclip	732,450	+	PUM2_K562_ENCSR661ICQ_1
396	11	62152210	62152250	omniclip	299	+	PUM2_K562_ENCSR661ICQ_1
397	11	62516460	62516500	pureclip	690	-	PUM2_K562_ENCSR661ICQ_1
398	11	62516664	62516770	clipper,omniclip,clipper,pureclip,rcrunch_crosslink	786,167,435,378,119	-	PUM2_K562_ENCSR661ICQ_1
399	11	62625001	62625047	omniclip,rcrunch_crosslink	943,704	-	PUM2_K562_ENCSR661ICQ_1
400	11	62832926	62832966	clipper	245	-	PUM2_K562_ENCSR661ICQ_1
401	11	62841667	62841733	pureclip	130	-	PUM2_K562_ENCSR661ICQ_1
402	11	62841759	62841799	pureclip	199	-	PUM2_K562_ENCSR661ICQ_1
403	11	62852276	62852316	pureclip	852	-	PUM2_K562_ENCSR661ICQ_1
404	11	62852978	62853018	pureclip	374	-	PUM2_K562_ENCSR661ICQ_1
405	11	62854646	62854686	pureclip	125	-	PUM2_K562_ENCSR661ICQ_1
406	11	62855592	62855632	pureclip	145	-	PUM2_K562_ENCSR661ICQ_1
407	11	63976448	63976488	pureclip	844	+	PUM2_K562_ENCSR661ICQ_1
408	11	64235810	64235850	pureclip	398	+	PUM2_K562_ENCSR661ICQ_1
409	11	64316796	64316836	pureclip	823	-	PUM2_K562_ENCSR661ICQ_1
410	11	65078565	65078622	omniclip,pureclip,rcrunch_crosslink,clipper	295,421,199,375	-	PUM2_K562_ENCSR661ICQ_1
411	11	65079017	65079083	clipper,omniclip,pureclip,rcrunch_crosslink	410,66,124,74	-	PUM2_K562_ENCSR661ICQ_1
412	11	65127277	65127317	clipper	257	-	PUM2_K562_ENCSR661ICQ_1
413	11	65127328	65127396	omniclip,clipper,rcrunch_crosslink	942,659,725	-	PUM2_K562_ENCSR661ICQ_1
414	11	65423863	65423903	pureclip	404	+	PUM2_K562_ENCSR661ICQ_1
415	11	65499210	65499288	pureclip	560	+	PUM2_K562_ENCSR661ICQ_1
416	11	65499996	65500036	pureclip	343	+	PUM2_K562_ENCSR661ICQ_1
417	11	65500191	65500231	pureclip	136	+	PUM2_K562_ENCSR661ICQ_1
418	11	65500307	65500378	pureclip	165	+	PUM2_K562_ENCSR661ICQ_1
419	11	65500816	65500856	pureclip	150	+	PUM2_K562_ENCSR661ICQ_1
420	11	65500998	65501038	pureclip	55	+	PUM2_K562_ENCSR661ICQ_1
421	11	65501209	65501288	pureclip	17	+	PUM2_K562_ENCSR661ICQ_1
422	11	65501489	65501529	pureclip	314	+	PUM2_K562_ENCSR661ICQ_1
423	11	65501563	65501603	pureclip	340	+	PUM2_K562_ENCSR661ICQ_1
424	11	65501904	65501944	pureclip	297	+	PUM2_K562_ENCSR661ICQ_1
425	11	65502262	65502302	pureclip	333	+	PUM2_K562_ENCSR661ICQ_1
426	11	65502386	65502452	pureclip	270	+	PUM2_K562_ENCSR661ICQ_1
427	11	65502622	65502662	pureclip	29	+	PUM2_K562_ENCSR661ICQ_1
428	11	65503404	65503444	pureclip	289	+	PUM2_K562_ENCSR661ICQ_1
429	11	65503614	65503654	pureclip	660	+	PUM2_K562_ENCSR661ICQ_1
430	11	65503926	65503966	pureclip	221	+	PUM2_K562_ENCSR661ICQ_1
431	11	65504101	65504141	pureclip	40	+	PUM2_K562_ENCSR661ICQ_1
432	11	65504271	65504338	pureclip	26	+	PUM2_K562_ENCSR661ICQ_1
433	11	65504413	65504453	pureclip	622	+	PUM2_K562_ENCSR661ICQ_1
434	11	65504787	65504827	pureclip	507	+	PUM2_K562_ENCSR661ICQ_1
435	11	65504896	65504936	pureclip	575	+	PUM2_K562_ENCSR661ICQ_1
436	11	65505021	65505061	pureclip	422	+	PUM2_K562_ENCSR661ICQ_1
437	11	65505160	65505200	pureclip	16	+	PUM2_K562_ENCSR661ICQ_1
438	11	65505291	65505331	pureclip	233	+	PUM2_K562_ENCSR661ICQ_1
439	11	65538601	65538683	pureclip,rcrunch_crosslink,clipper,omniclip	474,162,130,154	+	PUM2_K562_ENCSR661ICQ_1
440	11	65650849	65650890	clipper,omniclip	12,914	+	PUM2_K562_ENCSR661ICQ_1
441	11	65719443	65719483	clipper	751	+	PUM2_K562_ENCSR661ICQ_1
442	11	65719486	65719559	rcrunch_crosslink,omniclip,clipper	412,497,335	+	PUM2_K562_ENCSR661ICQ_1
443	11	65855023	65855063	pureclip	565	-	PUM2_K562_ENCSR661ICQ_1
444	11	65996553	65996593	clipper	360	-	PUM2_K562_ENCSR661ICQ_1
445	11	66257819	66257859	clipper	635	+	PUM2_K562_ENCSR661ICQ_1
446	11	66267319	66267359	clipper	306	+	PUM2_K562_ENCSR661ICQ_1
447	11	66277303	66277377	rcrunch_crosslink,pureclip,omniclip	735,266,612	+	PUM2_K562_ENCSR661ICQ_1
448	11	67285525	67285604	pureclip,omniclip	77,113	+	PUM2_K562_ENCSR661ICQ_1
449	11	67491020	67491091	rcrunch_crosslink,clipper,omniclip	567,660,521	+	PUM2_K562_ENCSR661ICQ_1
450	11	68449042	68449084	pureclip,rcrunch_crosslink	855,507	+	PUM2_K562_ENCSR661ICQ_1
451	11	68449087	68449127	clipper,omniclip	173,430	+	PUM2_K562_ENCSR661ICQ_1
452	11	70383236	70383276	omniclip	822	+	PUM2_K562_ENCSR661ICQ_1
453	11	70383285	70383389	rcrunch_crosslink,clipper,omniclip	205,638,413	+	PUM2_K562_ENCSR661ICQ_1
454	11	70384259	70384328	pureclip,rcrunch_crosslink,omniclip	809,975,858	+	PUM2_K562_ENCSR661ICQ_1
455	11	72002909	72002949	pureclip	766	-	PUM2_K562_ENCSR661ICQ_1
456	11	72097816	72097863	clipper,omniclip,pureclip,rcrunch_crosslink	688,855,837,890	-	PUM2_K562_ENCSR661ICQ_1
457	11	73676258	73676338	omniclip,pureclip,rcrunch_crosslink	222,561,262	-	PUM2_K562_ENCSR661ICQ_1
458	11	74253528	74253568	pureclip	258	+	PUM2_K562_ENCSR661ICQ_1
459	11	74455122	74455162	clipper	921	-	PUM2_K562_ENCSR661ICQ_1
460	11	75399501	75399541	pureclip	389	+	PUM2_K562_ENCSR661ICQ_1
461	11	75572700	75572772	rcrunch_crosslink,omniclip	662,767	+	PUM2_K562_ENCSR661ICQ_1
462	11	78069849	78069896	omniclip,pureclip,rcrunch_crosslink,clipper	465,548,373,574	-	PUM2_K562_ENCSR661ICQ_1
463	11	85661790	85661830	pureclip	885	-	PUM2_K562_ENCSR661ICQ_1
464	11	85957839	85957881	pureclip,omniclip	237,930	-	PUM2_K562_ENCSR661ICQ_1
465	11	85958446	85958486	pureclip	667	-	PUM2_K562_ENCSR661ICQ_1
466	11	93812250	93812291	clipper,omniclip	464,804	+	PUM2_K562_ENCSR661ICQ_1
467	11	95166480	95166520	clipper	231	-	PUM2_K562_ENCSR661ICQ_1
468	11	96322675	96322715	pureclip	808	-	PUM2_K562_ENCSR661ICQ_1
469	11	102397957	102397997	pureclip	666	-	PUM2_K562_ENCSR661ICQ_1
470	11	102398748	102398788	pureclip	728	-	PUM2_K562_ENCSR661ICQ_1
471	11	112063402	112063505	clipper,rcrunch_crosslink,omniclip,clipper	39,78,133,322	+	PUM2_K562_ENCSR661ICQ_1
472	11	117167828	117167880	rcrunch_crosslink,omniclip	232,165	+	PUM2_K562_ENCSR661ICQ_1
473	11	117168167	117168208	pureclip,rcrunch_crosslink	574,666	+	PUM2_K562_ENCSR661ICQ_1
474	11	118523568	118523608	pureclip	397	+	PUM2_K562_ENCSR661ICQ_1
475	11	118526678	118526752	rcrunch_crosslink,omniclip,clipper	727,590,35	+	PUM2_K562_ENCSR661ICQ_1
476	11	118748707	118748747	pureclip	530	-	PUM2_K562_ENCSR661ICQ_1
477	11	118750070	118750110	pureclip	804	-	PUM2_K562_ENCSR661ICQ_1
478	11	118751012	118751069	omniclip,rcrunch_crosslink,pureclip	898,851,162	-	PUM2_K562_ENCSR661ICQ_1
479	11	118751106	118751146	omniclip	230	-	PUM2_K562_ENCSR661ICQ_1
480	11	118751155	118751195	rcrunch_crosslink	152	-	PUM2_K562_ENCSR661ICQ_1
481	11	118751351	118751409	pureclip,omniclip	484,67	-	PUM2_K562_ENCSR661ICQ_1
482	11	118751412	118751453	pureclip,rcrunch_crosslink	68,165	-	PUM2_K562_ENCSR661ICQ_1
483	11	119015723	119015776	clipper	508	-	PUM2_K562_ENCSR661ICQ_1
484	11	119015862	119015902	pureclip	173	-	PUM2_K562_ENCSR661ICQ_1
485	11	119023548	119023588	rcrunch_crosslink	612	+	PUM2_K562_ENCSR661ICQ_1
486	11	119023589	119023629	omniclip	533	+	PUM2_K562_ENCSR661ICQ_1
487	11	123301453	123301493	pureclip	44	+	PUM2_K562_ENCSR661ICQ_1
488	11	125656996	125657065	rcrunch_crosslink,omniclip	522,425	+	PUM2_K562_ENCSR661ICQ_1
489	11	125657395	125657435	clipper	459	+	PUM2_K562_ENCSR661ICQ_1
490	11	130226963	130227003	omniclip	553	-	PUM2_K562_ENCSR661ICQ_1
491	11	130227075	130227115	rcrunch_crosslink	515	-	PUM2_K562_ENCSR661ICQ_1
492	11	130233506	130233546	clipper	483	-	PUM2_K562_ENCSR661ICQ_1
493	11	130877197	130877237	clipper	479	-	PUM2_K562_ENCSR661ICQ_1
494	12	909622	909662	rcrunch_crosslink	755	+	PUM2_K562_ENCSR661ICQ_1
495	12	909704	909744	omniclip	856	+	PUM2_K562_ENCSR661ICQ_1
496	12	911317	911391	rcrunch_crosslink,omniclip	750,591	+	PUM2_K562_ENCSR661ICQ_1
497	12	1225154	1225194	clipper	656	+	PUM2_K562_ENCSR661ICQ_1
498	12	1591527	1591567	clipper	477	-	PUM2_K562_ENCSR661ICQ_1
499	12	4538858	4538938	rcrunch_crosslink,omniclip	861,683	+	PUM2_K562_ENCSR661ICQ_1
500	12	6531494	6531552	pureclip,omniclip	579,818	+	PUM2_K562_ENCSR661ICQ_1
501	12	6748798	6748838	rcrunch_crosslink	914	-	PUM2_K562_ENCSR661ICQ_1
502	12	6975872	6975956	rcrunch_crosslink,clipper,omniclip	648,492,555	+	PUM2_K562_ENCSR661ICQ_1
503	12	7158679	7158750	rcrunch_crosslink,omniclip	769,500	+	PUM2_K562_ENCSR661ICQ_1
504	12	7158755	7158795	clipper	74	+	PUM2_K562_ENCSR661ICQ_1
505	12	7919292	7919332	omniclip	348	-	PUM2_K562_ENCSR661ICQ_1
506	12	7919334	7919374	rcrunch_crosslink	315	-	PUM2_K562_ENCSR661ICQ_1
507	12	12116094	12116134	omniclip	341	-	PUM2_K562_ENCSR661ICQ_1
508	12	12116163	12116218	clipper,rcrunch_crosslink	741,396	-	PUM2_K562_ENCSR661ICQ_1
509	12	12721320	12721385	pureclip,rcrunch_crosslink,omniclip	241,697,846	+	PUM2_K562_ENCSR661ICQ_1
510	12	19519301	19519350	clipper,omniclip	649,571	+	PUM2_K562_ENCSR661ICQ_1
511	12	22646246	22646286	clipper	645	+	PUM2_K562_ENCSR661ICQ_1
512	12	22687419	22687459	pureclip	308	+	PUM2_K562_ENCSR661ICQ_1
513	12	22687460	22687500	omniclip	905	+	PUM2_K562_ENCSR661ICQ_1
514	12	22687727	22687807	pureclip,rcrunch_crosslink,omniclip	251,485,248	+	PUM2_K562_ENCSR661ICQ_1
515	12	22690154	22690194	rcrunch_crosslink,omniclip	410,671	+	PUM2_K562_ENCSR661ICQ_1
516	12	22690558	22690598	pureclip	839	+	PUM2_K562_ENCSR661ICQ_1
517	12	24811675	24811715	pureclip	580	-	PUM2_K562_ENCSR661ICQ_1
518	12	24817886	24817964	omniclip,pureclip,rcrunch_crosslink	646,655,951	-	PUM2_K562_ENCSR661ICQ_1
519	12	25209887	25209927	rcrunch_crosslink	711	-	PUM2_K562_ENCSR661ICQ_1
520	12	26964818	26964895	rcrunch_crosslink,pureclip,clipper,omniclip	327,388,763,349	+	PUM2_K562_ENCSR661ICQ_1
521	12	31281761	31281801	pureclip	358	-	PUM2_K562_ENCSR661ICQ_1
522	12	31282089	31282129	rcrunch_crosslink	733	-	PUM2_K562_ENCSR661ICQ_1
523	12	31282237	31282295	omniclip,rcrunch_crosslink,pureclip	68,354,321	-	PUM2_K562_ENCSR661ICQ_1
524	12	31282603	31282643	pureclip	779	-	PUM2_K562_ENCSR661ICQ_1
525	12	39293268	39293313	rcrunch_crosslink,clipper	517,567	-	PUM2_K562_ENCSR661ICQ_1
526	12	39293372	39293516	clipper,rcrunch_crosslink,clipper,rcrunch_crosslink,omniclip,clipper	742,700,71,200,64,434	-	PUM2_K562_ENCSR661ICQ_1
527	12	45905650	45905726	rcrunch_crosslink,omniclip	656,298	+	PUM2_K562_ENCSR661ICQ_1
528	12	45905790	45905830	rcrunch_crosslink	858	+	PUM2_K562_ENCSR661ICQ_1
529	12	46183937	46184016	omniclip,clipper,rcrunch_crosslink,pureclip	262,776,288,109	-	PUM2_K562_ENCSR661ICQ_1
530	12	46358277	46358342	clipper,omniclip,pureclip,rcrunch_crosslink	181,16,184,12	-	PUM2_K562_ENCSR661ICQ_1
531	12	46358350	46358390	clipper	573	-	PUM2_K562_ENCSR661ICQ_1
532	12	46358569	46358641	rcrunch_crosslink,clipper	248,784	-	PUM2_K562_ENCSR661ICQ_1
533	12	46358657	46358711	omniclip,clipper,rcrunch_crosslink	6,156,13	-	PUM2_K562_ENCSR661ICQ_1
534	12	46359387	46359428	pureclip,rcrunch_crosslink	419,791	-	PUM2_K562_ENCSR661ICQ_1
535	12	48936272	48936312	omniclip	673	-	PUM2_K562_ENCSR661ICQ_1
536	12	48936315	48936355	rcrunch_crosslink	805	-	PUM2_K562_ENCSR661ICQ_1
537	12	48938460	48938500	omniclip	544	-	PUM2_K562_ENCSR661ICQ_1
538	12	48938501	48938541	rcrunch_crosslink	495	-	PUM2_K562_ENCSR661ICQ_1
539	12	49019973	49020013	omniclip	334	-	PUM2_K562_ENCSR661ICQ_1
540	12	49020487	49020570	omniclip,clipper,pureclip,rcrunch_crosslink	128,761,315,120	-	PUM2_K562_ENCSR661ICQ_1
541	12	49127782	49127842	clipper,omniclip	132,22	-	PUM2_K562_ENCSR661ICQ_1
542	12	49127843	49127884	pureclip,rcrunch_crosslink	41,31	-	PUM2_K562_ENCSR661ICQ_1
543	12	49273224	49273264	rcrunch_crosslink	936	+	PUM2_K562_ENCSR661ICQ_1
544	12	50456699	50456739	pureclip	641	+	PUM2_K562_ENCSR661ICQ_1
545	12	50745128	50745176	clipper,omniclip	416,870	+	PUM2_K562_ENCSR661ICQ_1
546	12	50745336	50745376	rcrunch_crosslink	942	+	PUM2_K562_ENCSR661ICQ_1
547	12	50745377	50745417	omniclip	695	+	PUM2_K562_ENCSR661ICQ_1
548	12	50748524	50748599	pureclip,rcrunch_crosslink,clipper,omniclip	299,299,421,288	+	PUM2_K562_ENCSR661ICQ_1
549	12	50981386	50981426	clipper	305	-	PUM2_K562_ENCSR661ICQ_1
550	12	51061652	51061692	clipper	309	-	PUM2_K562_ENCSR661ICQ_1
551	12	52059189	52059304	rcrunch_crosslink,clipper,omniclip,clipper	693,73,301,223	+	PUM2_K562_ENCSR661ICQ_1
552	12	52059339	52059379	clipper	735	+	PUM2_K562_ENCSR661ICQ_1
553	12	52949773	52949845	omniclip,pureclip	948,674	-	PUM2_K562_ENCSR661ICQ_1
554	12	53040777	53040817	pureclip	78	+	PUM2_K562_ENCSR661ICQ_1
555	12	53416354	53416394	pureclip	658	+	PUM2_K562_ENCSR661ICQ_1
556	12	53479657	53479697	pureclip	740	+	PUM2_K562_ENCSR661ICQ_1
557	12	54240859	54240899	pureclip	806	-	PUM2_K562_ENCSR661ICQ_1
558	12	54241671	54241739	omniclip,pureclip,rcrunch_crosslink	224,444,160	-	PUM2_K562_ENCSR661ICQ_1
559	12	54284293	54284333	pureclip	465	+	PUM2_K562_ENCSR661ICQ_1
560	12	54284787	54284827	pureclip	15	+	PUM2_K562_ENCSR661ICQ_1
561	12	54350802	54350842	pureclip	394	+	PUM2_K562_ENCSR661ICQ_1
562	12	54409319	54409359	pureclip	495	-	PUM2_K562_ENCSR661ICQ_1
563	12	55993555	55993595	pureclip	853	+	PUM2_K562_ENCSR661ICQ_1
564	12	56159617	56159657	pureclip	750	+	PUM2_K562_ENCSR661ICQ_1
565	12	56161443	56161483	pureclip	332	+	PUM2_K562_ENCSR661ICQ_1
566	12	56271721	56271761	omniclip	845	-	PUM2_K562_ENCSR661ICQ_1
567	12	56663763	56663822	rcrunch_crosslink,omniclip	545,143	-	PUM2_K562_ENCSR661ICQ_1
568	12	56712778	56712818	pureclip	179	-	PUM2_K562_ENCSR661ICQ_1
569	12	57258925	57258965	omniclip	768	-	PUM2_K562_ENCSR661ICQ_1
570	12	57258971	57259011	rcrunch_crosslink	787	-	PUM2_K562_ENCSR661ICQ_1
571	12	57512840	57512880	pureclip	902	+	PUM2_K562_ENCSR661ICQ_1
572	12	57516591	57516694	clipper,omniclip,clipper,rcrunch_crosslink	0,53,200,15	-	PUM2_K562_ENCSR661ICQ_1
573	12	62644463	62644507	clipper,omniclip	771,399	-	PUM2_K562_ENCSR661ICQ_1
574	12	62644542	62644582	rcrunch_crosslink	388	-	PUM2_K562_ENCSR661ICQ_1
575	12	62646761	62646801	pureclip	742	-	PUM2_K562_ENCSR661ICQ_1
576	12	62965403	62965443	clipper	805	+	PUM2_K562_ENCSR661ICQ_1
577	12	64420408	64420448	pureclip	259	+	PUM2_K562_ENCSR661ICQ_1
578	12	64448532	64448572	pureclip	271	+	PUM2_K562_ENCSR661ICQ_1
579	12	64501433	64501473	rcrunch_crosslink	537	+	PUM2_K562_ENCSR661ICQ_1
580	12	64501484	64501524	omniclip	501	+	PUM2_K562_ENCSR661ICQ_1
581	12	65246862	65246937	rcrunch_crosslink,omniclip	508,554	+	PUM2_K562_ENCSR661ICQ_1
582	12	65247983	65248023	rcrunch_crosslink	514	+	PUM2_K562_ENCSR661ICQ_1
583	12	65248149	65248228	rcrunch_crosslink,clipper,omniclip	518,237,139	+	PUM2_K562_ENCSR661ICQ_1
584	12	68294639	68294701	omniclip,clipper	422,43	-	PUM2_K562_ENCSR661ICQ_1
585	12	68294714	68294789	rcrunch_crosslink,clipper	553,698	-	PUM2_K562_ENCSR661ICQ_1
586	12	68659779	68659819	pureclip	771	+	PUM2_K562_ENCSR661ICQ_1
587	12	69390585	69390643	rcrunch_crosslink,omniclip	686,797	+	PUM2_K562_ENCSR661ICQ_1
588	12	69390663	69390703	clipper	541	+	PUM2_K562_ENCSR661ICQ_1
589	12	71923219	71923259	clipper	804	+	PUM2_K562_ENCSR661ICQ_1
590	12	71924261	71924301	clipper	798	+	PUM2_K562_ENCSR661ICQ_1
591	12	75497913	75497993	omniclip,rcrunch_crosslink	814,878	-	PUM2_K562_ENCSR661ICQ_1
592	12	76046910	76046950	pureclip	243	-	PUM2_K562_ENCSR661ICQ_1
593	12	76047212	76047275	omniclip,pureclip	637,131	-	PUM2_K562_ENCSR661ICQ_1
594	12	76047415	76047455	pureclip	583	-	PUM2_K562_ENCSR661ICQ_1
595	12	76048073	76048113	pureclip	620	-	PUM2_K562_ENCSR661ICQ_1
596	12	76053757	76053797	pureclip	285	-	PUM2_K562_ENCSR661ICQ_1
597	12	76852285	76852370	rcrunch_crosslink,clipper,omniclip	728,708,610	+	PUM2_K562_ENCSR661ICQ_1
598	12	79774416	79774456	omniclip	600	-	PUM2_K562_ENCSR661ICQ_1
599	12	79774458	79774498	rcrunch_crosslink	748	-	PUM2_K562_ENCSR661ICQ_1
600	12	79775079	79775119	omniclip	902	-	PUM2_K562_ENCSR661ICQ_1
601	12	89590736	89590776	omniclip	576	-	PUM2_K562_ENCSR661ICQ_1
602	12	89590814	89590854	rcrunch_crosslink	641	-	PUM2_K562_ENCSR661ICQ_1
603	12	92143179	92143237	omniclip,pureclip,rcrunch_crosslink	857,763,375	-	PUM2_K562_ENCSR661ICQ_1
604	12	92143441	92143481	rcrunch_crosslink	574	-	PUM2_K562_ENCSR661ICQ_1
605	12	92143565	92143605	rcrunch_crosslink	634	-	PUM2_K562_ENCSR661ICQ_1
606	12	93401597	93401645	rcrunch_crosslink,pureclip,omniclip	393,34,108	+	PUM2_K562_ENCSR661ICQ_1
607	12	94994202	94994254	omniclip,rcrunch_crosslink	468,470	-	PUM2_K562_ENCSR661ICQ_1
608	12	96279907	96279947	clipper	797	-	PUM2_K562_ENCSR661ICQ_1
609	12	98503490	98503541	pureclip	88	+	PUM2_K562_ENCSR661ICQ_1
610	12	100298026	100298099	pureclip,rcrunch_crosslink,omniclip	311,404,373	+	PUM2_K562_ENCSR661ICQ_1
611	12	101745548	101745588	clipper	474	-	PUM2_K562_ENCSR661ICQ_1
612	12	103947843	103947909	rcrunch_crosslink,pureclip,omniclip	593,802,594	+	PUM2_K562_ENCSR661ICQ_1
613	12	104119488	104119528	rcrunch_crosslink	595	-	PUM2_K562_ENCSR661ICQ_1
614	12	104119570	104119651	omniclip,clipper,rcrunch_crosslink,pureclip	41,101,38,323	-	PUM2_K562_ENCSR661ICQ_1
615	12	107708931	107708974	rcrunch_crosslink,omniclip	607,666	+	PUM2_K562_ENCSR661ICQ_1
616	12	108569128	108569169	omniclip,rcrunch_crosslink	467,415	+	PUM2_K562_ENCSR661ICQ_1
617	12	110533291	110533331	clipper	796	-	PUM2_K562_ENCSR661ICQ_1
618	12	110720474	110720514	pureclip	640	-	PUM2_K562_ENCSR661ICQ_1
619	12	110721018	110721088	omniclip,rcrunch_crosslink	753,457	-	PUM2_K562_ENCSR661ICQ_1
620	12	111674744	111674784	clipper	669	-	PUM2_K562_ENCSR661ICQ_1
621	12	115959566	115959606	rcrunch_crosslink	945	-	PUM2_K562_ENCSR661ICQ_1
622	12	115959634	115959674	omniclip	259	-	PUM2_K562_ENCSR661ICQ_1
623	12	115959715	115959755	rcrunch_crosslink	491	-	PUM2_K562_ENCSR661ICQ_1
624	12	116717417	116717457	clipper	662	-	PUM2_K562_ENCSR661ICQ_1
625	12	116760495	116760557	rcrunch_crosslink,clipper,omniclip	918,302,711	+	PUM2_K562_ENCSR661ICQ_1
626	12	118144856	118144933	pureclip,rcrunch_crosslink,omniclip	223,510,343	+	PUM2_K562_ENCSR661ICQ_1
627	12	120291814	120291854	pureclip	607	-	PUM2_K562_ENCSR661ICQ_1
628	12	120461740	120461780	omniclip	631	-	PUM2_K562_ENCSR661ICQ_1
629	12	120721080	120721120	pureclip	586	+	PUM2_K562_ENCSR661ICQ_1
630	12	120763820	120763860	clipper	540	-	PUM2_K562_ENCSR661ICQ_1
631	12	120763928	120763968	omniclip	910	-	PUM2_K562_ENCSR661ICQ_1
632	12	121827990	121828030	clipper	792	+	PUM2_K562_ENCSR661ICQ_1
633	12	121831641	121831681	clipper	372	+	PUM2_K562_ENCSR661ICQ_1
634	12	121831687	121831735	pureclip,rcrunch_crosslink,omniclip,clipper	873,946,279,256	+	PUM2_K562_ENCSR661ICQ_1
635	12	121832502	121832570	pureclip,rcrunch_crosslink,clipper,omniclip	621,382,11,377	+	PUM2_K562_ENCSR661ICQ_1
636	12	122271593	122271651	omniclip,clipper	229,133	-	PUM2_K562_ENCSR661ICQ_1
637	12	122271652	122271692	rcrunch_crosslink	250	-	PUM2_K562_ENCSR661ICQ_1
638	12	122473123	122473198	omniclip,rcrunch_crosslink	829,617	-	PUM2_K562_ENCSR661ICQ_1
639	12	122505368	122505408	pureclip	922	-	PUM2_K562_ENCSR661ICQ_1
640	12	122984580	122984620	clipper	473	-	PUM2_K562_ENCSR661ICQ_1
641	12	123291738	123291905	clipper,pureclip,rcrunch_crosslink,clipper,omniclip,clipper,rcrunch_crosslink	548,796,417,441,94,734,296	-	PUM2_K562_ENCSR661ICQ_1
642	12	123294732	123294772	omniclip	266	-	PUM2_K562_ENCSR661ICQ_1
643	12	123294817	123294857	rcrunch_crosslink	163	-	PUM2_K562_ENCSR661ICQ_1
644	12	123408507	123408547	clipper	393	+	PUM2_K562_ENCSR661ICQ_1
645	12	123620504	123620544	clipper	367	+	PUM2_K562_ENCSR661ICQ_1
646	12	124012935	124012975	rcrunch_crosslink	694	+	PUM2_K562_ENCSR661ICQ_1
647	12	124012983	124013023	omniclip	624	+	PUM2_K562_ENCSR661ICQ_1
648	12	124939663	124939703	pureclip	97	-	PUM2_K562_ENCSR661ICQ_1
649	12	127166068	127166120	pureclip	188	-	PUM2_K562_ENCSR661ICQ_1
650	12	131799611	131799681	pureclip,rcrunch_crosslink,omniclip,clipper	555,116,107,7	+	PUM2_K562_ENCSR661ICQ_1
651	12	132771208	132771248	pureclip	664	-	PUM2_K562_ENCSR661ICQ_1
652	13	20086141	20086181	omniclip	887	+	PUM2_K562_ENCSR661ICQ_1
653	13	20403723	20403763	clipper	586	-	PUM2_K562_ENCSR661ICQ_1
654	13	20897674	20897734	clipper	790	-	PUM2_K562_ENCSR661ICQ_1
655	13	23328954	23328994	clipper	593	-	PUM2_K562_ENCSR661ICQ_1
656	13	27255064	27255104	pureclip	290	+	PUM2_K562_ENCSR661ICQ_1
657	13	32775353	32775393	omniclip	946	+	PUM2_K562_ENCSR661ICQ_1
658	13	33837425	33837465	clipper	402	+	PUM2_K562_ENCSR661ICQ_1
659	13	40932178	40932239	omniclip,clipper	379,687	-	PUM2_K562_ENCSR661ICQ_1
660	13	44433927	44434010	omniclip,clipper,rcrunch_crosslink	174,42,157	-	PUM2_K562_ENCSR661ICQ_1
661	13	45340059	45340099	pureclip	269	-	PUM2_K562_ENCSR661ICQ_1
662	13	45536471	45536518	rcrunch_crosslink,omniclip	552,634	+	PUM2_K562_ENCSR661ICQ_1
663	13	48076826	48076866	rcrunch_crosslink	906	-	PUM2_K562_ENCSR661ICQ_1
664	13	75530221	75530261	clipper	810	-	PUM2_K562_ENCSR661ICQ_1
665	13	91351063	91351103	clipper	581	+	PUM2_K562_ENCSR661ICQ_1
666	13	97391375	97391435	pureclip,rcrunch_crosslink,omniclip	447,927,788	+	PUM2_K562_ENCSR661ICQ_1
667	13	98018677	98018717	pureclip	363	+	PUM2_K562_ENCSR661ICQ_1
668	13	98452663	98452703	omniclip	30	-	PUM2_K562_ENCSR661ICQ_1
669	13	98452704	98452745	pureclip,rcrunch_crosslink	710,34	-	PUM2_K562_ENCSR661ICQ_1
670	13	98452879	98452919	rcrunch_crosslink	948	-	PUM2_K562_ENCSR661ICQ_1
671	13	98793875	98793915	clipper	229	-	PUM2_K562_ENCSR661ICQ_1
672	13	102769311	102769351	clipper	299	-	PUM2_K562_ENCSR661ICQ_1
673	13	109753953	109754009	omniclip,clipper	852,444	-	PUM2_K562_ENCSR661ICQ_1
674	13	110720623	110720663	clipper	843	+	PUM2_K562_ENCSR661ICQ_1
675	13	111303219	111303259	clipper	117	+	PUM2_K562_ENCSR661ICQ_1
676	13	111305275	111305315	clipper	327	+	PUM2_K562_ENCSR661ICQ_1
677	13	112485090	112485130	clipper	578	-	PUM2_K562_ENCSR661ICQ_1
678	13	113516500	113516540	clipper	849	+	PUM2_K562_ENCSR661ICQ_1
679	13	113820695	113820751	omniclip,clipper,pureclip,rcrunch_crosslink	300,321,932,254	-	PUM2_K562_ENCSR661ICQ_1
680	14	20357720	20357760	clipper	297	+	PUM2_K562_ENCSR661ICQ_1
681	14	20457875	20457915	clipper	731	-	PUM2_K562_ENCSR661ICQ_1
682	14	20457977	20458021	clipper,omniclip	205,327	-	PUM2_K562_ENCSR661ICQ_1
683	14	20458070	20458110	rcrunch_crosslink	345	-	PUM2_K562_ENCSR661ICQ_1
684	14	20631177	20631217	pureclip	193	-	PUM2_K562_ENCSR661ICQ_1
685	14	20679445	20679485	pureclip	920	+	PUM2_K562_ENCSR661ICQ_1
686	14	21210961	21211001	pureclip	937	-	PUM2_K562_ENCSR661ICQ_1
687	14	22589032	22589083	omniclip,rcrunch_crosslink	569,584	-	PUM2_K562_ENCSR661ICQ_1
688	14	22900808	22900848	clipper	246	-	PUM2_K562_ENCSR661ICQ_1
689	14	23325274	23325314	pureclip	320	+	PUM2_K562_ENCSR661ICQ_1
690	14	23938810	23938850	clipper	194	-	PUM2_K562_ENCSR661ICQ_1
691	14	34434180	34434220	clipper	89	-	PUM2_K562_ENCSR661ICQ_1
692	14	35401562	35401644	clipper,omniclip,rcrunch_crosslink	22,247,112	-	PUM2_K562_ENCSR661ICQ_1
693	14	35401887	35401964	omniclip,clipper,rcrunch_crosslink	263,129,527	-	PUM2_K562_ENCSR661ICQ_1
694	14	35401966	35402037	clipper,rcrunch_crosslink	831,685	-	PUM2_K562_ENCSR661ICQ_1
695	14	39181962	39182003	pureclip,rcrunch_crosslink	407,638	+	PUM2_K562_ENCSR661ICQ_1
696	14	44928385	44928425	clipper	830	-	PUM2_K562_ENCSR661ICQ_1
697	14	49583587	49583666	omniclip,pureclip,rcrunch_crosslink	939,253,540	-	PUM2_K562_ENCSR661ICQ_1
698	14	49586352	49586392	pureclip	348	-	PUM2_K562_ENCSR661ICQ_1
699	14	49625211	49625251	clipper	819	-	PUM2_K562_ENCSR661ICQ_1
700	14	49783031	49783071	clipper	614	+	PUM2_K562_ENCSR661ICQ_1
701	14	49839423	49839463	pureclip	554	-	PUM2_K562_ENCSR661ICQ_1
702	14	50117548	50117588	clipper	465	-	PUM2_K562_ENCSR661ICQ_1
703	14	51999697	51999738	omniclip,rcrunch_crosslink	462,482	+	PUM2_K562_ENCSR661ICQ_1
704	14	52640212	52640252	pureclip	541	-	PUM2_K562_ENCSR661ICQ_1
705	14	52727609	52727673	pureclip,rcrunch_crosslink,clipper,omniclip	280,332,264,351	+	PUM2_K562_ENCSR661ICQ_1
706	14	54940942	54940982	omniclip	777	-	PUM2_K562_ENCSR661ICQ_1
707	14	54941029	54941069	rcrunch_crosslink	804	-	PUM2_K562_ENCSR661ICQ_1
708	14	54941214	54941254	clipper	470	-	PUM2_K562_ENCSR661ICQ_1
709	14	58234615	58234655	clipper	729	+	PUM2_K562_ENCSR661ICQ_1
710	14	58372459	58372499	clipper	820	+	PUM2_K562_ENCSR661ICQ_1
711	14	67651030	67651070	pureclip	931	+	PUM2_K562_ENCSR661ICQ_1
712	14	67651086	67651155	rcrunch_crosslink,omniclip	842,367	+	PUM2_K562_ENCSR661ICQ_1
713	14	67677607	67677647	clipper	301	-	PUM2_K562_ENCSR661ICQ_1
714	14	69380428	69380468	omniclip	29	-	PUM2_K562_ENCSR661ICQ_1
715	14	69380469	69380510	pureclip,rcrunch_crosslink	416,81	-	PUM2_K562_ENCSR661ICQ_1
716	14	69771425	69771467	pureclip,rcrunch_crosslink	356,499	+	PUM2_K562_ENCSR661ICQ_1
717	14	69771862	69771938	pureclip,rcrunch_crosslink,omniclip	232,399,561	+	PUM2_K562_ENCSR661ICQ_1
718	14	70584203	70584243	clipper	449	-	PUM2_K562_ENCSR661ICQ_1
719	14	72962986	72963026	pureclip	152	+	PUM2_K562_ENCSR661ICQ_1
720	14	73121255	73121295	omniclip	755	+	PUM2_K562_ENCSR661ICQ_1
721	14	73121311	73121351	clipper	423	+	PUM2_K562_ENCSR661ICQ_1
722	14	73715163	73715203	clipper	824	-	PUM2_K562_ENCSR661ICQ_1
723	14	73715251	73715317	omniclip,clipper,rcrunch_crosslink,pureclip	147,127,113,301	-	PUM2_K562_ENCSR661ICQ_1
724	14	73715469	73715509	omniclip	891	-	PUM2_K562_ENCSR661ICQ_1
725	14	74495304	74495348	clipper,omniclip	49,938	+	PUM2_K562_ENCSR661ICQ_1
726	14	75131489	75131529	clipper	560	-	PUM2_K562_ENCSR661ICQ_1
727	14	75134420	75134460	pureclip	318	-	PUM2_K562_ENCSR661ICQ_1
728	14	76501646	76501742	clipper,pureclip,rcrunch_crosslink,omniclip	597,524,756,376	+	PUM2_K562_ENCSR661ICQ_1
729	14	77506252	77506292	clipper	140	-	PUM2_K562_ENCSR661ICQ_1
730	14	81176363	81176440	omniclip,rcrunch_crosslink	837,737	-	PUM2_K562_ENCSR661ICQ_1
731	14	81472951	81473002	omniclip,rcrunch_crosslink	216,284	-	PUM2_K562_ENCSR661ICQ_1
732	14	81475183	81475223	omniclip	716	-	PUM2_K562_ENCSR661ICQ_1
733	14	81475225	81475265	rcrunch_crosslink	741	-	PUM2_K562_ENCSR661ICQ_1
734	14	90044706	90044746	clipper	621	+	PUM2_K562_ENCSR661ICQ_1
735	14	90278076	90278116	clipper	114	-	PUM2_K562_ENCSR661ICQ_1
736	14	92837423	92837463	clipper	507	+	PUM2_K562_ENCSR661ICQ_1
737	14	93228137	93228177	rcrunch_crosslink	835	+	PUM2_K562_ENCSR661ICQ_1
738	14	93228220	93228260	omniclip	873	+	PUM2_K562_ENCSR661ICQ_1
739	14	96532621	96532661	pureclip	468	+	PUM2_K562_ENCSR661ICQ_1
740	14	99511386	99511426	clipper	759	+	PUM2_K562_ENCSR661ICQ_1
741	14	100277646	100277686	clipper	825	+	PUM2_K562_ENCSR661ICQ_1
742	14	100277965	100278005	pureclip	812	+	PUM2_K562_ENCSR661ICQ_1
743	14	101927579	101927619	rcrunch_crosslink	309	+	PUM2_K562_ENCSR661ICQ_1
744	14	101927646	101927686	omniclip	461	+	PUM2_K562_ENCSR661ICQ_1
745	14	102081599	102081639	pureclip	98	-	PUM2_K562_ENCSR661ICQ_1
746	14	103912353	103912393	clipper	826	-	PUM2_K562_ENCSR661ICQ_1
747	14	103912553	103912593	omniclip	529	-	PUM2_K562_ENCSR661ICQ_1
748	14	103912613	103912653	rcrunch_crosslink	407	-	PUM2_K562_ENCSR661ICQ_1
749	14	105142470	105142510	omniclip	663	-	PUM2_K562_ENCSR661ICQ_1
750	14	105142597	105142637	clipper	356	-	PUM2_K562_ENCSR661ICQ_1
751	14	105142811	105142851	clipper	590	-	PUM2_K562_ENCSR661ICQ_1
752	14	105978489	105978529	pureclip	748	-	PUM2_K562_ENCSR661ICQ_1
753	15	21377213	21377253	pureclip	3	-	PUM2_K562_ENCSR661ICQ_1
754	15	22152249	22152290	pureclip,rcrunch_crosslink	102,347	-	PUM2_K562_ENCSR661ICQ_1
755	15	29700630	29700670	pureclip	912	-	PUM2_K562_ENCSR661ICQ_1
756	15	30927760	30927800	clipper	828	+	PUM2_K562_ENCSR661ICQ_1
757	15	31377685	31377725	pureclip	787	+	PUM2_K562_ENCSR661ICQ_1
758	15	32637855	32637931	rcrunch_crosslink,omniclip	387,397	+	PUM2_K562_ENCSR661ICQ_1
759	15	34980596	34980636	pureclip	612	-	PUM2_K562_ENCSR661ICQ_1
760	15	38353787	38353827	clipper	726	+	PUM2_K562_ENCSR661ICQ_1
761	15	40553212	40553268	omniclip,pureclip,rcrunch_crosslink	641,219,678	-	PUM2_K562_ENCSR661ICQ_1
762	15	40857381	40857421	clipper	663	+	PUM2_K562_ENCSR661ICQ_1
763	15	40978934	40978974	clipper	64	-	PUM2_K562_ENCSR661ICQ_1
764	15	41306437	41306506	rcrunch_crosslink,clipper,omniclip	362,198,602	+	PUM2_K562_ENCSR661ICQ_1
765	15	41480807	41480847	omniclip	840	+	PUM2_K562_ENCSR661ICQ_1
766	15	41481231	41481271	clipper	234	+	PUM2_K562_ENCSR661ICQ_1
767	15	42244086	42244126	clipper	594	-	PUM2_K562_ENCSR661ICQ_1
768	15	42532418	42532471	pureclip,rcrunch_crosslink,omniclip	886,743,510	+	PUM2_K562_ENCSR661ICQ_1
769	15	42739972	42740012	pureclip	747	-	PUM2_K562_ENCSR661ICQ_1
770	15	43407248	43407299	clipper,omniclip	148,880	-	PUM2_K562_ENCSR661ICQ_1
771	15	43407300	43407340	rcrunch_crosslink	856	-	PUM2_K562_ENCSR661ICQ_1
772	15	43771480	43771537	rcrunch_crosslink,omniclip,clipper	430,625,691	+	PUM2_K562_ENCSR661ICQ_1
773	15	43804626	43804667	clipper,omniclip	344,844	-	PUM2_K562_ENCSR661ICQ_1
774	15	43804681	43804721	rcrunch_crosslink	943	-	PUM2_K562_ENCSR661ICQ_1
775	15	44413995	44414035	pureclip	911	+	PUM2_K562_ENCSR661ICQ_1
776	15	44524736	44524776	pureclip	858	+	PUM2_K562_ENCSR661ICQ_1
777	15	45200427	45200467	pureclip	169	-	PUM2_K562_ENCSR661ICQ_1
778	15	45609473	45609513	rcrunch_crosslink	884	+	PUM2_K562_ENCSR661ICQ_1
779	15	48342279	48342319	rcrunch_crosslink	481	+	PUM2_K562_ENCSR661ICQ_1
780	15	48342349	48342389	omniclip	627	+	PUM2_K562_ENCSR661ICQ_1
781	15	48879473	48879519	rcrunch_crosslink,omniclip	303,710	+	PUM2_K562_ENCSR661ICQ_1
782	15	48989140	48989180	omniclip	900	-	PUM2_K562_ENCSR661ICQ_1
783	15	48989233	48989273	clipper	456	-	PUM2_K562_ENCSR661ICQ_1
784	15	51884603	51884643	pureclip	611	+	PUM2_K562_ENCSR661ICQ_1
785	15	52551662	52551711	omniclip,pureclip	889,405	-	PUM2_K562_ENCSR661ICQ_1
786	15	55182091	55182141	omniclip,pureclip,rcrunch_crosslink	390,160,496	-	PUM2_K562_ENCSR661ICQ_1
787	15	55230464	55230504	pureclip	347	-	PUM2_K562_ENCSR661ICQ_1
788	15	58595810	58595850	pureclip	838	-	PUM2_K562_ENCSR661ICQ_1
789	15	58597051	58597091	omniclip	573	-	PUM2_K562_ENCSR661ICQ_1
790	15	58597092	58597132	rcrunch_crosslink	657	-	PUM2_K562_ENCSR661ICQ_1
791	15	59124927	59125005	rcrunch_crosslink,pureclip,clipper,omniclip	73,21,87,52	+	PUM2_K562_ENCSR661ICQ_1
792	15	59663269	59663336	omniclip,rcrunch_crosslink	212,176	-	PUM2_K562_ENCSR661ICQ_1
793	15	59663494	59663534	omniclip	474	-	PUM2_K562_ENCSR661ICQ_1
794	15	59663538	59663578	rcrunch_crosslink	422	-	PUM2_K562_ENCSR661ICQ_1
795	15	59663907	59663947	pureclip	749	-	PUM2_K562_ENCSR661ICQ_1
796	15	64683758	64683830	pureclip,rcrunch_crosslink,omniclip	209,140,117	+	PUM2_K562_ENCSR661ICQ_1
797	15	64963193	64963233	clipper	827	-	PUM2_K562_ENCSR661ICQ_1
798	15	65118638	65118684	clipper,omniclip	411,464	-	PUM2_K562_ENCSR661ICQ_1
799	15	65118693	65118733	rcrunch_crosslink	622	-	PUM2_K562_ENCSR661ICQ_1
800	15	65887851	65887891	omniclip	709	+	PUM2_K562_ENCSR661ICQ_1
801	15	66491407	66491453	rcrunch_crosslink,omniclip	681,502	+	PUM2_K562_ENCSR661ICQ_1
802	15	66781719	66781759	clipper	511	+	PUM2_K562_ENCSR661ICQ_1
803	15	67526567	67526607	clipper	351	+	PUM2_K562_ENCSR661ICQ_1
804	15	69448325	69448371	omniclip,clipper	732,519	+	PUM2_K562_ENCSR661ICQ_1
805	15	69453661	69453701	pureclip	680	+	PUM2_K562_ENCSR661ICQ_1
806	15	70049492	70049532	pureclip	591	-	PUM2_K562_ENCSR661ICQ_1
807	15	72583890	72583960	pureclip,omniclip	760,853	+	PUM2_K562_ENCSR661ICQ_1
808	15	72584545	72584585	pureclip	746	+	PUM2_K562_ENCSR661ICQ_1
809	15	73560049	73560089	omniclip	793	-	PUM2_K562_ENCSR661ICQ_1
810	15	75371088	75371152	omniclip,clipper	316,160	-	PUM2_K562_ENCSR661ICQ_1
811	15	75371173	75371213	rcrunch_crosslink	408	-	PUM2_K562_ENCSR661ICQ_1
812	15	77108178	77108218	clipper	580	-	PUM2_K562_ENCSR661ICQ_1
813	15	78283278	78283318	clipper	99	-	PUM2_K562_ENCSR661ICQ_1
814	15	78498406	78498447	rcrunch_crosslink,omniclip	222,135	+	PUM2_K562_ENCSR661ICQ_1
815	15	78501377	78501417	clipper	85	+	PUM2_K562_ENCSR661ICQ_1
816	15	89196529	89196606	rcrunch_crosslink,omniclip	483,562	+	PUM2_K562_ENCSR661ICQ_1
817	15	93027907	93027970	rcrunch_crosslink,clipper	809,284	+	PUM2_K562_ENCSR661ICQ_1
818	15	96282905	96282955	clipper	781	-	PUM2_K562_ENCSR661ICQ_1
819	15	97971566	97971636	rcrunch_crosslink,omniclip	860,733	+	PUM2_K562_ENCSR661ICQ_1
820	15	101642457	101642497	clipper	450	-	PUM2_K562_ENCSR661ICQ_1
821	16	57373	57413	clipper	600	+	PUM2_K562_ENCSR661ICQ_1
822	16	287511	287606	omniclip,clipper,pureclip,rcrunch_crosslink	8,37,65,8	-	PUM2_K562_ENCSR661ICQ_1
823	16	692584	692624	clipper	261	-	PUM2_K562_ENCSR661ICQ_1
824	16	1677747	1677787	clipper	51	+	PUM2_K562_ENCSR661ICQ_1
825	16	1786143	1786183	clipper	389	+	PUM2_K562_ENCSR661ICQ_1
826	16	1994148	1994225	rcrunch_crosslink,clipper,omniclip	381,167,491	+	PUM2_K562_ENCSR661ICQ_1
827	16	2235652	2235714	clipper,omniclip	823,920	+	PUM2_K562_ENCSR661ICQ_1
828	16	2253193	2253275	omniclip,pureclip,rcrunch_crosslink	119,100,172	-	PUM2_K562_ENCSR661ICQ_1
829	16	2253868	2253908	omniclip	446	-	PUM2_K562_ENCSR661ICQ_1
830	16	2253942	2253982	rcrunch_crosslink	344	-	PUM2_K562_ENCSR661ICQ_1
831	16	2519837	2519884	pureclip,rcrunch_crosslink,omniclip	207,556,297	+	PUM2_K562_ENCSR661ICQ_1
832	16	3175706	3175746	pureclip	140	+	PUM2_K562_ENCSR661ICQ_1
833	16	3291137	3291177	clipper	599	+	PUM2_K562_ENCSR661ICQ_1
834	16	3690598	3690638	clipper	822	-	PUM2_K562_ENCSR661ICQ_1
835	16	3726739	3726779	clipper	821	-	PUM2_K562_ENCSR661ICQ_1
836	16	3726850	3726895	omniclip,clipper	832,404	-	PUM2_K562_ENCSR661ICQ_1
837	16	3727418	3727486	clipper,omniclip,rcrunch_crosslink,pureclip	438,396,453,119	-	PUM2_K562_ENCSR661ICQ_1
838	16	4456674	4456739	rcrunch_crosslink,clipper,omniclip	836,547,862	+	PUM2_K562_ENCSR661ICQ_1
839	16	4803743	4803819	omniclip,pureclip,rcrunch_crosslink	350,154,441	-	PUM2_K562_ENCSR661ICQ_1
840	16	11181999	11182039	clipper	368	+	PUM2_K562_ENCSR661ICQ_1
841	16	11351640	11351680	rcrunch_crosslink	865	+	PUM2_K562_ENCSR661ICQ_1
842	16	11548137	11548177	clipper	728	-	PUM2_K562_ENCSR661ICQ_1
843	16	15036759	15036816	pureclip,rcrunch_crosslink,omniclip	375,675,406	+	PUM2_K562_ENCSR661ICQ_1
844	16	15700255	15700295	pureclip	759	+	PUM2_K562_ENCSR661ICQ_1
845	16	18791747	18791787	omniclip	116	-	PUM2_K562_ENCSR661ICQ_1
846	16	18791790	18791830	rcrunch_crosslink,pureclip	123,54	-	PUM2_K562_ENCSR661ICQ_1
847	16	19700592	19700632	clipper	601	+	PUM2_K562_ENCSR661ICQ_1
848	16	22345962	22346002	clipper	371	-	PUM2_K562_ENCSR661ICQ_1
849	16	23572780	23572820	pureclip	884	+	PUM2_K562_ENCSR661ICQ_1
850	16	23582284	23582325	pureclip,rcrunch_crosslink	866,818	-	PUM2_K562_ENCSR661ICQ_1
851	16	24559722	24559762	clipper	602	+	PUM2_K562_ENCSR661ICQ_1
852	16	29993134	29993174	clipper	112	-	PUM2_K562_ENCSR661ICQ_1
853	16	30092555	30092629	pureclip,rcrunch_crosslink,clipper,omniclip	936,224,557,361	-	PUM2_K562_ENCSR661ICQ_1
854	16	30669963	30670003	rcrunch_crosslink	687	+	PUM2_K562_ENCSR661ICQ_1
855	16	30670037	30670077	clipper	704	+	PUM2_K562_ENCSR661ICQ_1
856	16	30670112	30670152	rcrunch_crosslink,pureclip	965,256	+	PUM2_K562_ENCSR661ICQ_1
857	16	30670153	30670193	omniclip	393	+	PUM2_K562_ENCSR661ICQ_1
858	16	30984242	30984318	rcrunch_crosslink,clipper,omniclip	477,329,333	+	PUM2_K562_ENCSR661ICQ_1
859	16	30984480	30984520	rcrunch_crosslink	294	+	PUM2_K562_ENCSR661ICQ_1
860	16	30984524	30984636	clipper,omniclip	13,207	+	PUM2_K562_ENCSR661ICQ_1
861	16	31131252	31131329	rcrunch_crosslink,clipper,omniclip	128,180,215	+	PUM2_K562_ENCSR661ICQ_1
862	16	46659731	46659771	pureclip	365	-	PUM2_K562_ENCSR661ICQ_1
863	16	47155410	47155475	omniclip,rcrunch_crosslink,clipper	749,911,143	-	PUM2_K562_ENCSR661ICQ_1
864	16	48353442	48353482	pureclip	756	+	PUM2_K562_ENCSR661ICQ_1
865	16	48361330	48361370	clipper	609	-	PUM2_K562_ENCSR661ICQ_1
866	16	48362105	48362155	clipper,omniclip,rcrunch_crosslink,pureclip	417,698,699,729	-	PUM2_K562_ENCSR661ICQ_1
867	16	50036865	50036905	rcrunch_crosslink	894	+	PUM2_K562_ENCSR661ICQ_1
868	16	50036950	50036990	clipper	766	+	PUM2_K562_ENCSR661ICQ_1
869	16	50037011	50037051	omniclip	882	+	PUM2_K562_ENCSR661ICQ_1
870	16	53324934	53324996	pureclip,clipper	659,610	+	PUM2_K562_ENCSR661ICQ_1
871	16	56609395	56609435	pureclip	651	+	PUM2_K562_ENCSR661ICQ_1
872	16	56683972	56684088	pureclip,rcrunch_crosslink,omniclip,clipper	567,138,492,46	+	PUM2_K562_ENCSR661ICQ_1
873	16	56943600	56943643	pureclip,rcrunch_crosslink,omniclip	384,312,360	+	PUM2_K562_ENCSR661ICQ_1
874	16	58404795	58404835	clipper	380	+	PUM2_K562_ENCSR661ICQ_1
875	16	58520705	58520768	omniclip,rcrunch_crosslink	269,252	-	PUM2_K562_ENCSR661ICQ_1
876	16	58521254	58521316	clipper,omniclip,pureclip,rcrunch_crosslink	273,407,442,244	-	PUM2_K562_ENCSR661ICQ_1
877	16	66550495	66550535	pureclip	252	+	PUM2_K562_ENCSR661ICQ_1
878	16	66620568	66620608	clipper	381	-	PUM2_K562_ENCSR661ICQ_1
879	16	67148057	67148097	rcrunch_crosslink	630	+	PUM2_K562_ENCSR661ICQ_1
880	16	67148143	67148183	omniclip	324	+	PUM2_K562_ENCSR661ICQ_1
881	16	67638375	67638445	rcrunch_crosslink,omniclip	905,885	+	PUM2_K562_ENCSR661ICQ_1
882	16	70463633	70463673	clipper	817	+	PUM2_K562_ENCSR661ICQ_1
883	16	70572164	70572204	rcrunch_crosslink	854	+	PUM2_K562_ENCSR661ICQ_1
884	16	70572222	70572262	omniclip	414	+	PUM2_K562_ENCSR661ICQ_1
885	16	71928852	71928892	rcrunch_crosslink	207	+	PUM2_K562_ENCSR661ICQ_1
886	16	71928894	71928934	omniclip	310	+	PUM2_K562_ENCSR661ICQ_1
887	16	74451606	74451673	omniclip,pureclip	919,623	-	PUM2_K562_ENCSR661ICQ_1
888	16	74452734	74452774	clipper	762	-	PUM2_K562_ENCSR661ICQ_1
889	16	74873613	74873653	clipper	815	-	PUM2_K562_ENCSR661ICQ_1
890	16	75229320	75229360	clipper	730	-	PUM2_K562_ENCSR661ICQ_1
891	16	75447320	75447360	clipper	282	-	PUM2_K562_ENCSR661ICQ_1
892	16	75577393	75577433	rcrunch_crosslink	816	+	PUM2_K562_ENCSR661ICQ_1
893	16	81043974	81044014	clipper	293	+	PUM2_K562_ENCSR661ICQ_1
894	16	81710310	81710351	clipper,omniclip,rcrunch_crosslink	714,241,319	+	PUM2_K562_ENCSR661ICQ_1
895	16	81711111	81711166	rcrunch_crosslink,omniclip	494,617	+	PUM2_K562_ENCSR661ICQ_1
896	16	81711693	81711733	omniclip	440	+	PUM2_K562_ENCSR661ICQ_1
897	16	85673302	85673362	omniclip,rcrunch_crosslink	385,504	+	PUM2_K562_ENCSR661ICQ_1
898	16	85676101	85676141	rcrunch_crosslink	955	+	PUM2_K562_ENCSR661ICQ_1
899	16	87404582	87404622	pureclip	836	+	PUM2_K562_ENCSR661ICQ_1
900	16	88875375	88875415	clipper	812	-	PUM2_K562_ENCSR661ICQ_1
901	16	88875430	88875481	omniclip,clipper,pureclip,rcrunch_crosslink	392,535,257,305	-	PUM2_K562_ENCSR661ICQ_1
902	17	759904	759944	omniclip	505	-	PUM2_K562_ENCSR661ICQ_1
903	17	759985	760025	rcrunch_crosslink	330	-	PUM2_K562_ENCSR661ICQ_1
904	17	2384173	2384213	clipper	337	-	PUM2_K562_ENCSR661ICQ_1
905	17	3812061	3812107	omniclip,rcrunch_crosslink	874,853	-	PUM2_K562_ENCSR661ICQ_1
906	17	4272263	4272318	clipper,omniclip,rcrunch_crosslink	747,129,164	-	PUM2_K562_ENCSR661ICQ_1
907	17	4968151	4968191	clipper	318	-	PUM2_K562_ENCSR661ICQ_1
908	17	4968201	4968277	omniclip,rcrunch_crosslink,clipper	282,326,499	-	PUM2_K562_ENCSR661ICQ_1
909	17	5432571	5432611	rcrunch_crosslink	535	+	PUM2_K562_ENCSR661ICQ_1
910	17	5432615	5432655	omniclip	664	+	PUM2_K562_ENCSR661ICQ_1
911	17	5441774	5441814	clipper	811	-	PUM2_K562_ENCSR661ICQ_1
912	17	7242299	7242340	pureclip,rcrunch_crosslink	696,869	-	PUM2_K562_ENCSR661ICQ_1
913	17	7246792	7246850	omniclip,rcrunch_crosslink,pureclip	635,370,222	-	PUM2_K562_ENCSR661ICQ_1
914	17	7514222	7514341	pureclip,rcrunch_crosslink,pureclip,omniclip,clipper	577,50,368,62,277	+	PUM2_K562_ENCSR661ICQ_1
915	17	7578949	7578989	clipper	622	+	PUM2_K562_ENCSR661ICQ_1
916	17	7853825	7853865	rcrunch_crosslink	530	+	PUM2_K562_ENCSR661ICQ_1
917	17	7853888	7853928	omniclip	676	+	PUM2_K562_ENCSR661ICQ_1
918	17	8160699	8160739	omniclip	456	-	PUM2_K562_ENCSR661ICQ_1
919	17	8226252	8226292	pureclip	69	-	PUM2_K562_ENCSR661ICQ_1
920	17	8467929	8467969	pureclip	807	+	PUM2_K562_ENCSR661ICQ_1
921	17	8467970	8468010	omniclip	834	+	PUM2_K562_ENCSR661ICQ_1
922	17	15229859	15229918	omniclip,clipper,pureclip,rcrunch_crosslink	508,395,556,414	-	PUM2_K562_ENCSR661ICQ_1
923	17	17811179	17811219	clipper	415	+	PUM2_K562_ENCSR661ICQ_1
924	17	17812159	17812216	clipper,omniclip	105,42	-	PUM2_K562_ENCSR661ICQ_1
925	17	17812224	17812265	pureclip,rcrunch_crosslink	703,35	-	PUM2_K562_ENCSR661ICQ_1
926	17	17981104	17981144	clipper	196	-	PUM2_K562_ENCSR661ICQ_1
927	17	19188054	19188104	pureclip	176	+	PUM2_K562_ENCSR661ICQ_1
928	17	28546879	28546919	pureclip	604	-	PUM2_K562_ENCSR661ICQ_1
929	17	28618058	28618098	clipper	598	-	PUM2_K562_ENCSR661ICQ_1
930	17	29544653	29544693	clipper	542	+	PUM2_K562_ENCSR661ICQ_1
931	17	29548692	29548751	rcrunch_crosslink,clipper,omniclip	290,4,325	+	PUM2_K562_ENCSR661ICQ_1
932	17	29574220	29574260	omniclip	381	-	PUM2_K562_ENCSR661ICQ_1
933	17	29574261	29574302	pureclip,rcrunch_crosslink	480,610	-	PUM2_K562_ENCSR661ICQ_1
934	17	32224934	32225044	clipper,rcrunch_crosslink,pureclip,clipper,omniclip	520,32,107,149,36	+	PUM2_K562_ENCSR661ICQ_1
935	17	35009250	35009290	clipper	851	-	PUM2_K562_ENCSR661ICQ_1
936	17	35151245	35151287	pureclip,rcrunch_crosslink	191,614	-	PUM2_K562_ENCSR661ICQ_1
937	17	35724095	35724145	pureclip,omniclip	893,504	+	PUM2_K562_ENCSR661ICQ_1
938	17	39204626	39204718	pureclip,rcrunch_crosslink,omniclip,clipper	12,56,99,425	+	PUM2_K562_ENCSR661ICQ_1
939	17	40400839	40400914	omniclip,pureclip	528,84	-	PUM2_K562_ENCSR661ICQ_1
940	17	41690862	41690903	pureclip,rcrunch_crosslink	491,664	+	PUM2_K562_ENCSR661ICQ_1
941	17	41691554	41691594	pureclip	630	+	PUM2_K562_ENCSR661ICQ_1
942	17	41867730	41867770	pureclip	698	-	PUM2_K562_ENCSR661ICQ_1
943	17	42125620	42125660	pureclip	330	-	PUM2_K562_ENCSR661ICQ_1
944	17	43290333	43290373	pureclip	457	-	PUM2_K562_ENCSR661ICQ_1
945	17	43528446	43528486	omniclip	495	-	PUM2_K562_ENCSR661ICQ_1
946	17	44011829	44011910	clipper,omniclip,rcrunch_crosslink	693,289,217	-	PUM2_K562_ENCSR661ICQ_1
947	17	44191830	44191910	omniclip,rcrunch_crosslink	787,777	-	PUM2_K562_ENCSR661ICQ_1
948	17	44206591	44206631	clipper	91	-	PUM2_K562_ENCSR661ICQ_1
949	17	44206637	44206677	clipper	452	-	PUM2_K562_ENCSR661ICQ_1
950	17	44924897	44924937	pureclip	810	-	PUM2_K562_ENCSR661ICQ_1
951	17	46030072	46030115	rcrunch_crosslink,clipper	528,437	-	PUM2_K562_ENCSR661ICQ_1
952	17	48621849	48621889	pureclip	156	-	PUM2_K562_ENCSR661ICQ_1
953	17	48863647	48863695	pureclip,rcrunch_crosslink,omniclip	939,764,866	+	PUM2_K562_ENCSR661ICQ_1
954	17	49629637	49629677	clipper	626	-	PUM2_K562_ENCSR661ICQ_1
955	17	50133762	50133891	clipper,rcrunch_crosslink,omniclip,pureclip,rcrunch_crosslink	679,768,180,653,272	-	PUM2_K562_ENCSR661ICQ_1
956	17	50134025	50134104	omniclip,rcrunch_crosslink	404,429	-	PUM2_K562_ENCSR661ICQ_1
957	17	50694197	50694237	clipper	850	-	PUM2_K562_ENCSR661ICQ_1
958	17	50862623	50862663	rcrunch_crosslink	613	-	PUM2_K562_ENCSR661ICQ_1
959	17	55392690	55392730	clipper	169	-	PUM2_K562_ENCSR661ICQ_1
960	17	55393042	55393082	omniclip	604	-	PUM2_K562_ENCSR661ICQ_1
961	17	57120893	57120933	rcrunch_crosslink	707	+	PUM2_K562_ENCSR661ICQ_1
962	17	57120969	57121037	omniclip,clipper	340,769	+	PUM2_K562_ENCSR661ICQ_1
963	17	57121173	57121213	clipper	847	+	PUM2_K562_ENCSR661ICQ_1
964	17	57679762	57679802	rcrunch_crosslink	949	+	PUM2_K562_ENCSR661ICQ_1
965	17	58090267	58090307	pureclip	602	+	PUM2_K562_ENCSR661ICQ_1
966	17	58331236	58331276	clipper	92	-	PUM2_K562_ENCSR661ICQ_1
967	17	59111925	59111965	rcrunch_crosslink	961	-	PUM2_K562_ENCSR661ICQ_1
968	17	59137817	59137857	clipper	845	-	PUM2_K562_ENCSR661ICQ_1
969	17	59950353	59950393	clipper	357	+	PUM2_K562_ENCSR661ICQ_1
970	17	60177311	60177351	omniclip	426	-	PUM2_K562_ENCSR661ICQ_1
971	17	60177392	60177432	rcrunch_crosslink	194	-	PUM2_K562_ENCSR661ICQ_1
972	17	61942718	61942758	rcrunch_crosslink	882	-	PUM2_K562_ENCSR661ICQ_1
973	17	61945787	61945827	rcrunch_crosslink	886	-	PUM2_K562_ENCSR661ICQ_1
974	17	61946010	61946050	clipper	446	-	PUM2_K562_ENCSR661ICQ_1
975	17	63593891	63593931	pureclip	875	+	PUM2_K562_ENCSR661ICQ_1
976	17	63594160	63594200	rcrunch_crosslink	757	+	PUM2_K562_ENCSR661ICQ_1
977	17	63832393	63832433	pureclip	429	-	PUM2_K562_ENCSR661ICQ_1
978	17	64039202	64039242	clipper	844	-	PUM2_K562_ENCSR661ICQ_1
979	17	67726458	67726515	rcrunch_crosslink,omniclip	913,871	+	PUM2_K562_ENCSR661ICQ_1
980	17	68046716	68046784	pureclip,rcrunch_crosslink,omniclip	224,379,255	+	PUM2_K562_ENCSR661ICQ_1
981	17	74209274	74209314	pureclip	803	+	PUM2_K562_ENCSR661ICQ_1
982	17	74209806	74209881	rcrunch_crosslink,pureclip,omniclip	440,200,423	+	PUM2_K562_ENCSR661ICQ_1
983	17	74768726	74768788	rcrunch_crosslink,omniclip,clipper	719,713,107	+	PUM2_K562_ENCSR661ICQ_1
984	17	75167844	75167884	pureclip	189	-	PUM2_K562_ENCSR661ICQ_1
985	17	75168152	75168235	omniclip,pureclip,rcrunch_crosslink	144,142,377	-	PUM2_K562_ENCSR661ICQ_1
986	17	75318096	75318163	omniclip,rcrunch_crosslink,pureclip	163,263,599	-	PUM2_K562_ENCSR661ICQ_1
987	17	75319210	75319259	omniclip,pureclip,rcrunch_crosslink	559,236,660	-	PUM2_K562_ENCSR661ICQ_1
988	17	75706594	75706656	rcrunch_crosslink,clipper,omniclip	221,151,218	+	PUM2_K562_ENCSR661ICQ_1
989	17	75777644	75777684	pureclip	132	-	PUM2_K562_ENCSR661ICQ_1
990	17	75778503	75778575	omniclip,rcrunch_crosslink	476,206	-	PUM2_K562_ENCSR661ICQ_1
991	17	75898662	75898702	clipper	839	-	PUM2_K562_ENCSR661ICQ_1
992	17	76389822	76389885	omniclip,clipper,rcrunch_crosslink	792,215,562	-	PUM2_K562_ENCSR661ICQ_1
993	17	77214053	77214132	rcrunch_crosslink,omniclip	703,808	+	PUM2_K562_ENCSR661ICQ_1
994	17	78123974	78124014	pureclip	346	-	PUM2_K562_ENCSR661ICQ_1
995	17	78172548	78172630	pureclip,rcrunch_crosslink,omniclip	423,59,93	+	PUM2_K562_ENCSR661ICQ_1
996	17	78803537	78803577	clipper	838	-	PUM2_K562_ENCSR661ICQ_1
997	17	79833172	79833212	clipper	837	-	PUM2_K562_ENCSR661ICQ_1
998	17	79833354	79833394	rcrunch_crosslink	963	-	PUM2_K562_ENCSR661ICQ_1
999	17	79833559	79833599	rcrunch_crosslink	931	-	PUM2_K562_ENCSR661ICQ_1
1000	17	80136038	80136078	clipper	413	-	PUM2_K562_ENCSR661ICQ_1
1001	17	80136087	80136145	clipper,omniclip,rcrunch_crosslink	398,208,192	-	PUM2_K562_ENCSR661ICQ_1
1002	17	80136220	80136263	pureclip,rcrunch_crosslink,clipper	292,825,113	-	PUM2_K562_ENCSR661ICQ_1
1003	17	81918298	81918362	clipper,omniclip,pureclip	251,177,695	-	PUM2_K562_ENCSR661ICQ_1
1004	17	81918371	81918412	pureclip,rcrunch_crosslink	684,88	-	PUM2_K562_ENCSR661ICQ_1
1005	17	82242691	82242731	clipper	836	-	PUM2_K562_ENCSR661ICQ_1
1006	17	82242913	82242953	rcrunch_crosslink	947	-	PUM2_K562_ENCSR661ICQ_1
1007	17	82603282	82603354	rcrunch_crosslink,clipper,omniclip	341,732,344	+	PUM2_K562_ENCSR661ICQ_1
1008	18	3278083	3278147	rcrunch_crosslink,omniclip	672,542	+	PUM2_K562_ENCSR661ICQ_1
1009	18	8918838	8918878	pureclip	38	+	PUM2_K562_ENCSR661ICQ_1
1010	18	8919840	8919880	pureclip	582	+	PUM2_K562_ENCSR661ICQ_1
1011	18	9134242	9134282	rcrunch_crosslink	739	+	PUM2_K562_ENCSR661ICQ_1
1012	18	9134292	9134332	clipper	428	+	PUM2_K562_ENCSR661ICQ_1
1013	18	9260025	9260065	clipper	494	+	PUM2_K562_ENCSR661ICQ_1
1014	18	9281661	9281711	rcrunch_crosslink,clipper,omniclip	773,585,810	+	PUM2_K562_ENCSR661ICQ_1
1015	18	9281773	9281813	clipper	833	+	PUM2_K562_ENCSR661ICQ_1
1016	18	9400276	9400316	clipper	142	+	PUM2_K562_ENCSR661ICQ_1
1017	18	9546983	9547040	omniclip,clipper,rcrunch_crosslink	574,217,684	-	PUM2_K562_ENCSR661ICQ_1
1018	18	9861737	9861817	rcrunch_crosslink,omniclip	874,827	+	PUM2_K562_ENCSR661ICQ_1
1019	18	9954300	9954340	pureclip	538	+	PUM2_K562_ENCSR661ICQ_1
1020	18	9954359	9954435	pureclip,rcrunch_crosslink,omniclip	283,146,35	+	PUM2_K562_ENCSR661ICQ_1
1021	18	9955866	9955906	pureclip	116	+	PUM2_K562_ENCSR661ICQ_1
1022	18	12673213	12673253	omniclip	479	-	PUM2_K562_ENCSR661ICQ_1
1023	18	13663435	13663475	clipper	852	-	PUM2_K562_ENCSR661ICQ_1
1024	18	13665872	13665912	omniclip	937	-	PUM2_K562_ENCSR661ICQ_1
1025	18	21866065	21866105	omniclip	433	+	PUM2_K562_ENCSR661ICQ_1
1026	18	21868934	21868974	pureclip	691	+	PUM2_K562_ENCSR661ICQ_1
1027	18	31548614	31548657	pureclip,omniclip,rcrunch_crosslink	433,398,801	+	PUM2_K562_ENCSR661ICQ_1
1028	18	31548782	31548822	clipper	733	+	PUM2_K562_ENCSR661ICQ_1
1029	18	46084167	46084246	omniclip,pureclip,rcrunch_crosslink	540,593,800	-	PUM2_K562_ENCSR661ICQ_1
1030	18	57548460	57548500	clipper	336	-	PUM2_K562_ENCSR661ICQ_1
1031	18	59328083	59328142	omniclip,pureclip,rcrunch_crosslink	417,840,649	-	PUM2_K562_ENCSR661ICQ_1
1032	18	59330884	59330924	pureclip	336	-	PUM2_K562_ENCSR661ICQ_1
1033	18	59331404	59331444	pureclip	722	-	PUM2_K562_ENCSR661ICQ_1
1034	18	63389738	63389783	omniclip,rcrunch_crosslink,clipper	669,976,561	-	PUM2_K562_ENCSR661ICQ_1
1035	18	68710106	68710146	clipper	791	-	PUM2_K562_ENCSR661ICQ_1
1036	19	811417	811489	pureclip,rcrunch_crosslink,omniclip	288,318,265	+	PUM2_K562_ENCSR661ICQ_1
1037	19	811613	811695	pureclip,rcrunch_crosslink,omniclip	7,132,63	+	PUM2_K562_ENCSR661ICQ_1
1038	19	812012	812053	pureclip,rcrunch_crosslink	279,285	+	PUM2_K562_ENCSR661ICQ_1
1039	19	812074	812154	pureclip,rcrunch_crosslink,clipper,omniclip	108,188,596,59	+	PUM2_K562_ENCSR661ICQ_1
1040	19	893509	893574	pureclip	182	+	PUM2_K562_ENCSR661ICQ_1
1041	19	897031	897071	omniclip	619	-	PUM2_K562_ENCSR661ICQ_1
1042	19	972644	972714	omniclip,pureclip,rcrunch_crosslink	432,310,919	+	PUM2_K562_ENCSR661ICQ_1
1043	19	973102	973142	pureclip	753	+	PUM2_K562_ENCSR661ICQ_1
1044	19	1107662	1107702	omniclip	835	-	PUM2_K562_ENCSR661ICQ_1
1045	19	1609329	1609387	omniclip,rcrunch_crosslink	789,778	-	PUM2_K562_ENCSR661ICQ_1
1046	19	1611043	1611083	pureclip	677	-	PUM2_K562_ENCSR661ICQ_1
1047	19	1854287	1854327	rcrunch_crosslink	799	-	PUM2_K562_ENCSR661ICQ_1
1048	19	1985629	1985687	omniclip,pureclip,rcrunch_crosslink,clipper	214,540,274,778	-	PUM2_K562_ENCSR661ICQ_1
1049	19	2039571	2039611	omniclip	209	-	PUM2_K562_ENCSR661ICQ_1
1050	19	2039628	2039668	rcrunch_crosslink	204	-	PUM2_K562_ENCSR661ICQ_1
1051	19	2111242	2111282	pureclip	882	-	PUM2_K562_ENCSR661ICQ_1
1052	19	3052983	3053046	omniclip,rcrunch_crosslink	274,178	-	PUM2_K562_ENCSR661ICQ_1
1053	19	3536131	3536171	clipper	686	+	PUM2_K562_ENCSR661ICQ_1
1054	19	3976215	3976255	pureclip	409	-	PUM2_K562_ENCSR661ICQ_1
1055	19	3976350	3976390	pureclip	752	-	PUM2_K562_ENCSR661ICQ_1
1056	19	3978060	3978100	pureclip	281	-	PUM2_K562_ENCSR661ICQ_1
1057	19	3979866	3979906	pureclip	894	-	PUM2_K562_ENCSR661ICQ_1
1058	19	3980620	3980692	clipper,omniclip,rcrunch_crosslink,pureclip	104,13,23,4	-	PUM2_K562_ENCSR661ICQ_1
1059	19	3980851	3980891	pureclip	248	-	PUM2_K562_ENCSR661ICQ_1
1060	19	4143903	4143943	pureclip	720	-	PUM2_K562_ENCSR661ICQ_1
1061	19	4443185	4443225	clipper	591	+	PUM2_K562_ENCSR661ICQ_1
1062	19	4724067	4724107	pureclip	149	+	PUM2_K562_ENCSR661ICQ_1
1063	19	5151820	5151867	rcrunch_crosslink,omniclip	283,281	+	PUM2_K562_ENCSR661ICQ_1
1064	19	7924989	7925029	rcrunch_crosslink	929	-	PUM2_K562_ENCSR661ICQ_1
1065	19	7959224	7959264	pureclip	883	-	PUM2_K562_ENCSR661ICQ_1
1066	19	8404224	8404296	pureclip,rcrunch_crosslink,clipper,omniclip	250,467,350,391	+	PUM2_K562_ENCSR661ICQ_1
1067	19	10486189	10486280	clipper,omniclip,rcrunch_crosslink	202,253,195	-	PUM2_K562_ENCSR661ICQ_1
1068	19	10831532	10831573	rcrunch_crosslink,omniclip	320,264	+	PUM2_K562_ENCSR661ICQ_1
1069	19	10922321	10922404	omniclip,clipper,rcrunch_crosslink	475,486,374	-	PUM2_K562_ENCSR661ICQ_1
1070	19	11131385	11131440	rcrunch_crosslink,omniclip	365,595	+	PUM2_K562_ENCSR661ICQ_1
1071	19	11132188	11132228	pureclip	842	+	PUM2_K562_ENCSR661ICQ_1
1072	19	11133481	11133521	clipper	119	+	PUM2_K562_ENCSR661ICQ_1
1073	19	11133689	11133729	rcrunch_crosslink	497	+	PUM2_K562_ENCSR661ICQ_1
1074	19	11133746	11133786	omniclip	345	+	PUM2_K562_ENCSR661ICQ_1
1075	19	12668080	12668120	clipper	587	-	PUM2_K562_ENCSR661ICQ_1
1076	19	12730865	12730955	clipper,omniclip,pureclip,rcrunch_crosslink,clipper	145,73,137,33,172	-	PUM2_K562_ENCSR661ICQ_1
1077	19	12922647	12922687	rcrunch_crosslink	840	-	PUM2_K562_ENCSR661ICQ_1
1078	19	13150534	13150574	pureclip	786	+	PUM2_K562_ENCSR661ICQ_1
1079	19	14515007	14515076	omniclip,rcrunch_crosslink	338,310	-	PUM2_K562_ENCSR661ICQ_1
1080	19	15237426	15237466	omniclip	672	-	PUM2_K562_ENCSR661ICQ_1
1081	19	16101323	16101363	pureclip	646	+	PUM2_K562_ENCSR661ICQ_1
1082	19	17292361	17292420	clipper,pureclip	628,731	-	PUM2_K562_ENCSR661ICQ_1
1083	19	17306695	17306752	pureclip,rcrunch_crosslink,omniclip,clipper	850,901,419,18	+	PUM2_K562_ENCSR661ICQ_1
1084	19	18389075	18389143	pureclip,rcrunch_crosslink,omniclip	460,300,284	+	PUM2_K562_ENCSR661ICQ_1
1085	19	18899571	18899611	pureclip	868	-	PUM2_K562_ENCSR661ICQ_1
1086	19	27791300	27791340	clipper	789	-	PUM2_K562_ENCSR661ICQ_1
1087	19	28611873	28611913	pureclip	513	+	PUM2_K562_ENCSR661ICQ_1
1088	19	28612730	28612795	pureclip,rcrunch_crosslink,clipper	24,257,187	+	PUM2_K562_ENCSR661ICQ_1
1089	19	32354181	32354221	clipper	221	+	PUM2_K562_ENCSR661ICQ_1
1090	19	32646459	32646499	rcrunch_crosslink	944	-	PUM2_K562_ENCSR661ICQ_1
1091	19	34228346	34228386	clipper	186	+	PUM2_K562_ENCSR661ICQ_1
1092	19	34228838	34228878	pureclip	642	+	PUM2_K562_ENCSR661ICQ_1
1093	19	34355031	34355071	clipper	695	+	PUM2_K562_ENCSR661ICQ_1
1094	19	34400882	34400922	pureclip	464	+	PUM2_K562_ENCSR661ICQ_1
1095	19	34469471	34469527	pureclip,clipper	635,97	+	PUM2_K562_ENCSR661ICQ_1
1096	19	34469557	34469597	pureclip	876	+	PUM2_K562_ENCSR661ICQ_1
1097	19	34469728	34469796	rcrunch_crosslink,omniclip	632,650	+	PUM2_K562_ENCSR661ICQ_1
1098	19	35738755	35738823	pureclip,rcrunch_crosslink,clipper,omniclip	706,143,537,199	+	PUM2_K562_ENCSR661ICQ_1
1099	19	38251273	38251328	omniclip,rcrunch_crosslink	816,698	-	PUM2_K562_ENCSR661ICQ_1
1100	19	38842156	38842196	pureclip	589	-	PUM2_K562_ENCSR661ICQ_1
1101	19	39408523	39408563	clipper	765	+	PUM2_K562_ENCSR661ICQ_1
1102	19	39433222	39433302	omniclip,pureclip,rcrunch_crosslink	171,578,47	-	PUM2_K562_ENCSR661ICQ_1
1103	19	39433679	39433734	pureclip	383	-	PUM2_K562_ENCSR661ICQ_1
1104	19	39435892	39435965	pureclip	790	-	PUM2_K562_ENCSR661ICQ_1
1105	19	41860236	41860276	pureclip	13	+	PUM2_K562_ENCSR661ICQ_1
1106	19	41860769	41860809	pureclip	22	+	PUM2_K562_ENCSR661ICQ_1
1107	19	42081349	42081420	rcrunch_crosslink,clipper,omniclip	730,179,806	+	PUM2_K562_ENCSR661ICQ_1
1108	19	42230412	42230452	omniclip	405	-	PUM2_K562_ENCSR661ICQ_1
1109	19	42230455	42230496	pureclip,rcrunch_crosslink	328,626	-	PUM2_K562_ENCSR661ICQ_1
1110	19	42295308	42295383	pureclip,rcrunch_crosslink,clipper,omniclip	104,271,431,213	+	PUM2_K562_ENCSR661ICQ_1
1111	19	43586360	43586422	omniclip,pureclip,rcrunch_crosslink	726,834,912	-	PUM2_K562_ENCSR661ICQ_1
1112	19	45297715	45297755	clipper	668	+	PUM2_K562_ENCSR661ICQ_1
1113	19	45303194	45303268	pureclip,omniclip	401,524	+	PUM2_K562_ENCSR661ICQ_1
1114	19	45883861	45883937	omniclip,clipper,pureclip,rcrunch_crosslink	472,265,432,385	-	PUM2_K562_ENCSR661ICQ_1
1115	19	46018522	46018562	clipper	755	+	PUM2_K562_ENCSR661ICQ_1
1116	19	46390461	46390548	clipper,pureclip,rcrunch_crosslink,omniclip,clipper	159,788,253,272,757	+	PUM2_K562_ENCSR661ICQ_1
1117	19	46468432	46468472	clipper	248	-	PUM2_K562_ENCSR661ICQ_1
1118	19	46609902	46609959	pureclip,rcrunch_crosslink,omniclip	261,235,563	+	PUM2_K562_ENCSR661ICQ_1
1119	19	46648184	46648224	clipper	794	-	PUM2_K562_ENCSR661ICQ_1
1120	19	46719740	46719780	omniclip	863	-	PUM2_K562_ENCSR661ICQ_1
1121	19	47064338	47064407	omniclip,rcrunch_crosslink	643,589	-	PUM2_K562_ENCSR661ICQ_1
1122	19	47066113	47066189	omniclip,clipper,rcrunch_crosslink	677,338,972	-	PUM2_K562_ENCSR661ICQ_1
1123	19	47220841	47220881	clipper	55	-	PUM2_K562_ENCSR661ICQ_1
1124	19	47220898	47220955	omniclip,clipper	25,70	-	PUM2_K562_ENCSR661ICQ_1
1125	19	47220960	47221000	rcrunch_crosslink	21	-	PUM2_K562_ENCSR661ICQ_1
1126	19	47703205	47703245	clipper	374	+	PUM2_K562_ENCSR661ICQ_1
1127	19	48382613	48382653	rcrunch_crosslink	844	-	PUM2_K562_ENCSR661ICQ_1
1128	19	48961738	48961778	clipper	269	+	PUM2_K562_ENCSR661ICQ_1
1129	19	49486162	49486202	clipper	243	+	PUM2_K562_ENCSR661ICQ_1
1130	19	49625949	49625989	clipper	146	+	PUM2_K562_ENCSR661ICQ_1
1131	19	49626146	49626188	clipper,omniclip	377,758	+	PUM2_K562_ENCSR661ICQ_1
1132	19	49635320	49635360	clipper	711	-	PUM2_K562_ENCSR661ICQ_1
1133	19	51098545	51098585	clipper,omniclip	268,532	-	PUM2_K562_ENCSR661ICQ_1
1134	19	51098592	51098632	rcrunch_crosslink	658	-	PUM2_K562_ENCSR661ICQ_1
1135	19	51601730	51601770	clipper	666	+	PUM2_K562_ENCSR661ICQ_1
1136	19	54461001	54461041	pureclip	494	+	PUM2_K562_ENCSR661ICQ_1
1137	19	54461094	54461134	pureclip	776	+	PUM2_K562_ENCSR661ICQ_1
1138	19	55652964	55653065	pureclip,rcrunch_crosslink,omniclip,clipper	648,236,305,31	+	PUM2_K562_ENCSR661ICQ_1
1139	19	57258557	57258597	rcrunch_crosslink	689	+	PUM2_K562_ENCSR661ICQ_1
1140	19	57258610	57258650	omniclip	642	+	PUM2_K562_ENCSR661ICQ_1
1141	19	57303595	57303635	rcrunch_crosslink	780	+	PUM2_K562_ENCSR661ICQ_1
1142	2	277821	277861	pureclip	862	+	PUM2_K562_ENCSR661ICQ_1
1143	2	8684126	8684200	rcrunch_crosslink,omniclip	881,580	+	PUM2_K562_ENCSR661ICQ_1
1144	2	8684240	8684280	clipper	664	+	PUM2_K562_ENCSR661ICQ_1
1145	2	10001387	10001427	clipper	801	+	PUM2_K562_ENCSR661ICQ_1
1146	2	10440709	10440749	pureclip	859	-	PUM2_K562_ENCSR661ICQ_1
1147	2	11445937	11445977	clipper	701	-	PUM2_K562_ENCSR661ICQ_1
1148	2	16552878	16552918	clipper	803	-	PUM2_K562_ENCSR661ICQ_1
1149	2	20249850	20249890	pureclip	569	-	PUM2_K562_ENCSR661ICQ_1
1150	2	20249895	20249969	omniclip,rcrunch_crosslink	226,350	-	PUM2_K562_ENCSR661ICQ_1
1151	2	20250066	20250106	rcrunch_crosslink	814	-	PUM2_K562_ENCSR661ICQ_1
1152	2	20250204	20250269	pureclip,rcrunch_crosslink	415,144	-	PUM2_K562_ENCSR661ICQ_1
1153	2	20250293	20250333	clipper	126	-	PUM2_K562_ENCSR661ICQ_1
1154	2	20250343	20250383	clipper	170	-	PUM2_K562_ENCSR661ICQ_1
1155	2	20250387	20250482	clipper,rcrunch_crosslink,omniclip,clipper	110,44,1,72	-	PUM2_K562_ENCSR661ICQ_1
1156	2	20250487	20250527	rcrunch_crosslink,pureclip	40,476	-	PUM2_K562_ENCSR661ICQ_1
1157	2	20250531	20250599	clipper,rcrunch_crosslink	346,242	-	PUM2_K562_ENCSR661ICQ_1
1158	2	20250845	20250958	clipper,omniclip,clipper,rcrunch_crosslink	433,270,643,105	-	PUM2_K562_ENCSR661ICQ_1
1159	2	20251050	20251090	pureclip	534	-	PUM2_K562_ENCSR661ICQ_1
1160	2	20251227	20251267	omniclip	438	-	PUM2_K562_ENCSR661ICQ_1
1161	2	20251401	20251441	rcrunch_crosslink	590	-	PUM2_K562_ENCSR661ICQ_1
1162	2	24074086	24074126	omniclip	935	-	PUM2_K562_ENCSR661ICQ_1
1163	2	24074137	24074177	rcrunch_crosslink	772	-	PUM2_K562_ENCSR661ICQ_1
1164	2	26389137	26389177	omniclip	703	+	PUM2_K562_ENCSR661ICQ_1
1165	2	30259110	30259150	rcrunch_crosslink	550	+	PUM2_K562_ENCSR661ICQ_1
1166	2	30259167	30259208	clipper,omniclip,rcrunch_crosslink	154,168,516	+	PUM2_K562_ENCSR661ICQ_1
1167	2	32154792	32154870	rcrunch_crosslink,omniclip	555,527	+	PUM2_K562_ENCSR661ICQ_1
1168	2	36845843	36845895	omniclip,rcrunch_crosslink	740,903	-	PUM2_K562_ENCSR661ICQ_1
1169	2	36981026	36981066	clipper	363	-	PUM2_K562_ENCSR661ICQ_1
1170	2	37202186	37202226	clipper	249	+	PUM2_K562_ENCSR661ICQ_1
1171	2	37268718	37268758	clipper	294	-	PUM2_K562_ENCSR661ICQ_1
1172	2	37268774	37268814	clipper	469	-	PUM2_K562_ENCSR661ICQ_1
1173	2	38298289	38298329	omniclip	839	-	PUM2_K562_ENCSR661ICQ_1
1174	2	38981800	38981840	clipper	239	-	PUM2_K562_ENCSR661ICQ_1
1175	2	39249300	39249340	clipper	361	-	PUM2_K562_ENCSR661ICQ_1
1176	2	39250039	39250079	clipper	853	-	PUM2_K562_ENCSR661ICQ_1
1177	2	39250081	39250121	omniclip	886	-	PUM2_K562_ENCSR661ICQ_1
1178	2	39250334	39250374	omniclip	365	-	PUM2_K562_ENCSR661ICQ_1
1179	2	39250378	39250418	rcrunch_crosslink	295	-	PUM2_K562_ENCSR661ICQ_1
1180	2	39250498	39250538	omniclip	933	-	PUM2_K562_ENCSR661ICQ_1
1181	2	42332389	42332429	clipper	915	+	PUM2_K562_ENCSR661ICQ_1
1182	2	42350645	42350685	pureclip	482	-	PUM2_K562_ENCSR661ICQ_1
1183	2	43222481	43222521	rcrunch_crosslink	922	-	PUM2_K562_ENCSR661ICQ_1
1184	2	43320488	43320528	clipper	632	-	PUM2_K562_ENCSR661ICQ_1
1185	2	43888514	43888586	omniclip,clipper,rcrunch_crosslink,pureclip	192,783,125,155	-	PUM2_K562_ENCSR661ICQ_1
1186	2	47075241	47075281	clipper	913	+	PUM2_K562_ENCSR661ICQ_1
1187	2	47160189	47160269	omniclip,rcrunch_crosslink	358,551	-	PUM2_K562_ENCSR661ICQ_1
1188	2	47160745	47160820	omniclip,clipper,pureclip,rcrunch_crosslink	150,681,350,130	-	PUM2_K562_ENCSR661ICQ_1
1189	2	48378857	48378899	pureclip,rcrunch_crosslink	913,395	+	PUM2_K562_ENCSR661ICQ_1
1190	2	48378912	48378952	omniclip	260	+	PUM2_K562_ENCSR661ICQ_1
1191	2	53814874	53814951	pureclip,rcrunch_crosslink,clipper,omniclip	829,131,744,319	+	PUM2_K562_ENCSR661ICQ_1
1192	2	53818098	53818140	rcrunch_crosslink,clipper,omniclip	106,241,40	+	PUM2_K562_ENCSR661ICQ_1
1193	2	53818171	53818211	rcrunch_crosslink	745	+	PUM2_K562_ENCSR661ICQ_1
1194	2	53818265	53818317	rcrunch_crosslink,clipper	267,424	+	PUM2_K562_ENCSR661ICQ_1
1195	2	53901468	53901508	pureclip	381	-	PUM2_K562_ENCSR661ICQ_1
1196	2	54972891	54972931	pureclip	387	-	PUM2_K562_ENCSR661ICQ_1
1197	2	55233368	55233408	pureclip	51	+	PUM2_K562_ENCSR661ICQ_1
1198	2	61478675	61478743	omniclip,clipper,pureclip	782,576,204	-	PUM2_K562_ENCSR661ICQ_1
1199	2	62224435	62224475	pureclip	899	+	PUM2_K562_ENCSR661ICQ_1
1200	2	62224500	62224653	omniclip,pureclip,omniclip,clipper	647,523,441,545	+	PUM2_K562_ENCSR661ICQ_1
1201	2	63056999	63057039	clipper	141	+	PUM2_K562_ENCSR661ICQ_1
1202	2	64094295	64094335	clipper	912	-	PUM2_K562_ENCSR661ICQ_1
1203	2	65269102	65269142	pureclip	915	+	PUM2_K562_ENCSR661ICQ_1
1204	2	65269299	65269339	pureclip	832	+	PUM2_K562_ENCSR661ICQ_1
1205	2	65310948	65311004	omniclip,clipper	760,640	-	PUM2_K562_ENCSR661ICQ_1
1206	2	65311014	65311054	rcrunch_crosslink	594	-	PUM2_K562_ENCSR661ICQ_1
1207	2	68179109	68179171	omniclip,pureclip	893,880	-	PUM2_K562_ENCSR661ICQ_1
1208	2	69326092	69326132	pureclip	420	-	PUM2_K562_ENCSR661ICQ_1
1209	2	69879968	69880008	rcrunch_crosslink	560	+	PUM2_K562_ENCSR661ICQ_1
1210	2	69942854	69942894	clipper	910	+	PUM2_K562_ENCSR661ICQ_1
1211	2	71150015	71150084	clipper,rcrunch_crosslink,omniclip	689,781,730	+	PUM2_K562_ENCSR661ICQ_1
1212	2	74104158	74104198	pureclip	800	+	PUM2_K562_ENCSR661ICQ_1
1213	2	74153980	74154020	pureclip	364	-	PUM2_K562_ENCSR661ICQ_1
1214	2	74208617	74208697	pureclip,rcrunch_crosslink,omniclip	36,153,187	+	PUM2_K562_ENCSR661ICQ_1
1215	2	74891813	74891894	pureclip,rcrunch_crosslink,omniclip	71,126,84	+	PUM2_K562_ENCSR661ICQ_1
1216	2	74893166	74893245	pureclip,rcrunch_crosslink,omniclip,clipper	300,197,161,917	+	PUM2_K562_ENCSR661ICQ_1
1217	2	86024137	86024177	clipper	854	-	PUM2_K562_ENCSR661ICQ_1
1218	2	86138049	86138089	rcrunch_crosslink	359	+	PUM2_K562_ENCSR661ICQ_1
1219	2	86138111	86138174	clipper,omniclip	563,550	+	PUM2_K562_ENCSR661ICQ_1
1220	2	86492196	86492275	pureclip,rcrunch_crosslink,clipper,omniclip	489,166,276,76	+	PUM2_K562_ENCSR661ICQ_1
1221	2	86492285	86492325	rcrunch_crosslink	331	+	PUM2_K562_ENCSR661ICQ_1
1222	2	88556786	88556826	omniclip	670	-	PUM2_K562_ENCSR661ICQ_1
1223	2	96184923	96184963	omniclip	867	-	PUM2_K562_ENCSR661ICQ_1
1224	2	96184968	96185008	rcrunch_crosslink	868	-	PUM2_K562_ENCSR661ICQ_1
1225	2	96185075	96185115	rcrunch_crosslink	808	-	PUM2_K562_ENCSR661ICQ_1
1226	2	96859757	96859831	omniclip,rcrunch_crosslink	925,751	-	PUM2_K562_ENCSR661ICQ_1
1227	2	96860087	96860155	omniclip,clipper,pureclip,rcrunch_crosslink	72,182,805,29	-	PUM2_K562_ENCSR661ICQ_1
1228	2	99400907	99400947	clipper	905	-	PUM2_K562_ENCSR661ICQ_1
1229	2	101006028	101006068	pureclip	618	+	PUM2_K562_ENCSR661ICQ_1
1230	2	101882591	101882631	rcrunch_crosslink	817	+	PUM2_K562_ENCSR661ICQ_1
1231	2	101893461	101893540	rcrunch_crosslink,omniclip	904,921	+	PUM2_K562_ENCSR661ICQ_1
1232	2	110637887	110637927	clipper	564	-	PUM2_K562_ENCSR661ICQ_1
1233	2	111167049	111167089	clipper	331	+	PUM2_K562_ENCSR661ICQ_1
1234	2	111167129	111167169	clipper	391	+	PUM2_K562_ENCSR661ICQ_1
1235	2	113706788	113706828	clipper	940	-	PUM2_K562_ENCSR661ICQ_1
1236	2	113959256	113959296	rcrunch_crosslink	952	+	PUM2_K562_ENCSR661ICQ_1
1237	2	118107131	118107171	clipper	394	+	PUM2_K562_ENCSR661ICQ_1
1238	2	121530902	121530942	pureclip	247	+	PUM2_K562_ENCSR661ICQ_1
1239	2	121766538	121766611	rcrunch_crosslink,omniclip	788,651	+	PUM2_K562_ENCSR661ICQ_1
1240	2	127941255	127941295	clipper	903	-	PUM2_K562_ENCSR661ICQ_1
1241	2	131051020	131051086	omniclip,rcrunch_crosslink	757,557	-	PUM2_K562_ENCSR661ICQ_1
1242	2	135168997	135169079	pureclip,rcrunch_crosslink,omniclip	654,930,927	+	PUM2_K562_ENCSR661ICQ_1
1243	2	148786485	148786525	clipper	902	+	PUM2_K562_ENCSR661ICQ_1
1244	2	148786531	148786571	clipper	546	+	PUM2_K562_ENCSR661ICQ_1
1245	2	148881757	148881797	pureclip	463	-	PUM2_K562_ENCSR661ICQ_1
1246	2	151475480	151475551	pureclip,rcrunch_crosslink,clipper,omniclip	539,184,500,145	+	PUM2_K562_ENCSR661ICQ_1
1247	2	151475753	151475793	rcrunch_crosslink	526	+	PUM2_K562_ENCSR661ICQ_1
1248	2	151475864	151475904	omniclip	747	+	PUM2_K562_ENCSR661ICQ_1
1249	2	151802814	151802854	pureclip	466	-	PUM2_K562_ENCSR661ICQ_1
1250	2	151814281	151814321	pureclip	354	-	PUM2_K562_ENCSR661ICQ_1
1251	2	152760654	152760753	rcrunch_crosslink,omniclip,clipper	444,431,56	+	PUM2_K562_ENCSR661ICQ_1
1252	2	161231443	161231519	pureclip,rcrunch_crosslink,clipper,omniclip	625,625,768,630	+	PUM2_K562_ENCSR661ICQ_1
1253	2	169637389	169637429	rcrunch_crosslink	973	+	PUM2_K562_ENCSR661ICQ_1
1254	2	169641089	169641143	rcrunch_crosslink,omniclip	321,146	+	PUM2_K562_ENCSR661ICQ_1
1255	2	170966200	170966269	rcrunch_crosslink,omniclip	265,191	+	PUM2_K562_ENCSR661ICQ_1
1256	2	170992832	170992872	omniclip	653	-	PUM2_K562_ENCSR661ICQ_1
1257	2	170993422	170993462	omniclip	714	-	PUM2_K562_ENCSR661ICQ_1
1258	2	170993464	170993504	rcrunch_crosslink	862	-	PUM2_K562_ENCSR661ICQ_1
1259	2	171983464	171983504	pureclip	682	+	PUM2_K562_ENCSR661ICQ_1
1260	2	173908733	173908773	pureclip	924	-	PUM2_K562_ENCSR661ICQ_1
1261	2	173908985	173909025	omniclip	585	-	PUM2_K562_ENCSR661ICQ_1
1262	2	173909026	173909066	rcrunch_crosslink	954	-	PUM2_K562_ENCSR661ICQ_1
1263	2	175074352	175074392	pureclip	794	-	PUM2_K562_ENCSR661ICQ_1
1264	2	175114745	175114785	rcrunch_crosslink,pureclip	923,183	-	PUM2_K562_ENCSR661ICQ_1
1265	2	175929246	175929286	pureclip	511	-	PUM2_K562_ENCSR661ICQ_1
1266	2	178504159	178504199	pureclip	725	+	PUM2_K562_ENCSR661ICQ_1
1267	2	178504728	178504768	clipper	901	+	PUM2_K562_ENCSR661ICQ_1
1268	2	179945019	179945059	clipper	244	-	PUM2_K562_ENCSR661ICQ_1
1269	2	182925302	182925342	pureclip	713	-	PUM2_K562_ENCSR661ICQ_1
1270	2	197392205	197392245	pureclip	738	-	PUM2_K562_ENCSR661ICQ_1
1271	2	197474050	197474102	rcrunch_crosslink,clipper,omniclip	655,166,661	+	PUM2_K562_ENCSR661ICQ_1
1272	2	197486753	197486793	omniclip	123	-	PUM2_K562_ENCSR661ICQ_1
1273	2	197486794	197486835	pureclip,rcrunch_crosslink	37,189	-	PUM2_K562_ENCSR661ICQ_1
1274	2	197487849	197487918	omniclip,pureclip,rcrunch_crosslink	685,438,431	-	PUM2_K562_ENCSR661ICQ_1
1275	2	197503280	197503356	rcrunch_crosslink,omniclip	468,454	+	PUM2_K562_ENCSR661ICQ_1
1276	2	200892111	200892151	clipper	758	+	PUM2_K562_ENCSR661ICQ_1
1277	2	200973799	200973840	clipper,omniclip	14,748	-	PUM2_K562_ENCSR661ICQ_1
1278	2	200973933	200973973	rcrunch_crosslink	487	-	PUM2_K562_ENCSR661ICQ_1
1279	2	207600272	207600312	clipper	899	+	PUM2_K562_ENCSR661ICQ_1
1280	2	208358388	208358428	rcrunch_crosslink	225	+	PUM2_K562_ENCSR661ICQ_1
1281	2	208358484	208358524	omniclip	202	+	PUM2_K562_ENCSR661ICQ_1
1282	2	208358612	208358652	clipper	710	+	PUM2_K562_ENCSR661ICQ_1
1283	2	218405161	218405201	rcrunch_crosslink	715	+	PUM2_K562_ENCSR661ICQ_1
1284	2	218454619	218454659	clipper	907	-	PUM2_K562_ENCSR661ICQ_1
1285	2	219075358	219075398	omniclip	922	-	PUM2_K562_ENCSR661ICQ_1
1286	2	230819248	230819288	rcrunch_crosslink	291	+	PUM2_K562_ENCSR661ICQ_1
1287	2	230819292	230819338	clipper,omniclip	396,290	+	PUM2_K562_ENCSR661ICQ_1
1288	2	230819463	230819541	pureclip,rcrunch_crosslink,omniclip	824,247,347	+	PUM2_K562_ENCSR661ICQ_1
1289	2	230820944	230821005	rcrunch_crosslink,omniclip	621,597	+	PUM2_K562_ENCSR661ICQ_1
1290	2	230879129	230879209	rcrunch_crosslink,omniclip	637,688	+	PUM2_K562_ENCSR661ICQ_1
1291	2	231713131	231713171	pureclip	79	+	PUM2_K562_ENCSR661ICQ_1
1292	2	233471998	233472072	rcrunch_crosslink,clipper,omniclip	834,82,614	+	PUM2_K562_ENCSR661ICQ_1
1293	2	235972893	235972933	clipper	458	+	PUM2_K562_ENCSR661ICQ_1
1294	20	436319	436394	omniclip,rcrunch_crosslink	644,570	-	PUM2_K562_ENCSR661ICQ_1
1295	20	482701	482741	clipper	275	-	PUM2_K562_ENCSR661ICQ_1
1296	20	482752	482833	rcrunch_crosslink,omniclip,clipper,rcrunch_crosslink	226,38,409,110	-	PUM2_K562_ENCSR661ICQ_1
1297	20	482882	482922	rcrunch_crosslink	960	-	PUM2_K562_ENCSR661ICQ_1
1298	20	2461679	2461772	omniclip,clipper,rcrunch_crosslink	14,430,17	-	PUM2_K562_ENCSR661ICQ_1
1299	20	2656948	2656988	pureclip	485	+	PUM2_K562_ENCSR661ICQ_1
1300	20	3038176	3038262	rcrunch_crosslink,clipper,omniclip	302,54,326	+	PUM2_K562_ENCSR661ICQ_1
1301	20	3038277	3038345	rcrunch_crosslink,clipper,omniclip	629,773,780	+	PUM2_K562_ENCSR661ICQ_1
1302	20	3038514	3038600	pureclip,rcrunch_crosslink,clipper,omniclip,clipper	147,71,319,96,86	+	PUM2_K562_ENCSR661ICQ_1
1303	20	3649228	3649268	rcrunch_crosslink	852	+	PUM2_K562_ENCSR661ICQ_1
1304	20	3649327	3649367	omniclip	681	+	PUM2_K562_ENCSR661ICQ_1
1305	20	3650875	3650915	omniclip	506	+	PUM2_K562_ENCSR661ICQ_1
1306	20	3651017	3651057	clipper	544	+	PUM2_K562_ENCSR661ICQ_1
1307	20	3932777	3932824	omniclip,pureclip,rcrunch_crosslink	443,268,863	-	PUM2_K562_ENCSR661ICQ_1
1308	20	5115116	5115171	rcrunch_crosslink,pureclip,omniclip	241,573,159	-	PUM2_K562_ENCSR661ICQ_1
1309	20	17613971	17614011	clipper	919	-	PUM2_K562_ENCSR661ICQ_1
1310	20	20032591	20032631	omniclip	906	+	PUM2_K562_ENCSR661ICQ_1
1311	20	24963533	24963573	clipper	655	-	PUM2_K562_ENCSR661ICQ_1
1312	20	31664741	31664781	omniclip	380	-	PUM2_K562_ENCSR661ICQ_1
1313	20	31664782	31664822	rcrunch_crosslink	571	-	PUM2_K562_ENCSR661ICQ_1
1314	20	32236658	32236698	clipper	920	+	PUM2_K562_ENCSR661ICQ_1
1315	20	32702826	32702866	clipper	476	-	PUM2_K562_ENCSR661ICQ_1
1316	20	32703408	32703477	omniclip,pureclip,rcrunch_crosslink	395,919,406	-	PUM2_K562_ENCSR661ICQ_1
1317	20	33791039	33791079	clipper	938	+	PUM2_K562_ENCSR661ICQ_1
1318	20	35049960	35050000	clipper	233	-	PUM2_K562_ENCSR661ICQ_1
1319	20	35650134	35650174	clipper	488	-	PUM2_K562_ENCSR661ICQ_1
1320	20	35703893	35703934	pureclip,rcrunch_crosslink	373,974	-	PUM2_K562_ENCSR661ICQ_1
1321	20	35704441	35704481	rcrunch_crosslink	910	-	PUM2_K562_ENCSR661ICQ_1
1322	20	36045887	36045927	pureclip	426	-	PUM2_K562_ENCSR661ICQ_1
1323	20	36046821	36046862	pureclip,rcrunch_crosslink	70,724	-	PUM2_K562_ENCSR661ICQ_1
1324	20	36047340	36047380	rcrunch_crosslink	287	-	PUM2_K562_ENCSR661ICQ_1
1325	20	36047650	36047706	clipper,pureclip,rcrunch_crosslink	717,61,20	-	PUM2_K562_ENCSR661ICQ_1
1326	20	36047972	36048049	clipper,pureclip,rcrunch_crosslink	324,490,18	-	PUM2_K562_ENCSR661ICQ_1
1327	20	36048169	36048209	rcrunch_crosslink	492	-	PUM2_K562_ENCSR661ICQ_1
1328	20	36048216	36048372	clipper,pureclip,pureclip,rcrunch_crosslink	69,344,5,0	-	PUM2_K562_ENCSR661ICQ_1
1329	20	36048463	36048503	rcrunch_crosslink	505	-	PUM2_K562_ENCSR661ICQ_1
1330	20	36048579	36048621	pureclip,rcrunch_crosslink	101,653	-	PUM2_K562_ENCSR661ICQ_1
1331	20	36048795	36048835	pureclip	134	-	PUM2_K562_ENCSR661ICQ_1
1332	20	36048864	36048904	rcrunch_crosslink,pureclip	10,62	-	PUM2_K562_ENCSR661ICQ_1
1333	20	36049097	36049139	pureclip,rcrunch_crosslink	327,472	-	PUM2_K562_ENCSR661ICQ_1
1334	20	36049331	36049413	clipper,pureclip,rcrunch_crosslink	53,53,145	-	PUM2_K562_ENCSR661ICQ_1
1335	20	36049468	36049571	clipper,pureclip,rcrunch_crosslink	48,28,1	-	PUM2_K562_ENCSR661ICQ_1
1336	20	36049653	36049723	clipper,pureclip,rcrunch_crosslink	134,50,5	-	PUM2_K562_ENCSR661ICQ_1
1337	20	36049727	36049767	pureclip	736	-	PUM2_K562_ENCSR661ICQ_1
1338	20	36050029	36050070	pureclip,rcrunch_crosslink	399,815	-	PUM2_K562_ENCSR661ICQ_1
1339	20	36050075	36050115	rcrunch_crosslink	920	-	PUM2_K562_ENCSR661ICQ_1
1340	20	36050721	36050761	rcrunch_crosslink	971	-	PUM2_K562_ENCSR661ICQ_1
1341	20	36777465	36777505	clipper	654	-	PUM2_K562_ENCSR661ICQ_1
1342	20	36783805	36783845	rcrunch_crosslink	503	-	PUM2_K562_ENCSR661ICQ_1
1343	20	36890297	36890337	clipper	480	-	PUM2_K562_ENCSR661ICQ_1
1344	20	37767988	37768028	clipper	937	+	PUM2_K562_ENCSR661ICQ_1
1345	20	38772100	38772140	clipper	935	+	PUM2_K562_ENCSR661ICQ_1
1346	20	45075544	45075584	pureclip	552	+	PUM2_K562_ENCSR661ICQ_1
1347	20	45075585	45075625	omniclip	825	+	PUM2_K562_ENCSR661ICQ_1
1348	20	45947910	45947984	rcrunch_crosslink,omniclip	705,463	+	PUM2_K562_ENCSR661ICQ_1
1349	20	46366195	46366235	clipper	650	-	PUM2_K562_ENCSR661ICQ_1
1350	20	47209521	47209561	omniclip	92	-	PUM2_K562_ENCSR661ICQ_1
1351	20	47209562	47209602	rcrunch_crosslink	322	-	PUM2_K562_ENCSR661ICQ_1
1352	20	47210478	47210575	clipper,rcrunch_crosslink,omniclip,clipper	218,91,97,739	-	PUM2_K562_ENCSR661ICQ_1
1353	20	47654450	47654490	omniclip	457	+	PUM2_K562_ENCSR661ICQ_1
1354	20	49036634	49036674	clipper	648	+	PUM2_K562_ENCSR661ICQ_1
1355	20	49089320	49089371	rcrunch_crosslink,omniclip	774,645	+	PUM2_K562_ENCSR661ICQ_1
1356	20	49633001	49633041	clipper	933	-	PUM2_K562_ENCSR661ICQ_1
1357	20	49635662	49635702	rcrunch_crosslink	969	-	PUM2_K562_ENCSR661ICQ_1
1358	20	49953284	49953324	clipper	646	+	PUM2_K562_ENCSR661ICQ_1
1359	20	50124192	50124241	omniclip,clipper	466,746	-	PUM2_K562_ENCSR661ICQ_1
1360	20	50124282	50124322	rcrunch_crosslink	376	-	PUM2_K562_ENCSR661ICQ_1
1361	20	50192554	50192635	rcrunch_crosslink,pureclip,clipper,omniclip	51,120,342,201	+	PUM2_K562_ENCSR661ICQ_1
1362	20	50584357	50584397	rcrunch_crosslink,omniclip	539,556	+	PUM2_K562_ENCSR661ICQ_1
1363	20	50890883	50890957	omniclip,rcrunch_crosslink	548,940	-	PUM2_K562_ENCSR661ICQ_1
1364	20	52151826	52151866	clipper	168	-	PUM2_K562_ENCSR661ICQ_1
1365	20	52151869	52151909	clipper	88	-	PUM2_K562_ENCSR661ICQ_1
1366	20	53567608	53567648	omniclip	549	-	PUM2_K562_ENCSR661ICQ_1
1367	20	53568855	53568928	omniclip,rcrunch_crosslink	428,425	-	PUM2_K562_ENCSR661ICQ_1
1368	20	53569137	53569177	omniclip	883	-	PUM2_K562_ENCSR661ICQ_1
1369	20	58995648	58995695	omniclip,rcrunch_crosslink	739,565	-	PUM2_K562_ENCSR661ICQ_1
1370	20	59033632	59033672	pureclip	512	-	PUM2_K562_ENCSR661ICQ_1
1371	20	61975263	61975303	clipper	222	-	PUM2_K562_ENCSR661ICQ_1
1372	20	62146967	62147007	clipper	928	+	PUM2_K562_ENCSR661ICQ_1
1373	20	62181706	62181746	omniclip	791	+	PUM2_K562_ENCSR661ICQ_1
1374	20	62388440	62388480	pureclip	908	+	PUM2_K562_ENCSR661ICQ_1
1375	20	62800245	62800285	clipper	533	+	PUM2_K562_ENCSR661ICQ_1
1376	20	62800350	62800390	clipper	466	+	PUM2_K562_ENCSR661ICQ_1
1377	20	62813881	62813957	pureclip,omniclip	451,783	+	PUM2_K562_ENCSR661ICQ_1
1378	20	63588418	63588458	clipper	927	-	PUM2_K562_ENCSR661ICQ_1
1379	21	8218629	8218669	pureclip	23	+	PUM2_K562_ENCSR661ICQ_1
1380	21	8218723	8218763	pureclip	10	+	PUM2_K562_ENCSR661ICQ_1
1381	21	8397601	8397641	pureclip	218	+	PUM2_K562_ENCSR661ICQ_1
1382	21	8401742	8401833	pureclip,clipper	27,61	+	PUM2_K562_ENCSR661ICQ_1
1383	21	8434126	8434166	pureclip	177	+	PUM2_K562_ENCSR661ICQ_1
1384	21	8434846	8434904	pureclip	309	+	PUM2_K562_ENCSR661ICQ_1
1385	21	8441169	8441209	pureclip	42	+	PUM2_K562_ENCSR661ICQ_1
1386	21	8442323	8442374	pureclip	80	+	PUM2_K562_ENCSR661ICQ_1
1387	21	8442521	8442561	pureclip	732	+	PUM2_K562_ENCSR661ICQ_1
1388	21	8442995	8443035	pureclip	897	+	PUM2_K562_ENCSR661ICQ_1
1389	21	8443132	8443172	pureclip	43	+	PUM2_K562_ENCSR661ICQ_1
1390	21	8443179	8443219	pureclip	85	+	PUM2_K562_ENCSR661ICQ_1
1391	21	8443264	8443304	pureclip	1	+	PUM2_K562_ENCSR661ICQ_1
1392	21	14485288	14485328	omniclip	149	-	PUM2_K562_ENCSR661ICQ_1
1393	21	14485358	14485398	rcrunch_crosslink	185	-	PUM2_K562_ENCSR661ICQ_1
1394	21	14485700	14485777	omniclip,rcrunch_crosslink	337,761	-	PUM2_K562_ENCSR661ICQ_1
1395	21	14961803	14961893	clipper,omniclip,rcrunch_crosslink,clipper	108,82,114,642	-	PUM2_K562_ENCSR661ICQ_1
1396	21	18725284	18725324	clipper	926	-	PUM2_K562_ENCSR661ICQ_1
1397	21	29326102	29326142	rcrunch_crosslink	569	+	PUM2_K562_ENCSR661ICQ_1
1398	21	29326154	29326194	omniclip	609	+	PUM2_K562_ENCSR661ICQ_1
1399	21	31671290	31671347	omniclip,clipper,rcrunch_crosslink	166,924,156	-	PUM2_K562_ENCSR661ICQ_1
1400	21	32628794	32628834	clipper	462	-	PUM2_K562_ENCSR661ICQ_1
1401	21	32629583	32629623	clipper	922	-	PUM2_K562_ENCSR661ICQ_1
1402	21	33437362	33437481	clipper,omniclip,rcrunch_crosslink,clipper	529,156,175,81	+	PUM2_K562_ENCSR661ICQ_1
1403	21	33560599	33560639	clipper	527	+	PUM2_K562_ENCSR661ICQ_1
1404	21	33576587	33576667	rcrunch_crosslink,omniclip	360,534	+	PUM2_K562_ENCSR661ICQ_1
1405	21	36375355	36375413	pureclip,rcrunch_crosslink,omniclip	254,261,312	+	PUM2_K562_ENCSR661ICQ_1
1406	21	36375529	36375598	pureclip,rcrunch_crosslink,clipper,omniclip	246,246,407,111	+	PUM2_K562_ENCSR661ICQ_1
1407	21	36376417	36376457	omniclip	901	+	PUM2_K562_ENCSR661ICQ_1
1408	21	37515023	37515095	rcrunch_crosslink,omniclip	367,452	+	PUM2_K562_ENCSR661ICQ_1
1409	21	38156405	38156486	pureclip,rcrunch_crosslink,omniclip	774,578,370	+	PUM2_K562_ENCSR661ICQ_1
1410	21	38823620	38823700	rcrunch_crosslink,clipper,omniclip	893,278,628	+	PUM2_K562_ENCSR661ICQ_1
1411	21	44805665	44805723	omniclip,rcrunch_crosslink	731,599	-	PUM2_K562_ENCSR661ICQ_1
1412	21	46569380	46569420	clipper	328	+	PUM2_K562_ENCSR661ICQ_1
1413	22	16614974	16615014	pureclip	307	+	PUM2_K562_ENCSR661ICQ_1
1414	22	17592533	17592573	pureclip	712	-	PUM2_K562_ENCSR661ICQ_1
1415	22	17728233	17728273	rcrunch_crosslink	600	+	PUM2_K562_ENCSR661ICQ_1
1416	22	17728279	17728319	omniclip	896	+	PUM2_K562_ENCSR661ICQ_1
1417	22	19330733	19330810	omniclip,pureclip,rcrunch_crosslink	535,493,604	-	PUM2_K562_ENCSR661ICQ_1
1418	22	19330884	19330962	omniclip,rcrunch_crosslink	809,676	-	PUM2_K562_ENCSR661ICQ_1
1419	22	19356345	19356385	clipper	897	-	PUM2_K562_ENCSR661ICQ_1
1420	22	19767229	19767310	rcrunch_crosslink,clipper,omniclip	39,80,37	+	PUM2_K562_ENCSR661ICQ_1
1421	22	20241635	20241689	omniclip,clipper,rcrunch_crosslink	578,554,692	-	PUM2_K562_ENCSR661ICQ_1
1422	22	20586844	20586920	pureclip,omniclip	229,769	+	PUM2_K562_ENCSR661ICQ_1
1423	22	20888473	20888536	rcrunch_crosslink,omniclip	793,656	+	PUM2_K562_ENCSR661ICQ_1
1424	22	20950000	20950068	pureclip,omniclip	235,294	+	PUM2_K562_ENCSR661ICQ_1
1425	22	20950409	20950449	pureclip	240	+	PUM2_K562_ENCSR661ICQ_1
1426	22	20950568	20950608	pureclip	128	+	PUM2_K562_ENCSR661ICQ_1
1427	22	20953506	20953546	pureclip	905	+	PUM2_K562_ENCSR661ICQ_1
1428	22	20953636	20953676	pureclip	598	+	PUM2_K562_ENCSR661ICQ_1
1429	22	21451286	21451364	pureclip,rcrunch_crosslink,omniclip	260,308,690	+	PUM2_K562_ENCSR661ICQ_1
1430	22	21760941	21760981	pureclip	711	-	PUM2_K562_ENCSR661ICQ_1
1431	22	21806016	21806056	pureclip	122	-	PUM2_K562_ENCSR661ICQ_1
1432	22	21920355	21920395	pureclip	499	-	PUM2_K562_ENCSR661ICQ_1
1433	22	23238761	23238801	clipper	896	+	PUM2_K562_ENCSR661ICQ_1
1434	22	26524281	26524321	pureclip	717	-	PUM2_K562_ENCSR661ICQ_1
1435	22	27853412	27853465	clipper,pureclip,rcrunch_crosslink,omniclip	332,734,101,126	-	PUM2_K562_ENCSR661ICQ_1
1436	22	27853486	27853526	clipper	752	-	PUM2_K562_ENCSR661ICQ_1
1437	22	29694340	29694380	clipper	872	+	PUM2_K562_ENCSR661ICQ_1
1438	22	30975822	30975862	clipper	553	+	PUM2_K562_ENCSR661ICQ_1
1439	22	31439503	31439543	clipper	707	-	PUM2_K562_ENCSR661ICQ_1
1440	22	31439646	31439686	clipper	190	-	PUM2_K562_ENCSR661ICQ_1
1441	22	35293816	35293856	clipper	871	+	PUM2_K562_ENCSR661ICQ_1
1442	22	35295594	35295662	rcrunch_crosslink,omniclip	789,708	+	PUM2_K562_ENCSR661ICQ_1
1443	22	35295715	35295755	clipper	870	+	PUM2_K562_ENCSR661ICQ_1
1444	22	38290727	38290767	omniclip	859	-	PUM2_K562_ENCSR661ICQ_1
1445	22	38290790	38290830	rcrunch_crosslink	659	-	PUM2_K562_ENCSR661ICQ_1
1446	22	38483527	38483588	omniclip,pureclip,rcrunch_crosslink	494,385,203	-	PUM2_K562_ENCSR661ICQ_1
1447	22	38735000	38735146	clipper,omniclip,pureclip,rcrunch_crosslink,clipper	1,182,274,391,191	-	PUM2_K562_ENCSR661ICQ_1
1448	22	38735984	38736029	omniclip,clipper,rcrunch_crosslink	198,685,277	-	PUM2_K562_ENCSR661ICQ_1
1449	22	38818584	38818624	clipper	868	-	PUM2_K562_ENCSR661ICQ_1
1450	22	39317572	39317612	pureclip	550	-	PUM2_K562_ENCSR661ICQ_1
1451	22	39319075	39319115	pureclip	410	-	PUM2_K562_ENCSR661ICQ_1
1452	22	39490722	39490762	clipper	633	+	PUM2_K562_ENCSR661ICQ_1
1453	22	39522589	39522669	pureclip,rcrunch_crosslink,omniclip,clipper	226,475,618,760	+	PUM2_K562_ENCSR661ICQ_1
1454	22	41674832	41674872	omniclip	904	-	PUM2_K562_ENCSR661ICQ_1
1455	22	41674909	41674949	pureclip	345	-	PUM2_K562_ENCSR661ICQ_1
1456	22	41680252	41680300	omniclip,rcrunch_crosslink	570,786	-	PUM2_K562_ENCSR661ICQ_1
1457	22	41906636	41906716	rcrunch_crosslink,omniclip	832,622	+	PUM2_K562_ENCSR661ICQ_1
1458	22	41907103	41907176	pureclip,rcrunch_crosslink,omniclip	295,752,640	+	PUM2_K562_ENCSR661ICQ_1
1459	22	42618954	42619030	omniclip,pureclip,rcrunch_crosslink	473,298,564	-	PUM2_K562_ENCSR661ICQ_1
1460	22	42870450	42870490	clipper	700	-	PUM2_K562_ENCSR661ICQ_1
1461	22	46679600	46679640	rcrunch_crosslink	896	+	PUM2_K562_ENCSR661ICQ_1
1462	22	49774179	49774261	clipper,omniclip,pureclip,rcrunch_crosslink	27,130,217,148	-	PUM2_K562_ENCSR661ICQ_1
1463	3	4983838	4983886	rcrunch_crosslink,omniclip	766,899	+	PUM2_K562_ENCSR661ICQ_1
1464	3	4984736	4984776	pureclip	845	+	PUM2_K562_ENCSR661ICQ_1
1465	3	4984916	4984957	pureclip,rcrunch_crosslink	115,24	+	PUM2_K562_ENCSR661ICQ_1
1466	3	4984963	4985003	clipper	274	+	PUM2_K562_ENCSR661ICQ_1
1467	3	4985020	4985124	pureclip,clipper,rcrunch_crosslink,omniclip,clipper	194,493,6,15,33	+	PUM2_K562_ENCSR661ICQ_1
1468	3	5179989	5180029	pureclip	331	+	PUM2_K562_ENCSR661ICQ_1
1469	3	5180620	5180710	clipper,pureclip,rcrunch_crosslink,omniclip,clipper	420,303,427,162,697	+	PUM2_K562_ENCSR661ICQ_1
1470	3	9385617	9385676	clipper,omniclip	549,850	+	PUM2_K562_ENCSR661ICQ_1
1471	3	9477994	9478034	pureclip	672	+	PUM2_K562_ENCSR661ICQ_1
1472	3	9747752	9747871	clipper,rcrunch_crosslink,pureclip,omniclip	45,566,676,176	+	PUM2_K562_ENCSR661ICQ_1
1473	3	10301067	10301107	pureclip	865	-	PUM2_K562_ENCSR661ICQ_1
1474	3	11556148	11556188	clipper	419	-	PUM2_K562_ENCSR661ICQ_1
1475	3	12836022	12836062	clipper	745	-	PUM2_K562_ENCSR661ICQ_1
1476	3	13316255	13316311	omniclip,clipper,rcrunch_crosslink	451,515,413	-	PUM2_K562_ENCSR661ICQ_1
1477	3	15008659	15008699	clipper	867	+	PUM2_K562_ENCSR661ICQ_1
1478	3	15047049	15047112	rcrunch_crosslink,omniclip,clipper	151,186,667	+	PUM2_K562_ENCSR661ICQ_1
1479	3	15251460	15251536	rcrunch_crosslink,omniclip	543,572	+	PUM2_K562_ENCSR661ICQ_1
1480	3	15668622	15668662	omniclip	802	-	PUM2_K562_ENCSR661ICQ_1
1481	3	15668722	15668762	rcrunch_crosslink	709	-	PUM2_K562_ENCSR661ICQ_1
1482	3	17552455	17552495	clipper	661	-	PUM2_K562_ENCSR661ICQ_1
1483	3	23919690	23919730	pureclip	377	+	PUM2_K562_ENCSR661ICQ_1
1484	3	24118239	24118279	clipper	496	-	PUM2_K562_ENCSR661ICQ_1
1485	3	24118290	24118330	clipper	866	-	PUM2_K562_ENCSR661ICQ_1
1486	3	32713235	32713311	pureclip,rcrunch_crosslink,omniclip	576,343,427	+	PUM2_K562_ENCSR661ICQ_1
1487	3	33498278	33498318	omniclip	543	-	PUM2_K562_ENCSR661ICQ_1
1488	3	37053237	37053277	rcrunch_crosslink	797	-	PUM2_K562_ENCSR661ICQ_1
1489	3	37366630	37366709	pureclip,rcrunch_crosslink,omniclip	704,458,639	+	PUM2_K562_ENCSR661ICQ_1
1490	3	38255297	38255337	rcrunch_crosslink	925	+	PUM2_K562_ENCSR661ICQ_1
1491	3	38492294	38492389	omniclip,pureclip,clipper	950,645,439	+	PUM2_K562_ENCSR661ICQ_1
1492	3	39094884	39094958	pureclip,rcrunch_crosslink,omniclip	650,583,838	+	PUM2_K562_ENCSR661ICQ_1
1493	3	39142980	39143020	pureclip	430	-	PUM2_K562_ENCSR661ICQ_1
1494	3	40457947	40457987	pureclip	172	+	PUM2_K562_ENCSR661ICQ_1
1495	3	41240155	41240215	pureclip,omniclip	424,626	+	PUM2_K562_ENCSR661ICQ_1
1496	3	42223896	42223967	rcrunch_crosslink,clipper,omniclip	383,334,322	+	PUM2_K562_ENCSR661ICQ_1
1497	3	42594635	42594714	rcrunch_crosslink,omniclip	608,636	+	PUM2_K562_ENCSR661ICQ_1
1498	3	42603295	42603335	pureclip	744	+	PUM2_K562_ENCSR661ICQ_1
1499	3	43350417	43350457	clipper	712	+	PUM2_K562_ENCSR661ICQ_1
1500	3	43350673	43350713	rcrunch_crosslink	533	+	PUM2_K562_ENCSR661ICQ_1
1501	3	45011407	45011447	omniclip	860	+	PUM2_K562_ENCSR661ICQ_1
1502	3	45500476	45500516	clipper	528	+	PUM2_K562_ENCSR661ICQ_1
1503	3	46921786	46921860	omniclip,clipper,rcrunch_crosslink	45,15,45	-	PUM2_K562_ENCSR661ICQ_1
1504	3	47016516	47016591	clipper,omniclip,rcrunch_crosslink,pureclip	20,132,141,727	-	PUM2_K562_ENCSR661ICQ_1
1505	3	47016642	47016682	rcrunch_crosslink	892	-	PUM2_K562_ENCSR661ICQ_1
1506	3	48673892	48673932	clipper	709	-	PUM2_K562_ENCSR661ICQ_1
1507	3	49026812	49026894	clipper,omniclip,pureclip,rcrunch_crosslink	260,106,127,75	-	PUM2_K562_ENCSR661ICQ_1
1508	3	50118819	50118893	rcrunch_crosslink,omniclip	899,821	+	PUM2_K562_ENCSR661ICQ_1
1509	3	50325057	50325097	clipper	291	-	PUM2_K562_ENCSR661ICQ_1
1510	3	51389150	51389228	pureclip,omniclip	205,784	+	PUM2_K562_ENCSR661ICQ_1
1511	3	51993614	51993654	clipper	230	-	PUM2_K562_ENCSR661ICQ_1
1512	3	52048956	52048996	clipper	862	-	PUM2_K562_ENCSR661ICQ_1
1513	3	52256484	52256565	omniclip,clipper,rcrunch_crosslink	315,740,338	-	PUM2_K562_ENCSR661ICQ_1
1514	3	52401044	52401095	clipper,omniclip	343,75	-	PUM2_K562_ENCSR661ICQ_1
1515	3	52401109	52401162	clipper,rcrunch_crosslink,pureclip	38,53,692	-	PUM2_K562_ENCSR661ICQ_1
1516	3	52694497	52694537	clipper	672	-	PUM2_K562_ENCSR661ICQ_1
1517	3	53192557	53192597	clipper	484	+	PUM2_K562_ENCSR661ICQ_1
1518	3	70956202	70956242	clipper	861	-	PUM2_K562_ENCSR661ICQ_1
1519	3	73065776	73065816	rcrunch_crosslink	784	+	PUM2_K562_ENCSR661ICQ_1
1520	3	73067921	73067961	pureclip	879	+	PUM2_K562_ENCSR661ICQ_1
1521	3	88028440	88028480	pureclip	826	-	PUM2_K562_ENCSR661ICQ_1
1522	3	88055302	88055369	omniclip,pureclip,rcrunch_crosslink	682,856,606	-	PUM2_K562_ENCSR661ICQ_1
1523	3	100364702	100364782	omniclip,rcrunch_crosslink	293,461	-	PUM2_K562_ENCSR661ICQ_1
1524	3	100713640	100713685	pureclip,omniclip	854,908	+	PUM2_K562_ENCSR661ICQ_1
1525	3	101593555	101593595	pureclip	486	+	PUM2_K562_ENCSR661ICQ_1
1526	3	101594098	101594138	rcrunch_crosslink	926	+	PUM2_K562_ENCSR661ICQ_1
1527	3	101594145	101594185	omniclip	509	+	PUM2_K562_ENCSR661ICQ_1
1528	3	119822351	119822391	clipper	860	-	PUM2_K562_ENCSR661ICQ_1
1529	3	120689577	120689617	omniclip	756	-	PUM2_K562_ENCSR661ICQ_1
1530	3	125517022	125517062	pureclip	203	+	PUM2_K562_ENCSR661ICQ_1
1531	3	127037300	127037340	clipper	858	+	PUM2_K562_ENCSR661ICQ_1
1532	3	128479761	128479807	clipper,omniclip	530,183	-	PUM2_K562_ENCSR661ICQ_1
1533	3	128479821	128479861	rcrunch_crosslink	90	-	PUM2_K562_ENCSR661ICQ_1
1534	3	128797961	128798001	clipper	629	+	PUM2_K562_ENCSR661ICQ_1
1535	3	129170382	129170424	pureclip,rcrunch_crosslink	249,546	-	PUM2_K562_ENCSR661ICQ_1
1536	3	133600697	133600832	clipper,pureclip,omniclip,rcrunch_crosslink	263,864,329,821	-	PUM2_K562_ENCSR661ICQ_1
1537	3	133828521	133828561	omniclip	926	-	PUM2_K562_ENCSR661ICQ_1
1538	3	138655024	138655103	omniclip,rcrunch_crosslink	493,605	-	PUM2_K562_ENCSR661ICQ_1
1539	3	140979787	140979827	rcrunch_crosslink	239	+	PUM2_K562_ENCSR661ICQ_1
1540	3	140979828	140979877	omniclip,clipper	227,401	+	PUM2_K562_ENCSR661ICQ_1
1541	3	141925971	141926051	rcrunch_crosslink,omniclip	536,378	+	PUM2_K562_ENCSR661ICQ_1
1542	3	143060091	143060131	rcrunch_crosslink	870	+	PUM2_K562_ENCSR661ICQ_1
1543	3	149030362	149030402	pureclip	925	-	PUM2_K562_ENCSR661ICQ_1
1544	3	149740830	149740870	omniclip	752	-	PUM2_K562_ENCSR661ICQ_1
1545	3	149740874	149740914	rcrunch_crosslink	744	-	PUM2_K562_ENCSR661ICQ_1
1546	3	149962007	149962047	clipper	616	+	PUM2_K562_ENCSR661ICQ_1
1547	3	150459256	150459296	rcrunch_crosslink	139	+	PUM2_K562_ENCSR661ICQ_1
1548	3	150459310	150459354	clipper,omniclip	517,303	+	PUM2_K562_ENCSR661ICQ_1
1549	3	150459980	150460020	rcrunch_crosslink	934	+	PUM2_K562_ENCSR661ICQ_1
1550	3	150543130	150543170	pureclip	459	-	PUM2_K562_ENCSR661ICQ_1
1551	3	152462565	152462605	pureclip	500	+	PUM2_K562_ENCSR661ICQ_1
1552	3	152464514	152464554	pureclip	148	+	PUM2_K562_ENCSR661ICQ_1
1553	3	152464769	152464847	rcrunch_crosslink,omniclip	706,251	+	PUM2_K562_ENCSR661ICQ_1
1554	3	152465645	152465685	pureclip	758	+	PUM2_K562_ENCSR661ICQ_1
1555	3	152839957	152839997	rcrunch_crosslink	811	+	PUM2_K562_ENCSR661ICQ_1
1556	3	160404602	160404642	clipper	266	+	PUM2_K562_ENCSR661ICQ_1
1557	3	160497198	160497275	clipper,rcrunch_crosslink	857,907	-	PUM2_K562_ENCSR661ICQ_1
1558	3	160515078	160515130	pureclip	449	-	PUM2_K562_ENCSR661ICQ_1
1559	3	167684236	167684314	omniclip,rcrunch_crosslink	257,420	-	PUM2_K562_ENCSR661ICQ_1
1560	3	168008792	168008832	omniclip	80	-	PUM2_K562_ENCSR661ICQ_1
1561	3	168008834	168008874	rcrunch_crosslink	49	-	PUM2_K562_ENCSR661ICQ_1
1562	3	170396712	170396752	rcrunch_crosslink	738	+	PUM2_K562_ENCSR661ICQ_1
1563	3	170396756	170396796	omniclip	854	+	PUM2_K562_ENCSR661ICQ_1
1564	3	172399041	172399081	omniclip	890	+	PUM2_K562_ENCSR661ICQ_1
1565	3	172400530	172400570	rcrunch_crosslink	690	+	PUM2_K562_ENCSR661ICQ_1
1566	3	172400581	172400621	omniclip	872	+	PUM2_K562_ENCSR661ICQ_1
1567	3	177025430	177025482	omniclip,pureclip,rcrunch_crosslink	249,342,416	-	PUM2_K562_ENCSR661ICQ_1
1568	3	179333712	179333752	rcrunch_crosslink	325	+	PUM2_K562_ENCSR661ICQ_1
1569	3	179333753	179333793	omniclip	434	+	PUM2_K562_ENCSR661ICQ_1
1570	3	179333922	179333962	rcrunch_crosslink	806	+	PUM2_K562_ENCSR661ICQ_1
1571	3	179333978	179334018	omniclip	455	+	PUM2_K562_ENCSR661ICQ_1
1572	3	179393042	179393082	clipper	115	+	PUM2_K562_ENCSR661ICQ_1
1573	3	179624344	179624414	rcrunch_crosslink,pureclip,omniclip	443,45,235	+	PUM2_K562_ENCSR661ICQ_1
1574	3	180976874	180976942	rcrunch_crosslink,omniclip	824,940	+	PUM2_K562_ENCSR661ICQ_1
1575	3	181822960	181823010	pureclip	139	-	PUM2_K562_ENCSR661ICQ_1
1576	3	182819451	182819491	clipper	592	+	PUM2_K562_ENCSR661ICQ_1
1577	3	183679521	183679561	pureclip	609	+	PUM2_K562_ENCSR661ICQ_1
1578	3	183682925	183682965	pureclip	773	+	PUM2_K562_ENCSR661ICQ_1
1579	3	184346271	184346311	clipper	856	-	PUM2_K562_ENCSR661ICQ_1
1580	3	184366720	184366777	rcrunch_crosslink,omniclip	654,503	+	PUM2_K562_ENCSR661ICQ_1
1581	3	184368485	184368552	omniclip,rcrunch_crosslink	831,667	+	PUM2_K562_ENCSR661ICQ_1
1582	3	184914983	184915023	clipper	90	+	PUM2_K562_ENCSR661ICQ_1
1583	3	185923801	185923841	pureclip	443	-	PUM2_K562_ENCSR661ICQ_1
1584	3	186047491	186047531	clipper	259	-	PUM2_K562_ENCSR661ICQ_1
1585	3	186047546	186047620	omniclip,clipper,rcrunch_crosslink	424,874,390	-	PUM2_K562_ENCSR661ICQ_1
1586	3	186789733	186789773	pureclip	633	+	PUM2_K562_ENCSR661ICQ_1
1587	3	186789923	186789979	omniclip,clipper	439,436	-	PUM2_K562_ENCSR661ICQ_1
1588	3	186789989	186790029	rcrunch_crosslink	346	-	PUM2_K562_ENCSR661ICQ_1
1589	3	193697315	193697355	rcrunch_crosslink	532	+	PUM2_K562_ENCSR661ICQ_1
1590	3	193697380	193697420	omniclip	611	+	PUM2_K562_ENCSR661ICQ_1
1591	3	194138387	194138439	clipper,omniclip	317,366	+	PUM2_K562_ENCSR661ICQ_1
1592	3	194138448	194138488	rcrunch_crosslink	223	+	PUM2_K562_ENCSR661ICQ_1
1593	3	194402695	194402777	clipper,omniclip,pureclip,rcrunch_crosslink	9,362,439,389	-	PUM2_K562_ENCSR661ICQ_1
1594	3	194402887	194402927	pureclip	857	-	PUM2_K562_ENCSR661ICQ_1
1595	3	194402991	194403054	omniclip,pureclip,rcrunch_crosslink	400,230,671	-	PUM2_K562_ENCSR661ICQ_1
1596	3	196050077	196050117	pureclip	723	-	PUM2_K562_ENCSR661ICQ_1
1597	3	196347682	196347722	clipper	737	-	PUM2_K562_ENCSR661ICQ_1
1598	3	197783790	197783830	pureclip	614	+	PUM2_K562_ENCSR661ICQ_1
1599	3	197951247	197951325	pureclip,rcrunch_crosslink,clipper,omniclip	9,58,397,118	+	PUM2_K562_ENCSR661ICQ_1
1600	3	197953982	197954022	omniclip	136	+	PUM2_K562_ENCSR661ICQ_1
1601	4	68023	68063	pureclip	276	+	PUM2_K562_ENCSR661ICQ_1
1602	4	1692992	1693053	omniclip,pureclip	892,293	-	PUM2_K562_ENCSR661ICQ_1
1603	4	1693377	1693417	pureclip	643	-	PUM2_K562_ENCSR661ICQ_1
1604	4	1711826	1711866	clipper	894	-	PUM2_K562_ENCSR661ICQ_1
1605	4	1807780	1807820	rcrunch_crosslink	937	+	PUM2_K562_ENCSR661ICQ_1
1606	4	1807845	1807885	clipper	83	+	PUM2_K562_ENCSR661ICQ_1
1607	4	1808027	1808105	rcrunch_crosslink,omniclip	628,734	+	PUM2_K562_ENCSR661ICQ_1
1608	4	1982784	1982824	clipper	491	-	PUM2_K562_ENCSR661ICQ_1
1609	4	4236125	4236165	clipper	524	-	PUM2_K562_ENCSR661ICQ_1
1610	4	6708115	6708155	pureclip	396	-	PUM2_K562_ENCSR661ICQ_1
1611	4	7031554	7031594	clipper	893	+	PUM2_K562_ENCSR661ICQ_1
1612	4	7031847	7031887	clipper	98	+	PUM2_K562_ENCSR661ICQ_1
1613	4	7032287	7032403	clipper,rcrunch_crosslink,clipper,omniclip	34,64,199,81	+	PUM2_K562_ENCSR661ICQ_1
1614	4	7582574	7582614	pureclip	719	+	PUM2_K562_ENCSR661ICQ_1
1615	4	13368172	13368212	omniclip	692	-	PUM2_K562_ENCSR661ICQ_1
1616	4	13368215	13368255	pureclip	767	-	PUM2_K562_ENCSR661ICQ_1
1617	4	17624320	17624360	pureclip	138	+	PUM2_K562_ENCSR661ICQ_1
1618	4	25418415	25418455	clipper	891	+	PUM2_K562_ENCSR661ICQ_1
1619	4	25854930	25854987	clipper	890	-	PUM2_K562_ENCSR661ICQ_1
1620	4	26432962	26433002	omniclip	824	+	PUM2_K562_ENCSR661ICQ_1
1621	4	38697522	38697562	pureclip	403	+	PUM2_K562_ENCSR661ICQ_1
1622	4	39288242	39288282	clipper	468	-	PUM2_K562_ENCSR661ICQ_1
1623	4	39454524	39454564	pureclip	216	-	PUM2_K562_ENCSR661ICQ_1
1624	4	39457596	39457636	pureclip	75	-	PUM2_K562_ENCSR661ICQ_1
1625	4	39778577	39778647	omniclip,pureclip,rcrunch_crosslink	203,571,251	+	PUM2_K562_ENCSR661ICQ_1
1626	4	39823007	39823047	clipper	283	-	PUM2_K562_ENCSR661ICQ_1
1627	4	48534527	48534567	clipper	889	-	PUM2_K562_ENCSR661ICQ_1
1628	4	49709712	49709752	pureclip	371	+	PUM2_K562_ENCSR661ICQ_1
1629	4	55425482	55425522	pureclip	693	+	PUM2_K562_ENCSR661ICQ_1
1630	4	56031713	56031753	clipper	158	+	PUM2_K562_ENCSR661ICQ_1
1631	4	56935439	56935479	pureclip	743	+	PUM2_K562_ENCSR661ICQ_1
1632	4	67472545	67472619	omniclip,rcrunch_crosslink	453,864	-	PUM2_K562_ENCSR661ICQ_1
1633	4	70984269	70984309	omniclip	481	+	PUM2_K562_ENCSR661ICQ_1
1634	4	71023550	71023590	clipper	887	+	PUM2_K562_ENCSR661ICQ_1
1635	4	71030206	71030265	rcrunch_crosslink,omniclip	275,200	+	PUM2_K562_ENCSR661ICQ_1
1636	4	71030293	71030333	pureclip	860	+	PUM2_K562_ENCSR661ICQ_1
1637	4	75950217	75950257	clipper	325	-	PUM2_K562_ENCSR661ICQ_1
1638	4	77047534	77047574	pureclip	359	-	PUM2_K562_ENCSR661ICQ_1
1639	4	77167004	77167044	rcrunch_crosslink	783	+	PUM2_K562_ENCSR661ICQ_1
1640	4	77167045	77167085	omniclip	879	+	PUM2_K562_ENCSR661ICQ_1
1641	4	77720294	77720334	omniclip	894	-	PUM2_K562_ENCSR661ICQ_1
1642	4	77720368	77720408	rcrunch_crosslink	967	-	PUM2_K562_ENCSR661ICQ_1
1643	4	82424742	82424786	omniclip,rcrunch_crosslink	243,218	-	PUM2_K562_ENCSR661ICQ_1
1644	4	82926144	82926184	clipper,omniclip	139,148	-	PUM2_K562_ENCSR661ICQ_1
1645	4	82926185	82926258	pureclip,rcrunch_crosslink	528,506	-	PUM2_K562_ENCSR661ICQ_1
1646	4	82926434	82926474	omniclip	613	-	PUM2_K562_ENCSR661ICQ_1
1647	4	82926505	82926545	rcrunch_crosslink	718	-	PUM2_K562_ENCSR661ICQ_1
1648	4	83605800	83605840	clipper	525	+	PUM2_K562_ENCSR661ICQ_1
1649	4	88261071	88261111	clipper	457	-	PUM2_K562_ENCSR661ICQ_1
1650	4	88521502	88521566	clipper,omniclip,rcrunch_crosslink	555,323,216	-	PUM2_K562_ENCSR661ICQ_1
1651	4	94289840	94289918	rcrunch_crosslink,omniclip	402,421	+	PUM2_K562_ENCSR661ICQ_1
1652	4	98880075	98880115	omniclip	267	-	PUM2_K562_ENCSR661ICQ_1
1653	4	98880141	98880181	rcrunch_crosslink	286	-	PUM2_K562_ENCSR661ICQ_1
1654	4	99880243	99880283	clipper	895	-	PUM2_K562_ENCSR661ICQ_1
1655	4	102796501	102796541	pureclip	531	-	PUM2_K562_ENCSR661ICQ_1
1656	4	102796727	102796767	pureclip	566	-	PUM2_K562_ENCSR661ICQ_1
1657	4	105279513	105279553	clipper	364	+	PUM2_K562_ENCSR661ICQ_1
1658	4	109540259	109540299	clipper	365	+	PUM2_K562_ENCSR661ICQ_1
1659	4	109824617	109824684	pureclip,omniclip	214,693	+	PUM2_K562_ENCSR661ICQ_1
1660	4	112269928	112269988	clipper,omniclip	379,833	+	PUM2_K562_ENCSR661ICQ_1
1661	4	112657464	112657504	clipper	235	+	PUM2_K562_ENCSR661ICQ_1
1662	4	118279724	118279764	rcrunch_crosslink	895	+	PUM2_K562_ENCSR661ICQ_1
1663	4	118722849	118722889	omniclip	918	-	PUM2_K562_ENCSR661ICQ_1
1664	4	118722915	118722955	rcrunch_crosslink	962	-	PUM2_K562_ENCSR661ICQ_1
1665	4	118815535	118815575	pureclip	510	-	PUM2_K562_ENCSR661ICQ_1
1666	4	120059593	120059633	omniclip	936	-	PUM2_K562_ENCSR661ICQ_1
1667	4	121850261	121850301	clipper	886	-	PUM2_K562_ENCSR661ICQ_1
1668	4	124664596	124664636	clipper	386	-	PUM2_K562_ENCSR661ICQ_1
1669	4	127898916	127898979	omniclip,rcrunch_crosslink	916,731	+	PUM2_K562_ENCSR661ICQ_1
1670	4	128270167	128270241	omniclip,rcrunch_crosslink	444,258	-	PUM2_K562_ENCSR661ICQ_1
1671	4	128862389	128862429	clipper	60	+	PUM2_K562_ENCSR661ICQ_1
1672	4	143871283	143871339	omniclip,rcrunch_crosslink,pureclip	409,409,338	-	PUM2_K562_ENCSR661ICQ_1
1673	4	145136108	145136148	clipper	463	-	PUM2_K562_ENCSR661ICQ_1
1674	4	145136657	145136697	rcrunch_crosslink	746	-	PUM2_K562_ENCSR661ICQ_1
1675	4	146256424	146256464	clipper	703	-	PUM2_K562_ENCSR661ICQ_1
1676	4	153414883	153414938	omniclip,rcrunch_crosslink	245,209	+	PUM2_K562_ENCSR661ICQ_1
1677	4	154234255	154234295	clipper	618	-	PUM2_K562_ENCSR661ICQ_1
1678	4	157768035	157768075	pureclip	594	-	PUM2_K562_ENCSR661ICQ_1
1679	4	158668602	158668642	rcrunch_crosslink	133	-	PUM2_K562_ENCSR661ICQ_1
1680	4	158668681	158668726	omniclip,clipper	172,571	-	PUM2_K562_ENCSR661ICQ_1
1681	4	158904889	158904933	clipper,omniclip	24,798	+	PUM2_K562_ENCSR661ICQ_1
1682	4	159359947	159359987	rcrunch_crosslink	950	+	PUM2_K562_ENCSR661ICQ_1
1683	4	173331900	173331979	pureclip	400	-	PUM2_K562_ENCSR661ICQ_1
1684	4	183713405	183713482	rcrunch_crosslink,clipper,omniclip	812,615,923	+	PUM2_K562_ENCSR661ICQ_1
1685	4	184388341	184388411	omniclip,clipper,rcrunch_crosslink	658,390,779	-	PUM2_K562_ENCSR661ICQ_1
1686	4	184627774	184627850	clipper,omniclip,rcrunch_crosslink	718,485,478	-	PUM2_K562_ENCSR661ICQ_1
1687	5	256443	256521	rcrunch_crosslink,pureclip,omniclip	37,47,18	+	PUM2_K562_ENCSR661ICQ_1
1688	5	314607	314687	pureclip,rcrunch_crosslink,omniclip,clipper	228,26,26,124	+	PUM2_K562_ENCSR661ICQ_1
1689	5	1814413	1814473	omniclip,pureclip,rcrunch_crosslink	47,532,28	+	PUM2_K562_ENCSR661ICQ_1
1690	5	1815831	1815880	omniclip,rcrunch_crosslink	596,572	+	PUM2_K562_ENCSR661ICQ_1
1691	5	5490016	5490063	omniclip,clipper	794,506	+	PUM2_K562_ENCSR661ICQ_1
1692	5	5490102	5490142	clipper	532	+	PUM2_K562_ENCSR661ICQ_1
1693	5	10433849	10433919	rcrunch_crosslink,omniclip,clipper	3,0,58	+	PUM2_K562_ENCSR661ICQ_1
1694	5	10433961	10434001	rcrunch_crosslink	471	+	PUM2_K562_ENCSR661ICQ_1
1695	5	10434286	10434366	rcrunch_crosslink,omniclip	695,742	+	PUM2_K562_ENCSR661ICQ_1
1696	5	10434522	10434562	pureclip	527	+	PUM2_K562_ENCSR661ICQ_1
1697	5	10437744	10437824	rcrunch_crosslink,omniclip	855,750	+	PUM2_K562_ENCSR661ICQ_1
1698	5	32125520	32125560	pureclip	277	-	PUM2_K562_ENCSR661ICQ_1
1699	5	32227190	32227233	rcrunch_crosslink,clipper	939,612	-	PUM2_K562_ENCSR661ICQ_1
1700	5	32355103	32355143	clipper	738	-	PUM2_K562_ENCSR661ICQ_1
1701	5	34925554	34925594	pureclip	647	+	PUM2_K562_ENCSR661ICQ_1
1702	5	36099434	36099474	clipper	881	-	PUM2_K562_ENCSR661ICQ_1
1703	5	37294428	37294468	pureclip	639	-	PUM2_K562_ENCSR661ICQ_1
1704	5	38938101	38938141	omniclip	283	-	PUM2_K562_ENCSR661ICQ_1
1705	5	40834178	40834218	pureclip	113	-	PUM2_K562_ENCSR661ICQ_1
1706	5	42800147	42800187	clipper	608	-	PUM2_K562_ENCSR661ICQ_1
1707	5	43176073	43176113	rcrunch_crosslink	691	+	PUM2_K562_ENCSR661ICQ_1
1708	5	43176174	43176214	omniclip	841	+	PUM2_K562_ENCSR661ICQ_1
1709	5	43290373	43290421	omniclip,pureclip,rcrunch_crosslink	223,570,233	-	PUM2_K562_ENCSR661ICQ_1
1710	5	43290992	43291032	pureclip	702	-	PUM2_K562_ENCSR661ICQ_1
1711	5	56919641	56919681	clipper	880	-	PUM2_K562_ENCSR661ICQ_1
1712	5	60597349	60597389	pureclip	636	-	PUM2_K562_ENCSR661ICQ_1
1713	5	60753938	60753978	clipper	879	-	PUM2_K562_ENCSR661ICQ_1
1714	5	62385968	62386020	pureclip,rcrunch_crosslink,omniclip	440,358,275	+	PUM2_K562_ENCSR661ICQ_1
1715	5	62386097	62386139	rcrunch_crosslink,clipper	186,878	+	PUM2_K562_ENCSR661ICQ_1
1716	5	62386154	62386194	omniclip	86	+	PUM2_K562_ENCSR661ICQ_1
1717	5	66044189	66044231	pureclip,rcrunch_crosslink	881,970	+	PUM2_K562_ENCSR661ICQ_1
1718	5	66080308	66080348	rcrunch_crosslink	647	+	PUM2_K562_ENCSR661ICQ_1
1719	5	66080391	66080431	omniclip	823	+	PUM2_K562_ENCSR661ICQ_1
1720	5	69177646	69177718	pureclip,rcrunch_crosslink,clipper,omniclip	517,227,719,371	+	PUM2_K562_ENCSR661ICQ_1
1721	5	71513513	71513553	clipper	447	+	PUM2_K562_ENCSR661ICQ_1
1722	5	72107238	72107278	clipper	605	+	PUM2_K562_ENCSR661ICQ_1
1723	5	72206499	72206539	omniclip	759	+	PUM2_K562_ENCSR661ICQ_1
1724	5	72234169	72234209	clipper	210	-	PUM2_K562_ENCSR661ICQ_1
1725	5	75361305	75361411	pureclip,clipper,rcrunch_crosslink,omniclip,clipper	234,716,60,56,775	+	PUM2_K562_ENCSR661ICQ_1
1726	5	75361682	75361746	omniclip,rcrunch_crosslink	743,348	+	PUM2_K562_ENCSR661ICQ_1
1727	5	75372769	75372838	omniclip,rcrunch_crosslink	774,958	-	PUM2_K562_ENCSR661ICQ_1
1728	5	76735632	76735687	omniclip,clipper	812,603	+	PUM2_K562_ENCSR661ICQ_1
1729	5	78478204	78478244	clipper	163	+	PUM2_K562_ENCSR661ICQ_1
1730	5	87321100	87321140	clipper	908	+	PUM2_K562_ENCSR661ICQ_1
1731	5	90460899	90460939	clipper	287	-	PUM2_K562_ENCSR661ICQ_1
1732	5	95795953	95795993	pureclip	454	+	PUM2_K562_ENCSR661ICQ_1
1733	5	95796233	95796273	pureclip	568	+	PUM2_K562_ENCSR661ICQ_1
1734	5	97026734	97026774	clipper	290	+	PUM2_K562_ENCSR661ICQ_1
1735	5	97027723	97027763	clipper	197	+	PUM2_K562_ENCSR661ICQ_1
1736	5	97032298	97032365	rcrunch_crosslink,clipper,omniclip	356,562,285	+	PUM2_K562_ENCSR661ICQ_1
1737	5	97032511	97032593	pureclip,rcrunch_crosslink,clipper,omniclip	202,234,683,31	+	PUM2_K562_ENCSR661ICQ_1
1738	5	97032725	97032765	rcrunch_crosslink	928	+	PUM2_K562_ENCSR661ICQ_1
1739	5	97032840	97032910	pureclip,rcrunch_crosslink,clipper,omniclip	818,843,341,261	+	PUM2_K562_ENCSR661ICQ_1
1740	5	97033047	97033122	pureclip,rcrunch_crosslink,clipper,omniclip	304,86,63,61	+	PUM2_K562_ENCSR661ICQ_1
1741	5	97033475	97033515	pureclip	904	+	PUM2_K562_ENCSR661ICQ_1
1742	5	97033517	97033557	omniclip	932	+	PUM2_K562_ENCSR661ICQ_1
1743	5	97033716	97033782	rcrunch_crosslink,omniclip	627,346	+	PUM2_K562_ENCSR661ICQ_1
1744	5	97033797	97033837	clipper	692	+	PUM2_K562_ENCSR661ICQ_1
1745	5	97033925	97033965	rcrunch_crosslink	828	+	PUM2_K562_ENCSR661ICQ_1
1746	5	97034004	97034083	pureclip,rcrunch_crosslink,clipper,omniclip	726,554,429,137	+	PUM2_K562_ENCSR661ICQ_1
1747	5	97034192	97034232	omniclip	286	+	PUM2_K562_ENCSR661ICQ_1
1748	5	97034234	97034278	rcrunch_crosslink,clipper	111,934	+	PUM2_K562_ENCSR661ICQ_1
1749	5	97034399	97034442	pureclip,rcrunch_crosslink	402,329	+	PUM2_K562_ENCSR661ICQ_1
1750	5	97034452	97034529	rcrunch_crosslink,omniclip	353,78	+	PUM2_K562_ENCSR661ICQ_1
1751	5	97034530	97034570	rcrunch_crosslink	418	+	PUM2_K562_ENCSR661ICQ_1
1752	5	97034750	97034825	rcrunch_crosslink,clipper,omniclip	87,503,85	+	PUM2_K562_ENCSR661ICQ_1
1753	5	97034981	97035064	rcrunch_crosslink,omniclip,clipper	173,210,349	+	PUM2_K562_ENCSR661ICQ_1
1754	5	97035172	97035289	pureclip,rcrunch_crosslink,omniclip,clipper	458,548,250,559	+	PUM2_K562_ENCSR661ICQ_1
1755	5	97035421	97035461	omniclip	721	+	PUM2_K562_ENCSR661ICQ_1
1756	5	98855745	98855818	rcrunch_crosslink,omniclip	282,169	-	PUM2_K562_ENCSR661ICQ_1
1757	5	103173219	103173295	clipper,pureclip,rcrunch_crosslink,omniclip	152,445,266,575	+	PUM2_K562_ENCSR661ICQ_1
1758	5	103173838	103173891	clipper,omniclip	59,813	+	PUM2_K562_ENCSR661ICQ_1
1759	5	109335595	109335635	rcrunch_crosslink	956	-	PUM2_K562_ENCSR661ICQ_1
1760	5	109335676	109335756	pureclip,rcrunch_crosslink,omniclip,clipper	898,70,12,780	-	PUM2_K562_ENCSR661ICQ_1
1761	5	109336299	109336339	pureclip	201	-	PUM2_K562_ENCSR661ICQ_1
1762	5	111129208	111129289	pureclip,rcrunch_crosslink,clipper,omniclip	709,435,699,448	+	PUM2_K562_ENCSR661ICQ_1
1763	5	111129370	111129429	pureclip,clipper	503,750	+	PUM2_K562_ENCSR661ICQ_1
1764	5	111499081	111499121	pureclip	739	-	PUM2_K562_ENCSR661ICQ_1
1765	5	112162193	112162233	rcrunch_crosslink	208	+	PUM2_K562_ENCSR661ICQ_1
1766	5	113020748	113020788	rcrunch_crosslink	129	+	PUM2_K562_ENCSR661ICQ_1
1767	5	113020789	113020829	omniclip	134	+	PUM2_K562_ENCSR661ICQ_1
1768	5	115615779	115615819	pureclip	872	-	PUM2_K562_ENCSR661ICQ_1
1769	5	116051928	116051968	rcrunch_crosslink	280	-	PUM2_K562_ENCSR661ICQ_1
1770	5	122849462	122849502	clipper	818	+	PUM2_K562_ENCSR661ICQ_1
1771	5	127554977	127555059	pureclip,rcrunch_crosslink,omniclip	488,212,236	+	PUM2_K562_ENCSR661ICQ_1
1772	5	131392241	131392295	clipper,omniclip	502,478	+	PUM2_K562_ENCSR661ICQ_1
1773	5	131394549	131394629	pureclip,rcrunch_crosslink,omniclip	174,442,445	+	PUM2_K562_ENCSR661ICQ_1
1774	5	131641730	131641844	clipper,pureclip,omniclip,clipper,pureclip,rcrunch_crosslink	214,775,141,418,694,77	-	PUM2_K562_ENCSR661ICQ_1
1775	5	131641995	131642035	omniclip	928	-	PUM2_K562_ENCSR661ICQ_1
1776	5	131643466	131643602	clipper,rcrunch_crosslink,omniclip,rcrunch_crosslink	829,938,225,679	-	PUM2_K562_ENCSR661ICQ_1
1777	5	131644088	131644154	omniclip,rcrunch_crosslink	335,394	-	PUM2_K562_ENCSR661ICQ_1
1778	5	132272241	132272308	rcrunch_crosslink,omniclip	841,746	+	PUM2_K562_ENCSR661ICQ_1
1779	5	132692659	132692699	clipper	369	-	PUM2_K562_ENCSR661ICQ_1
1780	5	133955753	133955820	omniclip,rcrunch_crosslink	712,674	-	PUM2_K562_ENCSR661ICQ_1
1781	5	134157626	134157674	omniclip,rcrunch_crosslink	678,616	-	PUM2_K562_ENCSR661ICQ_1
1782	5	134197737	134197777	pureclip	481	-	PUM2_K562_ENCSR661ICQ_1
1783	5	134390551	134390591	rcrunch_crosslink	702	+	PUM2_K562_ENCSR661ICQ_1
1784	5	134390608	134390648	omniclip	488	+	PUM2_K562_ENCSR661ICQ_1
1785	5	134715124	134715164	clipper	727	+	PUM2_K562_ENCSR661ICQ_1
1786	5	134718060	134718100	clipper	736	+	PUM2_K562_ENCSR661ICQ_1
1787	5	134859568	134859608	omniclip	836	+	PUM2_K562_ENCSR661ICQ_1
1788	5	136080524	136080564	pureclip	349	-	PUM2_K562_ENCSR661ICQ_1
1789	5	138468726	138468766	clipper	501	+	PUM2_K562_ENCSR661ICQ_1
1790	5	138555879	138555919	pureclip	114	-	PUM2_K562_ENCSR661ICQ_1
1791	5	139627583	139627655	pureclip,omniclip,clipper	628,684,345	+	PUM2_K562_ENCSR661ICQ_1
1792	5	140662439	140662479	clipper	370	+	PUM2_K562_ENCSR661ICQ_1
1793	5	140718903	140718979	pureclip	6	+	PUM2_K562_ENCSR661ICQ_1
1794	5	141515644	141515684	omniclip	828	-	PUM2_K562_ENCSR661ICQ_1
1795	5	141515846	141515886	omniclip	729	-	PUM2_K562_ENCSR661ICQ_1
1796	5	141515891	141515931	pureclip	870	-	PUM2_K562_ENCSR661ICQ_1
1797	5	143278191	143278231	rcrunch_crosslink	588	-	PUM2_K562_ENCSR661ICQ_1
1798	5	143280181	143280221	omniclip	848	-	PUM2_K562_ENCSR661ICQ_1
1799	5	143280569	143280609	rcrunch_crosslink	822	-	PUM2_K562_ENCSR661ICQ_1
1800	5	143281276	143281316	pureclip	890	-	PUM2_K562_ENCSR661ICQ_1
1801	5	146286523	146286563	pureclip	352	+	PUM2_K562_ENCSR661ICQ_1
1802	5	146287993	146288033	clipper	510	+	PUM2_K562_ENCSR661ICQ_1
1803	5	146288054	146288127	pureclip,rcrunch_crosslink,omniclip	392,211,79	+	PUM2_K562_ENCSR661ICQ_1
1804	5	146288157	146288230	rcrunch_crosslink,omniclip	386,402	+	PUM2_K562_ENCSR661ICQ_1
1805	5	146288943	146289021	rcrunch_crosslink,clipper,omniclip	179,676,55	+	PUM2_K562_ENCSR661ICQ_1
1806	5	150449712	150449752	pureclip	83	-	PUM2_K562_ENCSR661ICQ_1
1807	5	150691372	150691438	clipper,omniclip,pureclip,rcrunch_crosslink	832,484,305,479	-	PUM2_K562_ENCSR661ICQ_1
1808	5	150796389	150796467	pureclip,rcrunch_crosslink,clipper,omniclip	669,763,834,773	+	PUM2_K562_ENCSR661ICQ_1
1809	5	151810316	151810356	pureclip	843	+	PUM2_K562_ENCSR661ICQ_1
1810	5	154456109	154456149	clipper	472	+	PUM2_K562_ENCSR661ICQ_1
1811	5	154815122	154815173	pureclip,omniclip	287,560	+	PUM2_K562_ENCSR661ICQ_1
1812	5	154875619	154875696	pureclip,rcrunch_crosslink,clipper,omniclip	192,142,748,58	+	PUM2_K562_ENCSR661ICQ_1
1813	5	154875768	154875808	clipper	207	+	PUM2_K562_ENCSR661ICQ_1
1814	5	154875892	154875958	rcrunch_crosslink,omniclip,clipper	210,71,680	+	PUM2_K562_ENCSR661ICQ_1
1815	5	154966877	154966944	pureclip,rcrunch_crosslink,clipper,omniclip	553,220,153,292	+	PUM2_K562_ENCSR661ICQ_1
1816	5	159285977	159286017	clipper	454	+	PUM2_K562_ENCSR661ICQ_1
1817	5	160403191	160403231	clipper	330	-	PUM2_K562_ENCSR661ICQ_1
1818	5	163441277	163441319	pureclip,rcrunch_crosslink	208,542	+	PUM2_K562_ENCSR661ICQ_1
1819	5	168548738	168548778	pureclip	916	-	PUM2_K562_ENCSR661ICQ_1
1820	5	168553280	168553320	pureclip	644	-	PUM2_K562_ENCSR661ICQ_1
1821	5	168557378	168557455	omniclip,rcrunch_crosslink	790,448	-	PUM2_K562_ENCSR661ICQ_1
1822	5	168566178	168566253	omniclip,clipper,rcrunch_crosslink	127,137,46	-	PUM2_K562_ENCSR661ICQ_1
1823	5	171391391	171391431	pureclip	825	+	PUM2_K562_ENCSR661ICQ_1
1824	5	171861790	171861830	clipper	793	-	PUM2_K562_ENCSR661ICQ_1
1825	5	171863312	171863360	rcrunch_crosslink,omniclip	255,205	-	PUM2_K562_ENCSR661ICQ_1
1826	5	172768331	172768405	omniclip,rcrunch_crosslink	659,742	-	PUM2_K562_ENCSR661ICQ_1
1827	5	173314758	173314798	clipper	373	-	PUM2_K562_ENCSR661ICQ_1
1828	5	176526802	176526842	rcrunch_crosslink	888	-	PUM2_K562_ENCSR661ICQ_1
1829	5	177296382	177296422	clipper	877	+	PUM2_K562_ENCSR661ICQ_1
1830	5	177372518	177372558	clipper	258	+	PUM2_K562_ENCSR661ICQ_1
1831	5	178148441	178148523	rcrunch_crosslink,clipper,omniclip	837,131,706	+	PUM2_K562_ENCSR661ICQ_1
1832	5	178150889	178150929	pureclip	891	-	PUM2_K562_ENCSR661ICQ_1
1833	5	179729624	179729664	pureclip	522	+	PUM2_K562_ENCSR661ICQ_1
1834	5	179729980	179730046	pureclip	95	+	PUM2_K562_ENCSR661ICQ_1
1835	5	179730289	179730329	pureclip	861	+	PUM2_K562_ENCSR661ICQ_1
1836	5	181237678	181237718	pureclip	900	-	PUM2_K562_ENCSR661ICQ_1
1837	6	2832953	2832993	clipper	607	-	PUM2_K562_ENCSR661ICQ_1
1838	6	4427975	4428044	pureclip	32	+	PUM2_K562_ENCSR661ICQ_1
1839	6	7249431	7249471	clipper	453	+	PUM2_K562_ENCSR661ICQ_1
1840	6	7287529	7287569	clipper	882	-	PUM2_K562_ENCSR661ICQ_1
1841	6	10730851	10730942	clipper,omniclip,pureclip,rcrunch_crosslink	206,104,372,171	+	PUM2_K562_ENCSR661ICQ_1
1842	6	10749667	10749707	pureclip	730	+	PUM2_K562_ENCSR661ICQ_1
1843	6	10756698	10756738	rcrunch_crosslink	401	+	PUM2_K562_ENCSR661ICQ_1
1844	6	10756745	10756785	omniclip	513	+	PUM2_K562_ENCSR661ICQ_1
1845	6	11138577	11138617	rcrunch_crosslink	219	+	PUM2_K562_ENCSR661ICQ_1
1846	6	11138619	11138675	pureclip,omniclip	934,238	+	PUM2_K562_ENCSR661ICQ_1
1847	6	12164623	12164663	clipper	279	+	PUM2_K562_ENCSR661ICQ_1
1848	6	15520545	15520585	pureclip	799	+	PUM2_K562_ENCSR661ICQ_1
1849	6	15521308	15521390	rcrunch_crosslink,omniclip,clipper	264,342,6	+	PUM2_K562_ENCSR661ICQ_1
1850	6	17615658	17615739	omniclip,pureclip,rcrunch_crosslink	655,319,759	-	PUM2_K562_ENCSR661ICQ_1
1851	6	18225075	18225116	pureclip,rcrunch_crosslink	366,673	-	PUM2_K562_ENCSR661ICQ_1
1852	6	18225139	18225202	omniclip,rcrunch_crosslink	11,439	-	PUM2_K562_ENCSR661ICQ_1
1853	6	18225409	18225471	omniclip,rcrunch_crosslink,pureclip	160,400,171	-	PUM2_K562_ENCSR661ICQ_1
1854	6	18255766	18255814	omniclip,pureclip,rcrunch_crosslink	138,497,423	-	PUM2_K562_ENCSR661ICQ_1
1855	6	20492760	20492831	rcrunch_crosslink,clipper,omniclip	838,620,766	+	PUM2_K562_ENCSR661ICQ_1
1856	6	20493211	20493277	rcrunch_crosslink,omniclip	509,273	+	PUM2_K562_ENCSR661ICQ_1
1857	6	20493339	20493379	rcrunch_crosslink	636	+	PUM2_K562_ENCSR661ICQ_1
1858	6	20493436	20493476	omniclip	738	+	PUM2_K562_ENCSR661ICQ_1
1859	6	20493550	20493627	rcrunch_crosslink,omniclip,clipper	196,307,521	+	PUM2_K562_ENCSR661ICQ_1
1860	6	26056352	26056392	pureclip	369	-	PUM2_K562_ENCSR661ICQ_1
1861	6	26104184	26104224	pureclip	689	+	PUM2_K562_ENCSR661ICQ_1
1862	6	26311764	26311805	pureclip,rcrunch_crosslink	25,449	-	PUM2_K562_ENCSR661ICQ_1
1863	6	26523161	26523201	rcrunch_crosslink	27	+	PUM2_K562_ENCSR661ICQ_1
1864	6	26523249	26523290	pureclip,rcrunch_crosslink	121,876	+	PUM2_K562_ENCSR661ICQ_1
1865	6	26523488	26523528	rcrunch_crosslink	436	+	PUM2_K562_ENCSR661ICQ_1
1866	6	26523740	26523780	rcrunch_crosslink	268	+	PUM2_K562_ENCSR661ICQ_1
1867	6	26524156	26524197	pureclip,rcrunch_crosslink	312,214	+	PUM2_K562_ENCSR661ICQ_1
1868	6	26524307	26524347	rcrunch_crosslink	79	+	PUM2_K562_ENCSR661ICQ_1
1869	6	26524363	26524403	clipper	497	+	PUM2_K562_ENCSR661ICQ_1
1870	6	26524654	26524694	rcrunch_crosslink	957	+	PUM2_K562_ENCSR661ICQ_1
1871	6	26525239	26525279	rcrunch_crosslink	424	+	PUM2_K562_ENCSR661ICQ_1
1872	6	26545468	26545548	pureclip,rcrunch_crosslink,clipper,omniclip	461,830,333,727	+	PUM2_K562_ENCSR661ICQ_1
1873	6	26575602	26575642	pureclip	151	+	PUM2_K562_ENCSR661ICQ_1
1874	6	27162287	27162327	pureclip	135	+	PUM2_K562_ENCSR661ICQ_1
1875	6	27479686	27479726	pureclip	123	+	PUM2_K562_ENCSR661ICQ_1
1876	6	27591830	27591870	pureclip	164	-	PUM2_K562_ENCSR661ICQ_1
1877	6	27605649	27605689	pureclip	129	-	PUM2_K562_ENCSR661ICQ_1
1878	6	28159322	28159362	rcrunch_crosslink	879	+	PUM2_K562_ENCSR661ICQ_1
1879	6	30626256	30626349	pureclip,rcrunch_crosslink,omniclip,clipper	733,259,356,40	+	PUM2_K562_ENCSR661ICQ_1
1880	6	30653007	30653079	rcrunch_crosslink,omniclip	328,383	+	PUM2_K562_ENCSR661ICQ_1
1881	6	30900007	30900086	rcrunch_crosslink,clipper,omniclip	450,582,526	+	PUM2_K562_ENCSR661ICQ_1
1882	6	31637614	31637723	pureclip,clipper,rcrunch_crosslink,omniclip	64,572,48,27	+	PUM2_K562_ENCSR661ICQ_1
1883	6	31887498	31887538	clipper	579	-	PUM2_K562_ENCSR661ICQ_1
1884	6	32185109	32185149	pureclip	770	-	PUM2_K562_ENCSR661ICQ_1
1885	6	33276021	33276061	pureclip	59	+	PUM2_K562_ENCSR661ICQ_1
1886	6	33299946	33299986	pureclip	903	-	PUM2_K562_ENCSR661ICQ_1
1887	6	33453357	33453429	rcrunch_crosslink,clipper,omniclip	342,427,352	+	PUM2_K562_ENCSR661ICQ_1
1888	6	34245850	34245890	pureclip	563	+	PUM2_K562_ENCSR661ICQ_1
1889	6	34288503	34288543	pureclip	652	-	PUM2_K562_ENCSR661ICQ_1
1890	6	35091308	35091348	clipper	281	+	PUM2_K562_ENCSR661ICQ_1
1891	6	35467004	35467044	clipper	147	+	PUM2_K562_ENCSR661ICQ_1
1892	6	36109017	36109057	rcrunch_crosslink	398	+	PUM2_K562_ENCSR661ICQ_1
1893	6	36109065	36109105	omniclip	471	+	PUM2_K562_ENCSR661ICQ_1
1894	6	36232177	36232249	rcrunch_crosslink,omniclip	640,775	+	PUM2_K562_ENCSR661ICQ_1
1895	6	36601992	36602059	pureclip,rcrunch_crosslink,omniclip	768,476,861	+	PUM2_K562_ENCSR661ICQ_1
1896	6	36968439	36968503	clipper,omniclip,pureclip,rcrunch_crosslink	184,124,231,107	-	PUM2_K562_ENCSR661ICQ_1
1897	6	37172984	37173024	pureclip	469	+	PUM2_K562_ENCSR661ICQ_1
1898	6	37174363	37174403	pureclip	778	+	PUM2_K562_ENCSR661ICQ_1
1899	6	37174612	37174652	pureclip	629	+	PUM2_K562_ENCSR661ICQ_1
1900	6	37174836	37174876	rcrunch_crosslink	762	+	PUM2_K562_ENCSR661ICQ_1
1901	6	37174931	37174971	pureclip	196	+	PUM2_K562_ENCSR661ICQ_1
1902	6	37174985	37175025	pureclip	166	+	PUM2_K562_ENCSR661ICQ_1
1903	6	37175223	37175279	clipper,omniclip,pureclip,rcrunch_crosslink	384,142,86,94	+	PUM2_K562_ENCSR661ICQ_1
1904	6	37175331	37175373	pureclip,rcrunch_crosslink	841,823	+	PUM2_K562_ENCSR661ICQ_1
1905	6	37331982	37332063	pureclip,rcrunch_crosslink,clipper,omniclip	286,177,348,242	+	PUM2_K562_ENCSR661ICQ_1
1906	6	38676300	38676340	pureclip	631	-	PUM2_K562_ENCSR661ICQ_1
1907	6	39189025	39189065	clipper	247	-	PUM2_K562_ENCSR661ICQ_1
1908	6	41099413	41099453	clipper	220	+	PUM2_K562_ENCSR661ICQ_1
1909	6	41789760	41789847	clipper,pureclip,rcrunch_crosslink,omniclip	57,19,4,39	+	PUM2_K562_ENCSR661ICQ_1
1910	6	43012216	43012256	rcrunch_crosslink	531	+	PUM2_K562_ENCSR661ICQ_1
1911	6	43012273	43012316	omniclip,clipper	620,400	+	PUM2_K562_ENCSR661ICQ_1
1912	6	43017925	43017987	rcrunch_crosslink,clipper,omniclip	292,212,691	+	PUM2_K562_ENCSR661ICQ_1
1913	6	43057965	43058005	clipper	471	-	PUM2_K562_ENCSR661ICQ_1
1914	6	43786157	43786231	pureclip,rcrunch_crosslink,omniclip	380,181,449	+	PUM2_K562_ENCSR661ICQ_1
1915	6	44253611	44253670	pureclip,rcrunch_crosslink,omniclip	0,289,54	+	PUM2_K562_ENCSR661ICQ_1
1916	6	47624379	47624441	pureclip,rcrunch_crosslink,omniclip	564,541,410	+	PUM2_K562_ENCSR661ICQ_1
1917	6	52264060	52264109	omniclip,clipper,rcrunch_crosslink	359,568,335	-	PUM2_K562_ENCSR661ICQ_1
1918	6	52264265	52264307	omniclip,rcrunch_crosslink	949,827	-	PUM2_K562_ENCSR661ICQ_1
1919	6	52995598	52995659	pureclip	175	+	PUM2_K562_ENCSR661ICQ_1
1920	6	52995661	52995710	pureclip	126	+	PUM2_K562_ENCSR661ICQ_1
1921	6	53267670	53267749	pureclip,rcrunch_crosslink,omniclip,clipper	895,380,704,859	-	PUM2_K562_ENCSR661ICQ_1
1922	6	53497620	53497660	omniclip	888	-	PUM2_K562_ENCSR661ICQ_1
1923	6	53498384	53498424	clipper	673	-	PUM2_K562_ENCSR661ICQ_1
1924	6	53498634	53498701	omniclip,clipper,rcrunch_crosslink	536,36,357	-	PUM2_K562_ENCSR661ICQ_1
1925	6	63580534	63580574	pureclip	262	+	PUM2_K562_ENCSR661ICQ_1
1926	6	63581068	63581108	pureclip	562	+	PUM2_K562_ENCSR661ICQ_1
1927	6	63582643	63582683	clipper	62	+	PUM2_K562_ENCSR661ICQ_1
1928	6	63583318	63583358	clipper	863	+	PUM2_K562_ENCSR661ICQ_1
1929	6	63714308	63714381	rcrunch_crosslink,omniclip	729,830	+	PUM2_K562_ENCSR661ICQ_1
1930	6	69675887	69675927	omniclip	705	-	PUM2_K562_ENCSR661ICQ_1
1931	6	69675930	69675970	rcrunch_crosslink	916	-	PUM2_K562_ENCSR661ICQ_1
1932	6	73518070	73518110	pureclip	244	-	PUM2_K562_ENCSR661ICQ_1
1933	6	73521008	73521048	pureclip	49	-	PUM2_K562_ENCSR661ICQ_1
1934	6	80042342	80042427	rcrunch_crosslink,omniclip,clipper	213,231,504	+	PUM2_K562_ENCSR661ICQ_1
1935	6	85612203	85612280	omniclip,rcrunch_crosslink	233,336	-	PUM2_K562_ENCSR661ICQ_1
1936	6	89084317	89084446	clipper,pureclip,rcrunch_crosslink,clipper,omniclip,rcrunch_crosslink	164,716,72,30,46,89	+	PUM2_K562_ENCSR661ICQ_1
1937	6	89864341	89864381	clipper	242	+	PUM2_K562_ENCSR661ICQ_1
1938	6	89874283	89874323	clipper	78	+	PUM2_K562_ENCSR661ICQ_1
1939	6	90003877	90003917	clipper	671	-	PUM2_K562_ENCSR661ICQ_1
1940	6	96891039	96891079	clipper	715	-	PUM2_K562_ENCSR661ICQ_1
1941	6	99400135	99400175	pureclip	707	-	PUM2_K562_ENCSR661ICQ_1
1942	6	106969965	106970005	rcrunch_crosslink	500	-	PUM2_K562_ENCSR661ICQ_1
1943	6	108211588	108211628	omniclip	459	-	PUM2_K562_ENCSR661ICQ_1
1944	6	108211629	108211669	rcrunch_crosslink	480	-	PUM2_K562_ENCSR661ICQ_1
1945	6	109167950	109167990	clipper	445	+	PUM2_K562_ENCSR661ICQ_1
1946	6	109367186	109367241	pureclip,omniclip	448,313	-	PUM2_K562_ENCSR661ICQ_1
1947	6	110612347	110612387	clipper	358	-	PUM2_K562_ENCSR661ICQ_1
1948	6	122725251	122725331	rcrunch_crosslink,omniclip	451,460	+	PUM2_K562_ENCSR661ICQ_1
1949	6	125263235	125263286	pureclip,rcrunch_crosslink,omniclip	789,558,480	+	PUM2_K562_ENCSR661ICQ_1
1950	6	129578411	129578490	omniclip,rcrunch_crosslink	586,419	-	PUM2_K562_ENCSR661ICQ_1
1951	6	132460112	132460174	omniclip,rcrunch_crosslink	607,902	-	PUM2_K562_ENCSR661ICQ_1
1952	6	132816539	132816579	pureclip	874	+	PUM2_K562_ENCSR661ICQ_1
1953	6	132816980	132817020	pureclip	275	+	PUM2_K562_ENCSR661ICQ_1
1954	6	135193859	135193899	pureclip	585	+	PUM2_K562_ENCSR661ICQ_1
1955	6	135218586	135218626	pureclip	529	+	PUM2_K562_ENCSR661ICQ_1
1956	6	135218757	135218797	pureclip	795	+	PUM2_K562_ENCSR661ICQ_1
1957	6	138406037	138406077	pureclip	762	+	PUM2_K562_ENCSR661ICQ_1
1958	6	142063302	142063342	pureclip	783	+	PUM2_K562_ENCSR661ICQ_1
1959	6	143830453	143830493	clipper	869	+	PUM2_K562_ENCSR661ICQ_1
1960	6	149811105	149811145	rcrunch_crosslink	891	+	PUM2_K562_ENCSR661ICQ_1
1961	6	149811155	149811213	pureclip,omniclip,clipper	878,507,569	+	PUM2_K562_ENCSR661ICQ_1
1962	6	150249274	150249314	omniclip	805	+	PUM2_K562_ENCSR661ICQ_1
1963	6	150885693	150885733	pureclip	362	+	PUM2_K562_ENCSR661ICQ_1
1964	6	152970554	152970601	clipper,omniclip	106,196	-	PUM2_K562_ENCSR661ICQ_1
1965	6	152970603	152970644	pureclip,rcrunch_crosslink	871,155	-	PUM2_K562_ENCSR661ICQ_1
1966	6	155297072	155297112	clipper	448	-	PUM2_K562_ENCSR661ICQ_1
1967	6	157847767	157847807	clipper	354	+	PUM2_K562_ENCSR661ICQ_1
1968	6	157943286	157943363	rcrunch_crosslink,clipper,omniclip	521,782,763	+	PUM2_K562_ENCSR661ICQ_1
1969	6	157944403	157944443	omniclip	437	+	PUM2_K562_ENCSR661ICQ_1
1970	6	158633698	158633744	omniclip,clipper	884,885	+	PUM2_K562_ENCSR661ICQ_1
1971	6	158635159	158635231	rcrunch_crosslink,omniclip	635,458	+	PUM2_K562_ENCSR661ICQ_1
1972	6	159680983	159681023	omniclip	941	-	PUM2_K562_ENCSR661ICQ_1
1973	6	159798156	159798205	clipper,omniclip	426,877	+	PUM2_K562_ENCSR661ICQ_1
1974	6	161115140	161115197	pureclip,rcrunch_crosslink,omniclip	835,683,652	+	PUM2_K562_ENCSR661ICQ_1
1975	6	163573389	163573429	rcrunch_crosslink	847	+	PUM2_K562_ENCSR661ICQ_1
1976	6	170572742	170572782	rcrunch_crosslink	753	+	PUM2_K562_ENCSR661ICQ_1
1977	6	170572794	170572834	omniclip	811	+	PUM2_K562_ENCSR661ICQ_1
1978	7	873342	873423	rcrunch_crosslink,pureclip,clipper,omniclip	97,105,219,91	+	PUM2_K562_ENCSR661ICQ_1
1979	7	5231296	5231358	pureclip,rcrunch_crosslink,omniclip	159,378,311	+	PUM2_K562_ENCSR661ICQ_1
1980	7	5307313	5307353	clipper	93	-	PUM2_K562_ENCSR661ICQ_1
1981	7	5527249	5527328	pureclip	58	-	PUM2_K562_ENCSR661ICQ_1
1982	7	5527403	5527443	pureclip	675	-	PUM2_K562_ENCSR661ICQ_1
1983	7	6024599	6024642	omniclip,pureclip	234,167	-	PUM2_K562_ENCSR661ICQ_1
1984	7	6161879	6161971	clipper,omniclip,clipper,rcrunch_crosslink	682,277,570,405	-	PUM2_K562_ENCSR661ICQ_1
1985	7	8088874	8088914	clipper	923	+	PUM2_K562_ENCSR661ICQ_1
1986	7	10938853	10938897	omniclip,pureclip,rcrunch_crosslink	384,74,240	-	PUM2_K562_ENCSR661ICQ_1
1987	7	13895382	13895422	clipper	531	-	PUM2_K562_ENCSR661ICQ_1
1988	7	21514057	21514097	clipper	925	+	PUM2_K562_ENCSR661ICQ_1
1989	7	25123322	25123362	pureclip	896	-	PUM2_K562_ENCSR661ICQ_1
1990	7	26191891	26191931	pureclip	267	-	PUM2_K562_ENCSR661ICQ_1
1991	7	26192292	26192349	omniclip,pureclip,rcrunch_crosslink	9,11,121	-	PUM2_K562_ENCSR661ICQ_1
1992	7	26192476	26192523	omniclip,rcrunch_crosslink,pureclip	776,591,8	-	PUM2_K562_ENCSR661ICQ_1
1993	7	26212628	26212668	pureclip	255	+	PUM2_K562_ENCSR661ICQ_1
1994	7	26213240	26213280	rcrunch_crosslink	883	+	PUM2_K562_ENCSR661ICQ_1
1995	7	30609615	30609655	pureclip	509	+	PUM2_K562_ENCSR661ICQ_1
1996	7	30633932	30633972	pureclip	212	+	PUM2_K562_ENCSR661ICQ_1
1997	7	32489310	32489350	pureclip	765	-	PUM2_K562_ENCSR661ICQ_1
1998	7	36453731	36453771	clipper	392	+	PUM2_K562_ENCSR661ICQ_1
[truncated: 37,036 more rows]
